# Supplementary material for: Integrated analysis and transcript abundance modelling of H3K4me3 and H3K27me3 in developing secondary xylem
Source: Sci Rep. 2017 Jun 13;7:3370. doi: 10.1038/s41598-017-03665-1 (PMC5469831; doi:10.1038/s41598-017-03665-1)
Supplement: Supplementary file 2 — Supplementary dataset 1 [file 41598_2017_3665_MOESM2_ESM.xls]

## Sheet: Overlap_wo_31784_H3K4me3_peaks_
Additional file 1. Significant H3K4me3 peaks (IDR < 0.01) overlapping genes in the E. grandis v.1.1 annotation.
Peak										Gene
Scaffold	Start	Stop	Peak name	Peak length (bp)	Strand	Fold change	-log10(P-value)	-log10(Q-value)	Summit position	Scaffold	Start	Stop	Strand	Gene ID	Peak overlap (bp)
scaffold_1	11905	12934	MACS2_pool_H3K4me3_final_TAG14_peak_2	1555	.	11.1692	155.526	153.154	247	scaffold_1	12024	17350	+	Eucgr.A00001	910
scaffold_1	42187	43451	MACS2_pool_H3K4me3_final_TAG14_peak_5	1569	.	7.6954	156.995	154.608	369	scaffold_1	42286	44943	+	Eucgr.A00003	1165
scaffold_1	55227	56230	MACS2_pool_H3K4me3_final_TAG14_peak_7	1831	.	11.8304	183.158	180.493	470	scaffold_1	55353	72175	+	Eucgr.A00006	877
scaffold_1	96458	97182	MACS2_pool_H3K4me3_final_TAG14_peak_10	1071	.	10.4504	107.17	105.159	294	scaffold_1	96559	98937	+	Eucgr.A00011	623
scaffold_1	116211	117001	MACS2_pool_H3K4me3_final_TAG14_peak_14	962	.	7.27915	96.2926	94.3474	237	scaffold_1	116293	121793	+	Eucgr.A00012	708
scaffold_1	143273	144771	MACS2_pool_H3K4me3_final_TAG14_peak_19	1330	.	8.59318	133.069	130.884	237	scaffold_1	143351	146117	+	Eucgr.A00015	1420
scaffold_1	153908	155083	MACS2_pool_H3K4me3_final_TAG14_peak_21	2316	.	14.3283	231.696	228.323	214	scaffold_1	153954	156909	+	Eucgr.A00017	1129
scaffold_1	164462	165284	MACS2_pool_H3K4me3_final_TAG14_peak_22	1269	.	8.04085	126.903	124.762	547	scaffold_1	157248	165232	-	Eucgr.A00018	770
scaffold_1	165936	166928	MACS2_pool_H3K4me3_final_TAG14_peak_23	1681	.	10.4151	168.109	165.611	328	scaffold_1	166060	173618	+	Eucgr.A00019	868
scaffold_1	174607	175661	MACS2_pool_H3K4me3_final_TAG14_peak_24	519	.	5.90691	51.9539	50.2754	299	scaffold_1	174650	175842	+	Eucgr.A00020	1011
scaffold_1	189868	190987	MACS2_pool_H3K4me3_final_TAG14_peak_27	655	.	5.76999	65.572	63.8092	272	scaffold_1	189935	190813	+	Eucgr.A00021	878
scaffold_1	198398	199506	MACS2_pool_H3K4me3_final_TAG14_peak_28	2265	.	11.0308	226.531	223.243	663	scaffold_1	195649	199441	-	Eucgr.A00023	1043
scaffold_1	247590	248386	MACS2_pool_H3K4me3_final_TAG14_peak_33	488	.	6.53883	48.8862	47.2268	371	scaffold_1	246270	249163	-	Eucgr.A00030	796
scaffold_1	316217	317021	MACS2_pool_H3K4me3_final_TAG14_peak_39	1343	.	8.32937	134.333	132.137	185	scaffold_1	316220	318902	+	Eucgr.A00034	801
scaffold_1	326891	328034	MACS2_pool_H3K4me3_final_TAG14_peak_40	2176	.	13.6951	217.668	214.523	693	scaffold_1	319508	328013	-	Eucgr.A00035	1122
scaffold_1	329967	330893	MACS2_pool_H3K4me3_final_TAG14_peak_41	1865	.	9.4115	186.59	183.88	368	scaffold_1	330015	342743	+	Eucgr.A00036	878
scaffold_1	346251	347430	MACS2_pool_H3K4me3_final_TAG14_peak_42	2275	.	15.0266	227.532	224.227	228	scaffold_1	346325	351501	+	Eucgr.A00037	1105
scaffold_1	352435	353272	MACS2_pool_H3K4me3_final_TAG14_peak_43	1680	.	10.1754	168.018	165.522	282	scaffold_1	352560	357666	+	Eucgr.A00038	712
scaffold_1	361439	362466	MACS2_pool_H3K4me3_final_TAG14_peak_44	2071	.	11.6552	207.125	204.14	673	scaffold_1	358418	362440	-	Eucgr.A00039	1001
scaffold_1	370881	372131	MACS2_pool_H3K4me3_final_TAG14_peak_45	1566	.	8.4607	156.685	154.303	990	scaffold_1	363031	371149	-	Eucgr.A00040	268
scaffold_1	385996	387038	MACS2_pool_H3K4me3_final_TAG14_peak_46	661	.	5.91146	66.1981	64.4306	692	scaffold_1	386384	389142	+	Eucgr.A00041	654
scaffold_1	459259	460172	MACS2_pool_H3K4me3_final_TAG14_peak_55	575	.	7.21324	57.5484	55.8332	732	scaffold_1	458592	459941	-	Eucgr.A00046	682
scaffold_1	669644	670267	MACS2_pool_H3K4me3_final_TAG14_peak_60	1215	.	10.7637	121.58	119.476	334	scaffold_1	669690	678010	+	Eucgr.A00052	577
scaffold_1	718344	719634	MACS2_pool_H3K4me3_final_TAG14_peak_63	1448	.	9.29045	144.898	142.619	508	scaffold_1	718062	723994	+	Eucgr.A00054	1290
scaffold_1	726775	727744	MACS2_pool_H3K4me3_final_TAG14_peak_64	1194	.	10.6406	119.47	117.381	261	scaffold_1	726788	729256	+	Eucgr.A00055	956
scaffold_1	748280	749433	MACS2_pool_H3K4me3_final_TAG14_peak_65	1029	.	9.65628	102.946	100.961	230	scaffold_1	748480	750462	+	Eucgr.A00056	953
scaffold_1	756545	757621	MACS2_pool_H3K4me3_final_TAG14_peak_66	1242	.	11.5295	124.293	122.17	190	scaffold_1	756687	769886	+	Eucgr.A00057	934
scaffold_1	778884	779827	MACS2_pool_H3K4me3_final_TAG14_peak_68	950	.	8.3312	95.0738	93.1365	514	scaffold_1	774960	779244	-	Eucgr.A00059	360
scaffold_1	820478	821384	MACS2_pool_H3K4me3_final_TAG14_peak_76	481	.	4.05163	48.1563	46.5028	675	scaffold_1	816364	820801	-	Eucgr.A00063	323
scaffold_1	853337	854178	MACS2_pool_H3K4me3_final_TAG14_peak_80	492	.	4.26707	49.2523	47.5914	450	scaffold_1	849223	853590	-	Eucgr.A00069	253
scaffold_1	856783	858239	MACS2_pool_H3K4me3_final_TAG14_peak_81	501	.	6.33408	50.127	48.4606	977	scaffold_1	857196	857813	+	Eucgr.A00070	617
scaffold_1	1086803	1087700	MACS2_pool_H3K4me3_final_TAG14_peak_96	1199	.	7.9545	119.957	117.864	439	scaffold_1	1086897	1092767	+	Eucgr.A00073	803
scaffold_1	1100045	1100871	MACS2_pool_H3K4me3_final_TAG14_peak_98	1386	.	12.3388	138.666	136.438	539	scaffold_1	1093386	1100861	-	Eucgr.A00074	816
scaffold_1	1113641	1114795	MACS2_pool_H3K4me3_final_TAG14_peak_100	1961	.	11.834	196.107	193.276	555	scaffold_1	1113724	1117027	+	Eucgr.A00077	1071
scaffold_1	1123502	1124712	MACS2_pool_H3K4me3_final_TAG14_peak_101	2095	.	13.751	209.568	206.547	767	scaffold_1	1117488	1124655	-	Eucgr.A00078	1153
scaffold_1	1127798	1128543	MACS2_pool_H3K4me3_final_TAG14_peak_102	593	.	7.34812	59.3286	57.6025	226	scaffold_1	1127827	1131239	+	Eucgr.A00079	716
scaffold_1	1137537	1138091	MACS2_pool_H3K4me3_final_TAG14_peak_103	642	.	5.17626	64.2364	62.4813	209	scaffold_1	1135589	1138063	-	Eucgr.A00080	526
scaffold_1	1183914	1184803	MACS2_pool_H3K4me3_final_TAG14_peak_108	1620	.	9.52331	162.045	159.609	648	scaffold_1	1182725	1184708	-	Eucgr.A00084	794
scaffold_1	1197785	1198571	MACS2_pool_H3K4me3_final_TAG14_peak_109	1156	.	10.9899	115.65	113.585	590	scaffold_1	1196295	1198526	-	Eucgr.A00085	741
scaffold_1	1197785	1198571	MACS2_pool_H3K4me3_final_TAG14_peak_109	1156	.	10.9899	115.65	113.585	590	scaffold_1	1196326	1197924	+	Eucgr.A00086	139
scaffold_1	1199888	1200757	MACS2_pool_H3K4me3_final_TAG14_peak_110	1139	.	7.4242	113.931	111.878	241	scaffold_1	1199804	1203407	+	Eucgr.A00087	869
scaffold_1	1263099	1263692	MACS2_pool_H3K4me3_final_TAG14_peak_112	526	.	6.33082	52.6208	50.9375	363	scaffold_1	1259848	1263708	-	Eucgr.A00092	593
scaffold_1	1270338	1271093	MACS2_pool_H3K4me3_final_TAG14_peak_114	1354	.	9.83866	135.478	133.274	461	scaffold_1	1270341	1275211	+	Eucgr.A00093	752
scaffold_1	1278000	1278982	MACS2_pool_H3K4me3_final_TAG14_peak_115	1507	.	11.4913	150.72	148.392	553	scaffold_1	1275550	1278976	-	Eucgr.A00094	976
scaffold_1	1294804	1297379	MACS2_pool_H3K4me3_final_TAG14_peak_117	2435	.	14.8311	243.552	239.99	439	scaffold_1	1294841	1298760	+	Eucgr.A00095	2538
scaffold_1	1320977	1322162	MACS2_pool_H3K4me3_final_TAG14_peak_118	516	.	4.96628	51.6565	49.9799	757	scaffold_1	1320985	1323514	+	Eucgr.A00096	1177
scaffold_1	1326138	1326703	MACS2_pool_H3K4me3_final_TAG14_peak_120	516	.	4.96628	51.6565	49.9799	232	scaffold_1	1324628	1326685	-	Eucgr.A00097	547
scaffold_1	1330147	1331620	MACS2_pool_H3K4me3_final_TAG14_peak_121	1824	.	9.44414	182.469	179.813	630	scaffold_1	1330265	1331483	+	Eucgr.A00099	1218
scaffold_1	1337278	1338083	MACS2_pool_H3K4me3_final_TAG14_peak_122	936	.	6.47466	93.6954	91.7664	427	scaffold_1	1334452	1338127	-	Eucgr.A00100	805
scaffold_1	1348127	1350007	MACS2_pool_H3K4me3_final_TAG14_peak_123	2309	.	17.3294	230.928	227.569	1028	scaffold_1	1344199	1349864	-	Eucgr.A00102	1737
scaffold_1	1369278	1370465	MACS2_pool_H3K4me3_final_TAG14_peak_125	2493	.	12.7425	249.353	245.695	913	scaffold_1	1357226	1370416	-	Eucgr.A00103	1138
scaffold_1	1379368	1380625	MACS2_pool_H3K4me3_final_TAG14_peak_126	1838	.	11.0008	183.83	181.154	862	scaffold_1	1372582	1380527	-	Eucgr.A00104	1159
scaffold_1	1387469	1388841	MACS2_pool_H3K4me3_final_TAG14_peak_127	2023	.	15.6358	202.327	199.411	1099	scaffold_1	1382305	1388764	-	Eucgr.A00105	1295
scaffold_1	1398990	1400367	MACS2_pool_H3K4me3_final_TAG14_peak_128	2334	.	17.4643	233.466	230.067	1112	scaffold_1	1392503	1400337	-	Eucgr.A00106	1347
scaffold_1	1401726	1402733	MACS2_pool_H3K4me3_final_TAG14_peak_129	1602	.	12.3737	160.238	157.82	425	scaffold_1	1401816	1405617	+	Eucgr.A00107	917
scaffold_1	1409351	1410025	MACS2_pool_H3K4me3_final_TAG14_peak_130	1754	.	8.83014	175.427	172.848	394	scaffold_1	1408529	1409938	-	Eucgr.A00108	587
scaffold_1	1422973	1423809	MACS2_pool_H3K4me3_final_TAG14_peak_132	620	.	7.483	62.0274	60.2852	647	scaffold_1	1420739	1423807	-	Eucgr.A00110	834
scaffold_1	1475246	1475983	MACS2_pool_H3K4me3_final_TAG14_peak_136	788	.	8.69694	78.8955	77.0522	252	scaffold_1	1475253	1478369	+	Eucgr.A00113	730
scaffold_1	1480309	1481166	MACS2_pool_H3K4me3_final_TAG14_peak_137	1621	.	13.3974	162.133	159.696	480	scaffold_1	1479118	1481080	-	Eucgr.A00114	771
scaffold_1	1534858	1536099	MACS2_pool_H3K4me3_final_TAG14_peak_141	502	.	5.99762	50.2455	48.5783	958	scaffold_1	1533284	1535767	-	Eucgr.A00118	909
scaffold_1	1545929	1546617	MACS2_pool_H3K4me3_final_TAG14_peak_144	1319	.	11.9341	131.983	129.805	373	scaffold_1	1545428	1549180	+	Eucgr.A00119	688
scaffold_1	1725689	1726562	MACS2_pool_H3K4me3_final_TAG14_peak_158	351	.	5.45977	35.165	33.6027	383	scaffold_1	1725657	1726680	-	Eucgr.A00130	873
scaffold_1	1865721	1866383	MACS2_pool_H3K4me3_final_TAG14_peak_175	630	.	5.75056	63.066	61.3178	315	scaffold_1	1859159	1866694	+	Eucgr.A00144	662
scaffold_1	1907185	1907984	MACS2_pool_H3K4me3_final_TAG14_peak_182	1147	.	4.93905	114.747	112.689	452	scaffold_1	1906440	1907334	+	Eucgr.A00152	149
scaffold_1	1910254	1910729	MACS2_pool_H3K4me3_final_TAG14_peak_183	479	.	6.00588	47.9034	46.2514	194	scaffold_1	1910271	1910760	+	Eucgr.A00153	458
scaffold_1	2027264	2027970	MACS2_pool_H3K4me3_final_TAG14_peak_199	568	.	5.20487	56.8435	55.1339	339	scaffold_1	2017849	2028323	+	Eucgr.A00170	706
scaffold_1	2206213	2207889	MACS2_pool_H3K4me3_final_TAG14_peak_222	2444	.	9.85826	244.427	240.852	519	scaffold_1	2206259	2210851	+	Eucgr.A00189	1630
scaffold_1	2213200	2215504	MACS2_pool_H3K4me3_final_TAG14_peak_223	2289	.	12.3476	228.916	225.59	1848	scaffold_1	2212282	2215425	-	Eucgr.A00190	2225
scaffold_1	2230522	2231729	MACS2_pool_H3K4me3_final_TAG14_peak_227	2105	.	11.7275	210.508	207.471	254	scaffold_1	2230882	2236782	+	Eucgr.A00192	847
scaffold_1	2239800	2241487	MACS2_pool_H3K4me3_final_TAG14_peak_228	2007	.	12.596	200.719	197.825	1229	scaffold_1	2240405	2241269	-	Eucgr.A00193	864
scaffold_1	2239800	2241487	MACS2_pool_H3K4me3_final_TAG14_peak_228	2007	.	12.596	200.719	197.825	1229	scaffold_1	2241400	2241932	+	Eucgr.A00194	87
scaffold_1	2267275	2268035	MACS2_pool_H3K4me3_final_TAG14_peak_234	675	.	6.22977	67.5999	65.8238	323	scaffold_1	2267495	2272524	+	Eucgr.A00199	540
scaffold_1	2273254	2274029	MACS2_pool_H3K4me3_final_TAG14_peak_235	432	.	4.71411	43.2927	41.6725	451	scaffold_1	2273209	2276196	-	Eucgr.A00200	775
scaffold_1	2288153	2289345	MACS2_pool_H3K4me3_final_TAG14_peak_238	1264	.	8.17861	126.418	124.28	522	scaffold_1	2284987	2289212	-	Eucgr.A00202	1059
scaffold_1	2294996	2296156	MACS2_pool_H3K4me3_final_TAG14_peak_239	738	.	4.83915	73.8894	72.076	404	scaffold_1	2294847	2297746	-	Eucgr.A00203	1160
scaffold_1	2296376	2297707	MACS2_pool_H3K4me3_final_TAG14_peak_240	525	.	4.58205	52.5393	50.8564	409	scaffold_1	2294847	2297746	-	Eucgr.A00203	1331
scaffold_1	2473768	2474436	MACS2_pool_H3K4me3_final_TAG14_peak_248	488	.	5.02649	48.8441	47.1863	201	scaffold_1	2474346	2491563	+	Eucgr.A00211	90
scaffold_1	2474914	2476010	MACS2_pool_H3K4me3_final_TAG14_peak_249	1619	.	9.72108	161.942	159.507	440	scaffold_1	2474346	2491563	+	Eucgr.A00211	1096
scaffold_1	2504153	2505809	MACS2_pool_H3K4me3_final_TAG14_peak_251	2247	.	13.2666	224.777	221.519	761	scaffold_1	2504338	2511151	+	Eucgr.A00213	1471
scaffold_1	2522600	2523701	MACS2_pool_H3K4me3_final_TAG14_peak_252	1563	.	9.12279	156.322	153.942	757	scaffold_1	2512106	2523585	-	Eucgr.A00214	985
scaffold_1	2524988	2526305	MACS2_pool_H3K4me3_final_TAG14_peak_253	1719	.	8.9678	171.943	169.407	495	scaffold_1	2525045	2527522	+	Eucgr.A00215	1260
scaffold_1	2529430	2530735	MACS2_pool_H3K4me3_final_TAG14_peak_254	1069	.	8.50755	106.97	104.962	999	scaffold_1	2528013	2530623	-	Eucgr.A00216	1193
scaffold_1	2545688	2546698	MACS2_pool_H3K4me3_final_TAG14_peak_255	1240	.	11.3057	124.083	121.963	812	scaffold_1	2539395	2546689	-	Eucgr.A00219	1001
scaffold_1	2924975	2926669	MACS2_pool_H3K4me3_final_TAG14_peak_258	1457	.	10.3141	145.711	143.424	787	scaffold_1	2918420	2926346	-	Eucgr.A00237	1371
scaffold_1	2934987	2936191	MACS2_pool_H3K4me3_final_TAG14_peak_259	2066	.	12.503	206.642	203.663	777	scaffold_1	2935226	2939866	+	Eucgr.A00238	965
scaffold_1	2940545	2941390	MACS2_pool_H3K4me3_final_TAG14_peak_260	812	.	5.91431	81.2256	79.3688	289	scaffold_1	2940608	2943838	+	Eucgr.A00239	782
scaffold_1	2952633	2953677	MACS2_pool_H3K4me3_final_TAG14_peak_261	1221	.	11.3946	122.117	120.009	784	scaffold_1	2948406	2953429	-	Eucgr.A00240	796
scaffold_1	2993383	2994216	MACS2_pool_H3K4me3_final_TAG14_peak_266	2618	.	14.5948	261.877	258.016	327	scaffold_1	2993021	3001836	+	Eucgr.A00245	833
scaffold_1	3128162	3129260	MACS2_pool_H3K4me3_final_TAG14_peak_272	2107	.	13.5522	210.707	207.669	303	scaffold_1	3128405	3136898	+	Eucgr.A00249	855
scaffold_1	3138235	3139499	MACS2_pool_H3K4me3_final_TAG14_peak_274	2402	.	16.2458	240.263	236.753	446	scaffold_1	3138252	3142816	+	Eucgr.A00250	1247
scaffold_1	3143703	3144964	MACS2_pool_H3K4me3_final_TAG14_peak_275	2097	.	11.4255	209.796	206.769	277	scaffold_1	3143752	3150098	+	Eucgr.A00251	1212
scaffold_1	3152442	3152837	MACS2_pool_H3K4me3_final_TAG14_peak_276	439	.	5.35908	43.9635	42.338	216	scaffold_1	3150266	3154351	-	Eucgr.A00252	395
scaffold_1	3153453	3154405	MACS2_pool_H3K4me3_final_TAG14_peak_277	2538	.	12.8974	253.852	250.122	711	scaffold_1	3150266	3154351	-	Eucgr.A00252	898
scaffold_1	3160471	3161418	MACS2_pool_H3K4me3_final_TAG14_peak_278	1351	.	8.88819	135.137	132.937	545	scaffold_1	3155675	3161192	-	Eucgr.A00253	721
scaffold_1	3177026	3177843	MACS2_pool_H3K4me3_final_TAG14_peak_280	897	.	9.37135	89.7279	87.822	575	scaffold_1	3177195	3182774	+	Eucgr.A00256	648
scaffold_1	3211600	3212272	MACS2_pool_H3K4me3_final_TAG14_peak_281	954	.	4.37989	95.4485	93.5092	392	scaffold_1	3212052	3212462	+	Eucgr.A00258	220
scaffold_1	3235372	3237370	MACS2_pool_H3K4me3_final_TAG14_peak_284	2162	.	11.6579	216.268	213.142	783	scaffold_1	3235220	3236248	-	Eucgr.A00260	876
scaffold_1	3244364	3245477	MACS2_pool_H3K4me3_final_TAG14_peak_285	1427	.	9.76417	142.792	140.531	226	scaffold_1	3244366	3256902	+	Eucgr.A00261	1111
scaffold_1	3304121	3305061	MACS2_pool_H3K4me3_final_TAG14_peak_292	1030	.	9.35224	103.024	101.039	661	scaffold_1	3299849	3305061	-	Eucgr.A00265	940
scaffold_1	3326654	3327539	MACS2_pool_H3K4me3_final_TAG14_peak_296	1009	.	9.53324	100.926	98.9542	541	scaffold_1	3322820	3326973	-	Eucgr.A00266	319
scaffold_1	3369905	3370542	MACS2_pool_H3K4me3_final_TAG14_peak_301	876	.	5.43234	87.6781	85.7845	307	scaffold_1	3366135	3370304	-	Eucgr.A00267	399
scaffold_1	3394444	3395695	MACS2_pool_H3K4me3_final_TAG14_peak_305	2595	.	14.5039	259.512	255.691	838	scaffold_1	3394717	3395530	-	Eucgr.A00268	813
scaffold_1	3416105	3416943	MACS2_pool_H3K4me3_final_TAG14_peak_308	1134	.	8.40868	113.429	111.379	455	scaffold_1	3410481	3416935	-	Eucgr.A00271	830
scaffold_1	3443927	3444767	MACS2_pool_H3K4me3_final_TAG14_peak_312	837	.	8.96671	83.7728	81.9013	362	scaffold_1	3444097	3447468	+	Eucgr.A00275	670
scaffold_1	3477745	3479466	MACS2_pool_H3K4me3_final_TAG14_peak_314	445	.	4.78513	44.594	42.9643	361	scaffold_1	3477600	3479471	-	Eucgr.A00278	1721
scaffold_1	3485455	3486411	MACS2_pool_H3K4me3_final_TAG14_peak_315	1382	.	11.8909	138.277	136.052	678	scaffold_1	3484586	3485929	-	Eucgr.A00279	474
scaffold_1	3510715	3511677	MACS2_pool_H3K4me3_final_TAG14_peak_316	1092	.	10.5853	109.274	107.25	670	scaffold_1	3509350	3511573	-	Eucgr.A00280	858
scaffold_1	3512851	3513569	MACS2_pool_H3K4me3_final_TAG14_peak_317	1019	.	10.1806	101.956	99.9762	249	scaffold_1	3512870	3517096	+	Eucgr.A00281	699
scaffold_1	3674024	3675209	MACS2_pool_H3K4me3_final_TAG14_peak_320	1449	.	12.2725	144.932	142.653	840	scaffold_1	3667280	3675217	-	Eucgr.A00285	1185
scaffold_1	3677917	3678637	MACS2_pool_H3K4me3_final_TAG14_peak_321	1520	.	12.3633	152.074	149.734	421	scaffold_1	3677852	3682910	+	Eucgr.A00286	720
scaffold_1	3701547	3702371	MACS2_pool_H3K4me3_final_TAG14_peak_324	2013	.	13.9463	201.389	198.485	547	scaffold_1	3699188	3702324	-	Eucgr.A00287	777
scaffold_1	3771934	3772772	MACS2_pool_H3K4me3_final_TAG14_peak_326	998	.	10.0458	99.8894	97.9232	253	scaffold_1	3771908	3775201	+	Eucgr.A00294	838
scaffold_1	3930652	3931161	MACS2_pool_H3K4me3_final_TAG14_peak_342	1131	.	10.2715	113.198	111.15	228	scaffold_1	3930738	3930995	-	Eucgr.A00305	257
scaffold_1	3943218	3944476	MACS2_pool_H3K4me3_final_TAG14_peak_343	722	.	7.31872	72.2577	70.4543	846	scaffold_1	3942819	3944421	-	Eucgr.A00306	1203
scaffold_1	3959927	3961232	MACS2_pool_H3K4me3_final_TAG14_peak_344	1545	.	13.2829	154.574	152.211	969	scaffold_1	3960085	3961109	-	Eucgr.A00307	1024
scaffold_1	4027410	4028064	MACS2_pool_H3K4me3_final_TAG14_peak_346	1650	.	13.8225	165.02	162.556	377	scaffold_1	4027656	4028027	+	Eucgr.A00308	371
scaffold_1	4561458	4562465	MACS2_pool_H3K4me3_final_TAG14_peak_373	917	.	9.50623	91.737	89.8191	809	scaffold_1	4561054	4562432	-	Eucgr.A00321	974
scaffold_1	4880140	4881367	MACS2_pool_H3K4me3_final_TAG14_peak_397	2012	.	11.1156	201.246	198.344	732	scaffold_1	4878832	4881345	-	Eucgr.A00347	1205
scaffold_1	4890171	4891225	MACS2_pool_H3K4me3_final_TAG14_peak_398	1951	.	12.4058	195.133	192.313	590	scaffold_1	4882539	4891156	-	Eucgr.A00348	985
scaffold_1	4906242	4907350	MACS2_pool_H3K4me3_final_TAG14_peak_399	2017	.	12.855	201.715	198.805	298	scaffold_1	4906313	4919834	+	Eucgr.A00349	1037
scaffold_1	4921147	4922238	MACS2_pool_H3K4me3_final_TAG14_peak_400	825	.	6.30974	82.5262	80.6624	385	scaffold_1	4921238	4923522	+	Eucgr.A00350	1000
scaffold_1	4924527	4925589	MACS2_pool_H3K4me3_final_TAG14_peak_402	1988	.	10.7933	198.858	195.988	312	scaffold_1	4924602	4926755	+	Eucgr.A00351	987
scaffold_1	4967331	4968755	MACS2_pool_H3K4me3_final_TAG14_peak_409	2136	.	11.3162	213.689	210.606	498	scaffold_1	4967422	4970017	+	Eucgr.A00356	1333
scaffold_1	4975286	4976237	MACS2_pool_H3K4me3_final_TAG14_peak_410	1300	.	8.90903	130.016	127.853	323	scaffold_1	4971766	4976123	-	Eucgr.A00357	837
scaffold_1	4975286	4976237	MACS2_pool_H3K4me3_final_TAG14_peak_410	1300	.	8.90903	130.016	127.853	323	scaffold_1	4975263	4975647	+	Eucgr.A00358	361
scaffold_1	5181009	5181692	MACS2_pool_H3K4me3_final_TAG14_peak_426	365	.	4.59077	36.5333	34.9618	493	scaffold_1	5180299	5181584	-	Eucgr.A00368	575
scaffold_1	5234351	5235817	MACS2_pool_H3K4me3_final_TAG14_peak_435	1889	.	11.8892	188.971	186.232	1202	scaffold_1	5233549	5235828	-	Eucgr.A00373	1466
scaffold_1	5245456	5246679	MACS2_pool_H3K4me3_final_TAG14_peak_437	1792	.	11.4117	179.22	176.6	927	scaffold_1	5242453	5246571	-	Eucgr.A00375	1115
scaffold_1	5264496	5265301	MACS2_pool_H3K4me3_final_TAG14_peak_441	2576	.	12.987	257.633	253.84	583	scaffold_1	5263514	5265252	-	Eucgr.A00378	756
scaffold_1	5266273	5267626	MACS2_pool_H3K4me3_final_TAG14_peak_442	1682	.	10.4326	168.289	165.788	395	scaffold_1	5266391	5268428	+	Eucgr.A00379	1235
scaffold_1	5274041	5276000	MACS2_pool_H3K4me3_final_TAG14_peak_444	1889	.	12.7826	188.936	186.197	343	scaffold_1	5274112	5281675	+	Eucgr.A00380	1888
scaffold_1	5295437	5296670	MACS2_pool_H3K4me3_final_TAG14_peak_448	2481	.	15.9074	248.155	244.517	264	scaffold_1	5295410	5298182	+	Eucgr.A00382	1233
scaffold_1	5299256	5300607	MACS2_pool_H3K4me3_final_TAG14_peak_449	2775	.	15.155	277.51	273.401	452	scaffold_1	5299302	5303206	+	Eucgr.A00383	1305
scaffold_1	5309799	5310699	MACS2_pool_H3K4me3_final_TAG14_peak_450	835	.	6.25437	83.5568	81.6877	699	scaffold_1	5303557	5314310	-	Eucgr.A00384	900
scaffold_1	5312529	5314007	MACS2_pool_H3K4me3_final_TAG14_peak_451	4189	.	8.74791	418.988	413.629	526	scaffold_1	5303557	5314310	-	Eucgr.A00384	1478
scaffold_1	5319451	5320235	MACS2_pool_H3K4me3_final_TAG14_peak_452	978	.	9.91088	97.8342	95.88	543	scaffold_1	5319480	5320749	-	Eucgr.A00386	755
scaffold_1	5322808	5323645	MACS2_pool_H3K4me3_final_TAG14_peak_454	718	.	6.92052	71.8783	70.0767	483	scaffold_1	5321526	5323492	-	Eucgr.A00387	684
scaffold_1	5326609	5327590	MACS2_pool_H3K4me3_final_TAG14_peak_457	379	.	3.59603	37.9745	36.3919	362	scaffold_1	5324490	5327309	-	Eucgr.A00388	700
scaffold_1	5353075	5353809	MACS2_pool_H3K4me3_final_TAG14_peak_467	386	.	4.29393	38.6783	37.09	210	scaffold_1	5351144	5353454	-	Eucgr.A00392	379
scaffold_1	5362913	5365484	MACS2_pool_H3K4me3_final_TAG14_peak_470	659	.	6.14261	65.9789	64.2127	325	scaffold_1	5362935	5365563	+	Eucgr.A00393	2549
scaffold_1	5376436	5379121	MACS2_pool_H3K4me3_final_TAG14_peak_472	1931	.	10.3095	193.194	190.402	1177	scaffold_1	5372365	5377986	-	Eucgr.A00394	1550
scaffold_1	5391463	5392498	MACS2_pool_H3K4me3_final_TAG14_peak_476	857	.	9.10159	85.7456	83.8629	635	scaffold_1	5384850	5392209	-	Eucgr.A00397	746
scaffold_1	5740516	5741866	MACS2_pool_H3K4me3_final_TAG14_peak_514	1853	.	11.9247	185.348	182.654	615	scaffold_1	5736664	5741780	-	Eucgr.A00406	1264
scaffold_1	5761695	5762483	MACS2_pool_H3K4me3_final_TAG14_peak_519	960	.	8.58083	96.0243	94.0805	551	scaffold_1	5756245	5762415	-	Eucgr.A00408	720
scaffold_1	5766097	5768200	MACS2_pool_H3K4me3_final_TAG14_peak_520	1984	.	9.96708	198.482	195.62	1018	scaffold_1	5766223	5771659	+	Eucgr.A00409	1977
scaffold_1	5825548	5826708	MACS2_pool_H3K4me3_final_TAG14_peak_526	1221	.	11.3946	122.117	120.009	449	scaffold_1	5825684	5828013	+	Eucgr.A00412	1024
scaffold_1	5962919	5963836	MACS2_pool_H3K4me3_final_TAG14_peak_530	438	.	6.13418	43.8911	42.2659	741	scaffold_1	5963233	5963484	+	Eucgr.A00414	251
scaffold_1	6115629	6116472	MACS2_pool_H3K4me3_final_TAG14_peak_540	1744	.	14.362	174.444	171.879	544	scaffold_1	6115714	6123887	+	Eucgr.A00416	758
scaffold_1	6125196	6125904	MACS2_pool_H3K4me3_final_TAG14_peak_541	1264	.	10.2912	126.411	124.274	228	scaffold_1	6125183	6128273	+	Eucgr.A00417	708
scaffold_1	6132547	6133576	MACS2_pool_H3K4me3_final_TAG14_peak_542	824	.	6.54471	82.4839	80.6206	573	scaffold_1	6132017	6133474	-	Eucgr.A00421	927
scaffold_1	6141211	6142790	MACS2_pool_H3K4me3_final_TAG14_peak_544	1392	.	8.86889	139.292	137.059	1356	scaffold_1	6140570	6142513	-	Eucgr.A00422	1302
scaffold_1	6145356	6146558	MACS2_pool_H3K4me3_final_TAG14_peak_545	1534	.	8.529	153.452	151.097	469	scaffold_1	6145364	6150560	+	Eucgr.A00423	1194
scaffold_1	6174799	6175664	MACS2_pool_H3K4me3_final_TAG14_peak_546	2082	.	11.2859	208.233	205.23	463	scaffold_1	6174822	6179560	+	Eucgr.A00424	842
scaffold_1	6224917	6225382	MACS2_pool_H3K4me3_final_TAG14_peak_551	505	.	6.67371	50.5858	48.9154	158	scaffold_1	6222207	6225280	-	Eucgr.A00426	363
scaffold_1	6243180	6244224	MACS2_pool_H3K4me3_final_TAG14_peak_554	2007	.	12.596	200.719	197.825	427	scaffold_1	6236808	6244136	-	Eucgr.A00428	956
scaffold_1	6253848	6254773	MACS2_pool_H3K4me3_final_TAG14_peak_555	1653	.	9.23705	165.35	162.883	621	scaffold_1	6247231	6254637	-	Eucgr.A00429	789
scaffold_1	6258274	6259191	MACS2_pool_H3K4me3_final_TAG14_peak_556	775	.	6.56627	77.5171	75.6824	346	scaffold_1	6256979	6262608	+	Eucgr.A00430	917
scaffold_1	6527149	6527964	MACS2_pool_H3K4me3_final_TAG14_peak_571	764	.	7.74429	76.4014	74.5735	407	scaffold_1	6527586	6528622	+	Eucgr.A00439	378
scaffold_1	6719809	6720757	MACS2_pool_H3K4me3_final_TAG14_peak_573	596	.	3.77501	59.6269	57.8987	518	scaffold_1	6708714	6720445	-	Eucgr.A00446	636
scaffold_1	6965594	6966258	MACS2_pool_H3K4me3_final_TAG14_peak_585	624	.	5.61505	62.4852	60.7404	455	scaffold_1	6964850	6970465	-	Eucgr.A00457	664
scaffold_1	7357404	7358588	MACS2_pool_H3K4me3_final_TAG14_peak_598	2832	.	15.128	283.286	279.091	916	scaffold_1	7340486	7358529	-	Eucgr.A00473	1125
scaffold_1	7364905	7365817	MACS2_pool_H3K4me3_final_TAG14_peak_599	1147	.	6.76437	114.751	112.692	701	scaffold_1	7362413	7365800	-	Eucgr.A00474	895
scaffold_1	7374925	7376538	MACS2_pool_H3K4me3_final_TAG14_peak_600	1199	.	7.9545	119.957	117.864	1355	scaffold_1	7372026	7376485	-	Eucgr.A00475	1560
scaffold_1	7546065	7546866	MACS2_pool_H3K4me3_final_TAG14_peak_606	959	.	9.28715	95.9248	93.9818	630	scaffold_1	7543274	7546844	-	Eucgr.A00481	779
scaffold_1	7571617	7572548	MACS2_pool_H3K4me3_final_TAG14_peak_611	1897	.	10.5215	189.78	187.033	360	scaffold_1	7572062	7579106	+	Eucgr.A00483	486
scaffold_1	7579423	7580528	MACS2_pool_H3K4me3_final_TAG14_peak_612	1799	.	10.519	179.98	177.35	398	scaffold_1	7579522	7581385	+	Eucgr.A00484	1006
scaffold_1	7586799	7588260	MACS2_pool_H3K4me3_final_TAG14_peak_613	1469	.	11.0319	146.989	144.692	618	scaffold_1	7586787	7588444	-	Eucgr.A00485	1461
scaffold_1	7593675	7594642	MACS2_pool_H3K4me3_final_TAG14_peak_615	2881	.	16.277	288.129	283.868	546	scaffold_1	7591343	7594511	-	Eucgr.A00486	836
scaffold_1	7623234	7624297	MACS2_pool_H3K4me3_final_TAG14_peak_617	779	.	6.99148	77.9261	76.0893	639	scaffold_1	7623283	7624480	+	Eucgr.A00487	1014
scaffold_1	7648705	7650010	MACS2_pool_H3K4me3_final_TAG14_peak_618	2009	.	11.6701	200.989	198.089	862	scaffold_1	7642094	7649839	-	Eucgr.A00488	1134
scaffold_1	7691219	7692021	MACS2_pool_H3K4me3_final_TAG14_peak_619	531	.	4.7377	53.1045	51.4181	474	scaffold_1	7690442	7691486	-	Eucgr.A00491	267
scaffold_1	7711424	7712745	MACS2_pool_H3K4me3_final_TAG14_peak_620	2109	.	12.9618	210.989	207.946	836	scaffold_1	7709222	7712684	-	Eucgr.A00492	1260
scaffold_1	7711424	7712745	MACS2_pool_H3K4me3_final_TAG14_peak_620	2109	.	12.9618	210.989	207.946	836	scaffold_1	7712602	7712907	+	Eucgr.A00493	143
scaffold_1	7724129	7725362	MACS2_pool_H3K4me3_final_TAG14_peak_622	1670	.	10.193	167.007	164.523	833	scaffold_1	7718900	7725317	-	Eucgr.A00494	1188
scaffold_1	7741540	7742760	MACS2_pool_H3K4me3_final_TAG14_peak_623	2074	.	12.8812	207.474	204.483	521	scaffold_1	7741689	7743258	-	Eucgr.A00495	1071
scaffold_1	7756068	7757436	MACS2_pool_H3K4me3_final_TAG14_peak_625	2577	.	16.9058	257.71	253.916	628	scaffold_1	7756187	7762538	+	Eucgr.A00496	1249
scaffold_1	7767055	7768406	MACS2_pool_H3K4me3_final_TAG14_peak_626	1001	.	7.03104	100.136	98.1677	1066	scaffold_1	7763040	7768299	-	Eucgr.A00497	1244
scaffold_1	7774516	7775509	MACS2_pool_H3K4me3_final_TAG14_peak_627	766	.	6.39417	76.6834	74.8541	817	scaffold_1	7773664	7774696	-	Eucgr.A00499	180
scaffold_1	7792084	7793509	MACS2_pool_H3K4me3_final_TAG14_peak_629	2002	.	12.124	200.279	197.392	1124	scaffold_1	7788775	7793469	-	Eucgr.A00501	1385
scaffold_1	7907787	7909055	MACS2_pool_H3K4me3_final_TAG14_peak_634	1887	.	13.2637	188.767	186.03	428	scaffold_1	7907917	7912425	+	Eucgr.A00503	1138
scaffold_1	7915079	7916131	MACS2_pool_H3K4me3_final_TAG14_peak_635	2046	.	14.354	204.624	201.675	271	scaffold_1	7915199	7921840	+	Eucgr.A00504	932
scaffold_1	7930464	7932513	MACS2_pool_H3K4me3_final_TAG14_peak_636	1641	.	9.41131	164.177	161.719	940	scaffold_1	7930542	7933201	+	Eucgr.A00505	1971
scaffold_1	7935834	7936762	MACS2_pool_H3K4me3_final_TAG14_peak_637	1065	.	6.54289	106.516	104.51	472	scaffold_1	7933554	7936734	-	Eucgr.A00506	900
scaffold_1	7940790	7941540	MACS2_pool_H3K4me3_final_TAG14_peak_638	1445	.	8.08038	144.58	142.306	377	scaffold_1	7940843	7945727	+	Eucgr.A00507	697
scaffold_1	7959493	7960652	MACS2_pool_H3K4me3_final_TAG14_peak_639	538	.	5.9488	53.8618	52.1709	468	scaffold_1	7959614	7963515	+	Eucgr.A00508	1038
scaffold_1	7965951	7966972	MACS2_pool_H3K4me3_final_TAG14_peak_641	1660	.	11.0716	166.037	163.561	717	scaffold_1	7964115	7966983	-	Eucgr.A00509	1021
scaffold_1	8005667	8006997	MACS2_pool_H3K4me3_final_TAG14_peak_643	2382	.	11.3682	238.227	234.752	938	scaffold_1	8005972	8006960	-	Eucgr.A00511	988
scaffold_1	8027426	8028507	MACS2_pool_H3K4me3_final_TAG14_peak_644	2131	.	10.6617	213.165	210.09	568	scaffold_1	8027485	8034580	+	Eucgr.A00512	1022
scaffold_1	8043933	8046671	MACS2_pool_H3K4me3_final_TAG14_peak_648	1329	.	10.5027	132.944	130.76	623	scaffold_1	8041681	8046358	-	Eucgr.A00514	2425
scaffold_1	8332157	8333783	MACS2_pool_H3K4me3_final_TAG14_peak_656	1936	.	12.699	193.697	190.898	1176	scaffold_1	8323188	8333757	-	Eucgr.A00519	1600
scaffold_1	8349385	8351007	MACS2_pool_H3K4me3_final_TAG14_peak_657	1256	.	9.13806	125.623	123.491	431	scaffold_1	8349580	8350895	+	Eucgr.A00520	1315
scaffold_1	8380761	8381939	MACS2_pool_H3K4me3_final_TAG14_peak_658	668	.	6.06425	66.8725	65.1009	766	scaffold_1	8379356	8381858	-	Eucgr.A00522	1097
scaffold_1	8415167	8415955	MACS2_pool_H3K4me3_final_TAG14_peak_661	421	.	4.95455	42.1163	40.5051	386	scaffold_1	8406193	8416172	-	Eucgr.A00523	788
scaffold_1	8533241	8534714	MACS2_pool_H3K4me3_final_TAG14_peak_663	881	.	7.41009	88.1436	86.2469	736	scaffold_1	8530430	8534521	-	Eucgr.A00526	1280
scaffold_1	8548243	8549354	MACS2_pool_H3K4me3_final_TAG14_peak_664	962	.	8.35287	96.294	94.3488	604	scaffold_1	8538037	8549159	-	Eucgr.A00527	916
scaffold_1	8587412	8588419	MACS2_pool_H3K4me3_final_TAG14_peak_665	1809	.	11.1977	180.969	178.33	427	scaffold_1	8587514	8593247	+	Eucgr.A00529	905
scaffold_1	8595109	8596806	MACS2_pool_H3K4me3_final_TAG14_peak_666	682	.	6.49263	68.261	66.4818	415	scaffold_1	8595129	8598457	+	Eucgr.A00530	1677
scaffold_1	8620172	8621246	MACS2_pool_H3K4me3_final_TAG14_peak_671	1959	.	10.9606	195.949	193.12	307	scaffold_1	8620086	8624577	+	Eucgr.A00532	1074
scaffold_1	8653505	8654745	MACS2_pool_H3K4me3_final_TAG14_peak_672	2011	.	12.3483	201.103	198.203	740	scaffold_1	8642134	8654544	-	Eucgr.A00534	1039
scaffold_1	8665634	8666696	MACS2_pool_H3K4me3_final_TAG14_peak_673	1913	.	10.9986	191.344	188.576	385	scaffold_1	8665672	8672857	+	Eucgr.A00535	1024
scaffold_1	8675428	8676789	MACS2_pool_H3K4me3_final_TAG14_peak_674	1502	.	7.97723	150.205	147.881	688	scaffold_1	8673941	8676622	-	Eucgr.A00536	1194
scaffold_1	8856749	8857850	MACS2_pool_H3K4me3_final_TAG14_peak_680	1565	.	10.0899	156.574	154.193	460	scaffold_1	8834954	8857546	-	Eucgr.A00543	797
scaffold_1	8861104	8862157	MACS2_pool_H3K4me3_final_TAG14_peak_681	1835	.	10.7386	183.569	180.896	258	scaffold_1	8861222	8866565	+	Eucgr.A00544	935
scaffold_1	8866476	8866912	MACS2_pool_H3K4me3_final_TAG14_peak_682	382	.	5.72953	38.2705	36.6845	271	scaffold_1	8861222	8866565	+	Eucgr.A00544	89
scaffold_1	8907686	8908431	MACS2_pool_H3K4me3_final_TAG14_peak_685	570	.	5.77018	57.0722	55.3608	259	scaffold_1	8907881	8910792	+	Eucgr.A00546	550
scaffold_1	8908592	8909762	MACS2_pool_H3K4me3_final_TAG14_peak_686	358	.	4.00767	35.8135	34.2467	548	scaffold_1	8907881	8910792	+	Eucgr.A00546	1170
scaffold_1	8929619	8931452	MACS2_pool_H3K4me3_final_TAG14_peak_689	2304	.	14.0283	230.462	227.111	591	scaffold_1	8929781	8932784	+	Eucgr.A00547	1671
scaffold_1	8966048	8968403	MACS2_pool_H3K4me3_final_TAG14_peak_694	2708	.	17.1456	270.846	266.843	580	scaffold_1	8966084	8970031	+	Eucgr.A00549	2319
scaffold_1	8981786	8982584	MACS2_pool_H3K4me3_final_TAG14_peak_695	962	.	7.27915	96.2926	94.3474	470	scaffold_1	8977344	8982489	-	Eucgr.A00550	703
scaffold_1	8985704	8986472	MACS2_pool_H3K4me3_final_TAG14_peak_696	754	.	5.89024	75.4313	73.6087	454	scaffold_1	8985962	8986364	+	Eucgr.A00551	402
scaffold_1	8998415	8999400	MACS2_pool_H3K4me3_final_TAG14_peak_698	1374	.	7.03237	137.457	135.239	688	scaffold_1	8995495	8999060	-	Eucgr.A00552	645
scaffold_1	9000675	9001890	MACS2_pool_H3K4me3_final_TAG14_peak_699	2356	.	8.38662	235.664	232.23	444	scaffold_1	9000513	9003446	+	Eucgr.A00553	1215
scaffold_1	9050762	9051903	MACS2_pool_H3K4me3_final_TAG14_peak_701	1028	.	5.9856	102.812	100.828	323	scaffold_1	9049966	9051489	-	Eucgr.A00557	727
scaffold_1	9087814	9088683	MACS2_pool_H3K4me3_final_TAG14_peak_703	1451	.	12.1081	145.107	142.826	287	scaffold_1	9088063	9091204	+	Eucgr.A00560	620
scaffold_1	9140527	9141824	MACS2_pool_H3K4me3_final_TAG14_peak_706	4247	.	19.6519	424.769	419.365	870	scaffold_1	9137936	9141770	-	Eucgr.A00566	1243
scaffold_1	9153560	9155161	MACS2_pool_H3K4me3_final_TAG14_peak_708	1295	.	7.31983	129.579	127.42	1046	scaffold_1	9154366	9156734	+	Eucgr.A00567	795
scaffold_1	9287879	9288441	MACS2_pool_H3K4me3_final_TAG14_peak_720	698	.	4.46581	69.8099	68.0205	209	scaffold_1	9287499	9290451	+	Eucgr.A00580	562
scaffold_1	9329922	9330845	MACS2_pool_H3K4me3_final_TAG14_peak_724	446	.	4.47991	44.6612	43.031	529	scaffold_1	9329914	9332994	+	Eucgr.A00583	923
scaffold_1	9417483	9418077	MACS2_pool_H3K4me3_final_TAG14_peak_729	651	.	5.31247	65.1189	63.3586	154	scaffold_1	9417047	9419936	+	Eucgr.A00588	594
scaffold_1	9437449	9438545	MACS2_pool_H3K4me3_final_TAG14_peak_730	584	.	4.30405	58.4435	56.7237	304	scaffold_1	9437500	9440822	+	Eucgr.A00590	1045
scaffold_1	9510039	9511777	MACS2_pool_H3K4me3_final_TAG14_peak_733	1925	.	11.3545	192.557	189.771	372	scaffold_1	9509668	9513971	+	Eucgr.A00592	1738
scaffold_1	9519562	9520394	MACS2_pool_H3K4me3_final_TAG14_peak_736	836	.	7.78949	83.6687	81.7988	619	scaffold_1	9518280	9519812	+	Eucgr.A00593	250
scaffold_1	9533816	9534839	MACS2_pool_H3K4me3_final_TAG14_peak_739	1160	.	8.16215	116.068	114.002	524	scaffold_1	9534007	9534859	+	Eucgr.A00595	832
scaffold_1	9538262	9539711	MACS2_pool_H3K4me3_final_TAG14_peak_740	717	.	5.91085	71.7162	69.9161	544	scaffold_1	9538330	9544377	+	Eucgr.A00596	1381
scaffold_1	9542719	9544053	MACS2_pool_H3K4me3_final_TAG14_peak_741	387	.	4.55819	38.7053	37.1165	313	scaffold_1	9538330	9544377	+	Eucgr.A00596	1334
scaffold_1	9542719	9544053	MACS2_pool_H3K4me3_final_TAG14_peak_741	387	.	4.55819	38.7053	37.1165	313	scaffold_1	9542960	9545278	-	Eucgr.A00597	1093
scaffold_1	9556780	9557805	MACS2_pool_H3K4me3_final_TAG14_peak_744	642	.	6.52209	64.2407	62.4855	803	scaffold_1	9557335	9557945	+	Eucgr.A00598	470
scaffold_1	9560712	9562951	MACS2_pool_H3K4me3_final_TAG14_peak_745	385	.	5.0136	38.5612	36.9739	413	scaffold_1	9560865	9564119	+	Eucgr.A00599	2086
scaffold_1	9568262	9568818	MACS2_pool_H3K4me3_final_TAG14_peak_747	1512	.	10.2835	151.28	148.945	242	scaffold_1	9568432	9573239	+	Eucgr.A00600	386
scaffold_1	9577027	9579413	MACS2_pool_H3K4me3_final_TAG14_peak_749	1011	.	8.96162	101.167	99.1936	786	scaffold_1	9576838	9579062	-	Eucgr.A00601	2035
scaffold_1	9586110	9588500	MACS2_pool_H3K4me3_final_TAG14_peak_750	948	.	7.93707	94.8065	92.8709	902	scaffold_1	9585997	9588289	-	Eucgr.A00602	2179
scaffold_1	9618660	9620892	MACS2_pool_H3K4me3_final_TAG14_peak_754	700	.	6.50063	70.0455	68.2553	606	scaffold_1	9618406	9620654	-	Eucgr.A00604	1994
scaffold_1	9645311	9646189	MACS2_pool_H3K4me3_final_TAG14_peak_757	1091	.	7.50626	109.105	107.083	500	scaffold_1	9642025	9646081	-	Eucgr.A00606	770
scaffold_1	9670179	9671299	MACS2_pool_H3K4me3_final_TAG14_peak_760	2247	.	14.5164	224.788	221.529	594	scaffold_1	9670298	9674173	+	Eucgr.A00607	1001
scaffold_1	9678551	9679333	MACS2_pool_H3K4me3_final_TAG14_peak_762	1639	.	8.85583	163.933	161.48	277	scaffold_1	9678646	9682033	+	Eucgr.A00608	687
scaffold_1	9688977	9690011	MACS2_pool_H3K4me3_final_TAG14_peak_764	1492	.	10.0657	149.21	146.894	656	scaffold_1	9686772	9689951	-	Eucgr.A00611	974
scaffold_1	9740611	9742133	MACS2_pool_H3K4me3_final_TAG14_peak_767	976	.	8.5216	97.6732	95.7207	570	scaffold_1	9740902	9741866	+	Eucgr.A00613	964
scaffold_1	9767949	9768888	MACS2_pool_H3K4me3_final_TAG14_peak_768	1300	.	8.90903	130.016	127.853	329	scaffold_1	9767992	9770896	+	Eucgr.A00614	896
scaffold_1	9772563	9773543	MACS2_pool_H3K4me3_final_TAG14_peak_769	1204	.	8.49068	120.442	118.345	365	scaffold_1	9772903	9779400	+	Eucgr.A00615	640
scaffold_1	9791062	9791715	MACS2_pool_H3K4me3_final_TAG14_peak_772	522	.	5.65516	52.2631	50.5829	244	scaffold_1	9789558	9791461	-	Eucgr.A00617	399
scaffold_1	9956583	9957086	MACS2_pool_H3K4me3_final_TAG14_peak_777	364	.	5.00678	36.4906	34.9197	196	scaffold_1	9953495	9956912	-	Eucgr.A00624	329
scaffold_1	9965822	9967884	MACS2_pool_H3K4me3_final_TAG14_peak_781	1751	.	10.1859	175.135	172.562	998	scaffold_1	9965681	9967429	-	Eucgr.A00626	1607
scaffold_1	9987240	9988308	MACS2_pool_H3K4me3_final_TAG14_peak_783	1738	.	11.2464	173.811	171.253	330	scaffold_1	9987321	9989556	+	Eucgr.A00628	987
scaffold_1	10029948	10030553	MACS2_pool_H3K4me3_final_TAG14_peak_788	788	.	8.69694	78.8955	77.0522	148	scaffold_1	10029925	10030313	-	Eucgr.A00633	365
scaffold_1	10071631	10072655	MACS2_pool_H3K4me3_final_TAG14_peak_792	2697	.	15.5926	269.78	265.792	521	scaffold_1	10068230	10072815	-	Eucgr.A00636	1024
scaffold_1	10169583	10170646	MACS2_pool_H3K4me3_final_TAG14_peak_797	1559	.	9.48866	155.946	153.57	595	scaffold_1	10164968	10170518	-	Eucgr.A00642	935
scaffold_1	10185692	10186662	MACS2_pool_H3K4me3_final_TAG14_peak_798	1955	.	13.5811	195.576	192.753	508	scaffold_1	10171872	10186524	-	Eucgr.A00643	832
scaffold_1	10228759	10229768	MACS2_pool_H3K4me3_final_TAG14_peak_800	646	.	5.83101	64.6264	62.8686	517	scaffold_1	10225393	10229155	-	Eucgr.A00644	396
scaffold_1	10246842	10247835	MACS2_pool_H3K4me3_final_TAG14_peak_804	1303	.	7.74459	130.36	128.194	384	scaffold_1	10246989	10254137	+	Eucgr.A00647	846
scaffold_1	10261082	10262331	MACS2_pool_H3K4me3_final_TAG14_peak_806	2174	.	12.2558	217.422	214.28	512	scaffold_1	10254649	10262171	-	Eucgr.A00648	1089
scaffold_1	10290978	10292228	MACS2_pool_H3K4me3_final_TAG14_peak_810	2037	.	9.59087	203.737	200.799	348	scaffold_1	10290959	10292114	-	Eucgr.A00649	1136
scaffold_1	10310486	10311616	MACS2_pool_H3K4me3_final_TAG14_peak_812	1873	.	11.0989	187.365	184.649	345	scaffold_1	10310514	10312758	+	Eucgr.A00650	1102
scaffold_1	10315593	10316785	MACS2_pool_H3K4me3_final_TAG14_peak_813	1032	.	6.76408	103.263	101.276	670	scaffold_1	10314806	10316550	-	Eucgr.A00652	957
scaffold_1	10322568	10324593	MACS2_pool_H3K4me3_final_TAG14_peak_814	1245	.	8.28485	124.584	122.459	492	scaffold_1	10322587	10324745	+	Eucgr.A00654	2006
scaffold_1	10452282	10452912	MACS2_pool_H3K4me3_final_TAG14_peak_824	351	.	5.45977	35.165	33.6027	259	scaffold_1	10451449	10452711	-	Eucgr.A00659	429
scaffold_1	10778217	10779565	MACS2_pool_H3K4me3_final_TAG14_peak_848	484	.	4.9178	48.4694	46.8139	880	scaffold_1	10777937	10780939	-	Eucgr.A00668	1348
scaffold_1	10803805	10804583	MACS2_pool_H3K4me3_final_TAG14_peak_853	1447	.	7.45755	144.783	142.505	473	scaffold_1	10801455	10805184	-	Eucgr.A00670	778
scaffold_1	10835281	10836416	MACS2_pool_H3K4me3_final_TAG14_peak_857	439	.	5.17976	43.9697	42.3437	289	scaffold_1	10835200	10838044	-	Eucgr.A00672	1135
scaffold_1	10860221	10861649	MACS2_pool_H3K4me3_final_TAG14_peak_861	453	.	5.00958	45.3155	43.6817	1127	scaffold_1	10860205	10861464	-	Eucgr.A00673	1243
scaffold_1	11213705	11214369	MACS2_pool_H3K4me3_final_TAG14_peak_884	357	.	4.81147	35.7364	34.1703	478	scaffold_1	11213669	11214181	-	Eucgr.A00681	476
scaffold_1	11276927	11277905	MACS2_pool_H3K4me3_final_TAG14_peak_895	1513	.	8.88236	151.31	148.975	266	scaffold_1	11277041	11280001	+	Eucgr.A00686	864
scaffold_1	11280761	11281586	MACS2_pool_H3K4me3_final_TAG14_peak_896	1409	.	7.95361	140.91	138.664	329	scaffold_1	11280675	11286975	+	Eucgr.A00687	825
scaffold_1	11290817	11291816	MACS2_pool_H3K4me3_final_TAG14_peak_897	1466	.	9.80318	146.665	144.371	444	scaffold_1	11290903	11291226	-	Eucgr.A00688	323
scaffold_1	11290817	11291816	MACS2_pool_H3K4me3_final_TAG14_peak_897	1466	.	9.80318	146.665	144.371	444	scaffold_1	11291608	11292028	-	Eucgr.A00689	208
scaffold_1	11298777	11299754	MACS2_pool_H3K4me3_final_TAG14_peak_898	1132	.	7.53594	113.296	111.248	370	scaffold_1	11298967	11301635	+	Eucgr.A00691	787
scaffold_1	11304518	11305678	MACS2_pool_H3K4me3_final_TAG14_peak_899	2167	.	11.9454	216.795	213.66	390	scaffold_1	11304584	11311975	+	Eucgr.A00692	1094
scaffold_1	11346798	11348117	MACS2_pool_H3K4me3_final_TAG14_peak_903	1181	.	9.56365	118.2	116.118	416	scaffold_1	11346988	11349740	+	Eucgr.A00693	1129
scaffold_1	11459116	11460123	MACS2_pool_H3K4me3_final_TAG14_peak_909	875	.	6.17578	87.5913	85.698	335	scaffold_1	11459816	11463358	+	Eucgr.A00699	307
scaffold_1	11560089	11561218	MACS2_pool_H3K4me3_final_TAG14_peak_920	1399	.	9.13695	139.937	137.699	498	scaffold_1	11560261	11565740	+	Eucgr.A00708	957
scaffold_1	11591804	11593534	MACS2_pool_H3K4me3_final_TAG14_peak_923	1900	.	11.8664	190.07	187.319	856	scaffold_1	11591633	11593532	-	Eucgr.A00711	1728
scaffold_1	11639412	11640706	MACS2_pool_H3K4me3_final_TAG14_peak_926	979	.	8.83361	97.9939	96.039	867	scaffold_1	11639442	11640561	+	Eucgr.A00713	1119
scaffold_1	11665118	11666107	MACS2_pool_H3K4me3_final_TAG14_peak_928	839	.	7.36659	83.9506	82.0785	669	scaffold_1	11659803	11666077	-	Eucgr.A00714	959
scaffold_1	11673984	11675406	MACS2_pool_H3K4me3_final_TAG14_peak_929	881	.	7.74471	88.1677	86.2708	1239	scaffold_1	11671616	11674347	-	Eucgr.A00716	363
scaffold_1	11696221	11697465	MACS2_pool_H3K4me3_final_TAG14_peak_930	2026	.	10.4921	202.675	199.754	733	scaffold_1	11686744	11697366	-	Eucgr.A00717	1145
scaffold_1	11767754	11769122	MACS2_pool_H3K4me3_final_TAG14_peak_935	1977	.	12.1393	197.76	194.907	372	scaffold_1	11767909	11775918	+	Eucgr.A00720	1213
scaffold_1	11782256	11783434	MACS2_pool_H3K4me3_final_TAG14_peak_937	1179	.	7.28702	117.9	115.821	743	scaffold_1	11781868	11782740	-	Eucgr.A00723	484
scaffold_1	11807245	11808333	MACS2_pool_H3K4me3_final_TAG14_peak_940	1466	.	10.0475	146.665	144.371	474	scaffold_1	11807338	11814105	+	Eucgr.A00725	995
scaffold_1	11816384	11819013	MACS2_pool_H3K4me3_final_TAG14_peak_941	816	.	6.38568	81.6671	79.8082	551	scaffold_1	11816542	11821280	+	Eucgr.A00726	2471
scaffold_1	11819378	11820314	MACS2_pool_H3K4me3_final_TAG14_peak_942	461	.	5.27484	46.1876	44.5468	246	scaffold_1	11816542	11821280	+	Eucgr.A00726	936
scaffold_1	11831584	11832842	MACS2_pool_H3K4me3_final_TAG14_peak_943	1787	.	9.87671	178.714	176.102	971	scaffold_1	11827048	11832791	-	Eucgr.A00727	1207
scaffold_1	11881340	11882106	MACS2_pool_H3K4me3_final_TAG14_peak_946	441	.	5.37989	44.1223	42.4955	365	scaffold_1	11881303	11882183	-	Eucgr.A00731	766
scaffold_1	11889398	11890800	MACS2_pool_H3K4me3_final_TAG14_peak_948	1392	.	9.06723	139.209	136.977	618	scaffold_1	11884624	11890378	-	Eucgr.A00733	980
scaffold_1	11968525	11969616	MACS2_pool_H3K4me3_final_TAG14_peak_954	841	.	6.62219	84.1531	82.2801	334	scaffold_1	11968783	11969387	+	Eucgr.A00736	604
scaffold_1	12038659	12039814	MACS2_pool_H3K4me3_final_TAG14_peak_970	923	.	7.44996	92.3364	90.4154	297	scaffold_1	12039128	12041128	+	Eucgr.A00738	686
scaffold_1	12038659	12039814	MACS2_pool_H3K4me3_final_TAG14_peak_970	923	.	7.44996	92.3364	90.4154	297	scaffold_1	12039631	12044421	-	Eucgr.A00739	183
scaffold_1	12043459	12044437	MACS2_pool_H3K4me3_final_TAG14_peak_971	969	.	7.16449	96.9751	95.0264	778	scaffold_1	12039631	12044421	-	Eucgr.A00739	962
scaffold_1	12050166	12051243	MACS2_pool_H3K4me3_final_TAG14_peak_972	2342	.	13.8183	234.289	230.874	740	scaffold_1	12047309	12051189	-	Eucgr.A00740	1023
scaffold_1	12050166	12051243	MACS2_pool_H3K4me3_final_TAG14_peak_972	2342	.	13.8183	234.289	230.874	740	scaffold_1	12050291	12050622	+	Eucgr.A00741	331
scaffold_1	12060681	12061974	MACS2_pool_H3K4me3_final_TAG14_peak_974	2719	.	12.3803	271.977	267.958	947	scaffold_1	12059848	12061680	-	Eucgr.A00743	999
scaffold_1	12100858	12101828	MACS2_pool_H3K4me3_final_TAG14_peak_980	2823	.	10.7948	282.34	278.158	675	scaffold_1	12097310	12101785	-	Eucgr.A00750	927
scaffold_1	12102647	12104124	MACS2_pool_H3K4me3_final_TAG14_peak_981	2381	.	10.2031	238.104	234.631	1256	scaffold_1	12102557	12103854	-	Eucgr.A00751	1207
scaffold_1	12194283	12195161	MACS2_pool_H3K4me3_final_TAG14_peak_996	357	.	3.52869	35.7367	34.1707	521	scaffold_1	12193668	12195103	-	Eucgr.A00759	820
scaffold_1	12337097	12338668	MACS2_pool_H3K4me3_final_TAG14_peak_1012	837	.	8.96671	83.7728	81.9013	1289	scaffold_1	12336715	12338412	-	Eucgr.A00764	1315
scaffold_1	12355831	12357458	MACS2_pool_H3K4me3_final_TAG14_peak_1016	2331	.	14.7969	233.105	229.712	1441	scaffold_1	12355912	12357275	-	Eucgr.A00766	1363
scaffold_1	12438865	12439327	MACS2_pool_H3K4me3_final_TAG14_peak_1020	1164	.	6.69802	116.481	114.412	196	scaffold_1	12437655	12438940	+	Eucgr.A00767	75
scaffold_1	12519160	12519509	MACS2_pool_H3K4me3_final_TAG14_peak_1029	472	.	6.40394	47.2036	45.5555	176	scaffold_1	12518171	12520002	-	Eucgr.A00768	349
scaffold_1	12627015	12628484	MACS2_pool_H3K4me3_final_TAG14_peak_1041	1701	.	7.27566	170.155	167.636	1172	scaffold_1	12626728	12628370	-	Eucgr.A00769	1355
scaffold_1	12728628	12730119	MACS2_pool_H3K4me3_final_TAG14_peak_1050	1520	.	12.3633	152.074	149.734	1206	scaffold_1	12728272	12729770	-	Eucgr.A00772	1142
scaffold_1	12821694	12822087	MACS2_pool_H3K4me3_final_TAG14_peak_1054	426	.	5.48195	42.6866	41.0699	261	scaffold_1	12821757	12825795	+	Eucgr.A00773	330
scaffold_1	12861216	12862142	MACS2_pool_H3K4me3_final_TAG14_peak_1059	1355	.	7.40702	135.525	133.321	369	scaffold_1	12861137	12865647	+	Eucgr.A00774	926
scaffold_1	12867185	12868377	MACS2_pool_H3K4me3_final_TAG14_peak_1060	1420	.	11.8711	142.085	139.829	506	scaffold_1	12866756	12868255	-	Eucgr.A00776	1070
scaffold_1	12877232	12878350	MACS2_pool_H3K4me3_final_TAG14_peak_1065	2134	.	12.7881	213.485	210.404	707	scaffold_1	12876855	12878202	-	Eucgr.A00778	970
scaffold_1	12882138	12883008	MACS2_pool_H3K4me3_final_TAG14_peak_1066	1210	.	7.16598	121.031	118.93	393	scaffold_1	12882288	12887155	+	Eucgr.A00779	720
scaffold_1	12889064	12890383	MACS2_pool_H3K4me3_final_TAG14_peak_1067	528	.	4.65752	52.8109	51.1261	519	scaffold_1	12889551	12892225	+	Eucgr.A00780	832
scaffold_1	12895965	12896979	MACS2_pool_H3K4me3_final_TAG14_peak_1068	2009	.	10.868	200.96	198.061	668	scaffold_1	12894058	12896902	-	Eucgr.A00781	937
scaffold_1	12900381	12903204	MACS2_pool_H3K4me3_final_TAG14_peak_1069	2508	.	12.7557	250.875	247.195	423	scaffold_1	12900489	12904023	+	Eucgr.A00782	2715
scaffold_1	12910176	12911060	MACS2_pool_H3K4me3_final_TAG14_peak_1070	1142	.	7.07139	114.267	112.211	615	scaffold_1	12907008	12910886	-	Eucgr.A00783	710
scaffold_1	12914038	12915337	MACS2_pool_H3K4me3_final_TAG14_peak_1071	2364	.	11.538	236.49	233.038	631	scaffold_1	12914223	12921431	+	Eucgr.A00784	1114
scaffold_1	12925444	12927036	MACS2_pool_H3K4me3_final_TAG14_peak_1072	1380	.	8.47363	138.091	135.867	1086	scaffold_1	12921552	12926357	-	Eucgr.A00785	913
scaffold_1	12946688	12947450	MACS2_pool_H3K4me3_final_TAG14_peak_1075	364	.	4.73984	36.475	34.9043	256	scaffold_1	12943553	12949857	+	Eucgr.A00786	762
scaffold_1	13094912	13095832	MACS2_pool_H3K4me3_final_TAG14_peak_1092	1819	.	12.7431	181.983	179.33	236	scaffold_1	13095233	13112979	+	Eucgr.A00794	599
scaffold_1	13140237	13141902	MACS2_pool_H3K4me3_final_TAG14_peak_1093	1875	.	10.6508	187.551	184.831	241	scaffold_1	13140731	13143041	+	Eucgr.A00796	1171
scaffold_1	13146749	13147687	MACS2_pool_H3K4me3_final_TAG14_peak_1094	658	.	7.62224	65.8208	64.056	662	scaffold_1	13146171	13147908	-	Eucgr.A00798	938
scaffold_1	13160812	13162142	MACS2_pool_H3K4me3_final_TAG14_peak_1095	2502	.	16.5572	250.217	246.547	452	scaffold_1	13161047	13163058	+	Eucgr.A00799	1095
scaffold_1	13167713	13169212	MACS2_pool_H3K4me3_final_TAG14_peak_1097	1427	.	9.41106	142.753	140.492	1004	scaffold_1	13166515	13169071	-	Eucgr.A00800	1358
scaffold_1	13214286	13216108	MACS2_pool_H3K4me3_final_TAG14_peak_1102	442	.	5.0455	44.2738	42.6463	310	scaffold_1	13214504	13215502	+	Eucgr.A00801	998
scaffold_1	13316209	13317280	MACS2_pool_H3K4me3_final_TAG14_peak_1109	1267	.	9.62849	126.798	124.658	414	scaffold_1	13316540	13327113	+	Eucgr.A00803	740
scaffold_1	13368203	13369212	MACS2_pool_H3K4me3_final_TAG14_peak_1113	392	.	4.47227	39.2054	37.6133	390	scaffold_1	13368893	13379063	+	Eucgr.A00805	319
scaffold_1	13390759	13391868	MACS2_pool_H3K4me3_final_TAG14_peak_1114	2271	.	13.2204	227.137	223.84	738	scaffold_1	13386718	13391860	-	Eucgr.A00807	1101
scaffold_1	13404264	13405637	MACS2_pool_H3K4me3_final_TAG14_peak_1115	1375	.	9.93917	137.557	135.338	960	scaffold_1	13403186	13404691	-	Eucgr.A00808	427
scaffold_1	13410551	13411974	MACS2_pool_H3K4me3_final_TAG14_peak_1116	1944	.	13.9788	194.422	191.616	667	scaffold_1	13410995	13414099	+	Eucgr.A00809	979
scaffold_1	13462931	13463494	MACS2_pool_H3K4me3_final_TAG14_peak_1120	375	.	4.96562	37.5337	35.9541	157	scaffold_1	13460032	13463374	-	Eucgr.A00813	443
scaffold_1	13496953	13498329	MACS2_pool_H3K4me3_final_TAG14_peak_1123	2282	.	9.49018	228.272	224.957	611	scaffold_1	13497459	13501531	+	Eucgr.A00817	870
scaffold_1	13513983	13515119	MACS2_pool_H3K4me3_final_TAG14_peak_1125	1740	.	12.6031	174.002	171.443	742	scaffold_1	13508690	13515030	-	Eucgr.A00820	1047
scaffold_1	13523474	13524456	MACS2_pool_H3K4me3_final_TAG14_peak_1128	1333	.	10.3984	133.312	131.126	522	scaffold_1	13521978	13524339	-	Eucgr.A00822	865
scaffold_1	13527821	13529191	MACS2_pool_H3K4me3_final_TAG14_peak_1129	848	.	7.05255	84.8338	82.9571	965	scaffold_1	13527379	13529151	-	Eucgr.A00823	1330
scaffold_1	13538489	13539272	MACS2_pool_H3K4me3_final_TAG14_peak_1130	672	.	6.37976	67.2762	65.5028	435	scaffold_1	13537766	13546874	-	Eucgr.A00824	783
scaffold_1	13546206	13547475	MACS2_pool_H3K4me3_final_TAG14_peak_1131	1071	.	10.2598	107.111	105.102	981	scaffold_1	13537766	13546874	-	Eucgr.A00824	668
scaffold_1	13555587	13557180	MACS2_pool_H3K4me3_final_TAG14_peak_1132	2853	.	15.0326	285.338	281.114	1268	scaffold_1	13554545	13556752	-	Eucgr.A00828	1165
scaffold_1	13573259	13574585	MACS2_pool_H3K4me3_final_TAG14_peak_1133	2479	.	13.4963	247.969	244.333	858	scaffold_1	13571743	13574557	-	Eucgr.A00829	1298
scaffold_1	13606128	13607445	MACS2_pool_H3K4me3_final_TAG14_peak_1137	2311	.	12.4281	231.137	227.774	806	scaffold_1	13605328	13607211	-	Eucgr.A00832	1083
scaffold_1	13617324	13618178	MACS2_pool_H3K4me3_final_TAG14_peak_1138	1370	.	8.96864	137.075	134.859	369	scaffold_1	13610889	13617907	-	Eucgr.A00833	583
scaffold_1	13625375	13626767	MACS2_pool_H3K4me3_final_TAG14_peak_1139	2013	.	13.7677	201.38	198.477	846	scaffold_1	13624642	13626669	-	Eucgr.A00836	1294
scaffold_1	13631349	13632956	MACS2_pool_H3K4me3_final_TAG14_peak_1140	2012	.	8.2033	201.281	198.378	1351	scaffold_1	13630458	13632851	-	Eucgr.A00838	1502
scaffold_1	13637113	13638180	MACS2_pool_H3K4me3_final_TAG14_peak_1141	1768	.	12.1308	176.806	174.215	458	scaffold_1	13635581	13638106	-	Eucgr.A00839	993
scaffold_1	13643336	13644570	MACS2_pool_H3K4me3_final_TAG14_peak_1142	2047	.	14.5548	204.709	201.759	946	scaffold_1	13641380	13644475	-	Eucgr.A00840	1139
scaffold_1	13651994	13653252	MACS2_pool_H3K4me3_final_TAG14_peak_1143	2838	.	10.2438	283.809	279.608	915	scaffold_1	13651120	13652935	-	Eucgr.A00842	941
scaffold_1	13661947	13663298	MACS2_pool_H3K4me3_final_TAG14_peak_1145	1791	.	9.91621	179.179	176.562	1121	scaffold_1	13660019	13662998	-	Eucgr.A00844	1051
scaffold_1	13691256	13692422	MACS2_pool_H3K4me3_final_TAG14_peak_1148	677	.	5.99191	67.7812	66.0038	739	scaffold_1	13690469	13692124	-	Eucgr.A00848	868
scaffold_1	13696751	13697680	MACS2_pool_H3K4me3_final_TAG14_peak_1149	1046	.	7.82132	104.639	102.644	652	scaffold_1	13697193	13697585	+	Eucgr.A00851	392
scaffold_1	13696751	13697680	MACS2_pool_H3K4me3_final_TAG14_peak_1149	1046	.	7.82132	104.639	102.644	652	scaffold_1	13696145	13697463	-	Eucgr.A00850	712
scaffold_1	13700598	13701526	MACS2_pool_H3K4me3_final_TAG14_peak_1150	767	.	6.16156	76.7871	74.9573	253	scaffold_1	13700714	13701355	+	Eucgr.A00852	641
scaffold_1	13709388	13710672	MACS2_pool_H3K4me3_final_TAG14_peak_1151	668	.	6.06425	66.8725	65.1009	248	scaffold_1	13709472	13710995	+	Eucgr.A00853	1200
scaffold_1	13717904	13719051	MACS2_pool_H3K4me3_final_TAG14_peak_1153	1688	.	11.3734	168.802	166.297	466	scaffold_1	13718146	13726944	+	Eucgr.A00855	905
scaffold_1	13748126	13748772	MACS2_pool_H3K4me3_final_TAG14_peak_1154	422	.	5.9993	42.2618	40.6476	279	scaffold_1	13748290	13758110	+	Eucgr.A00858	482
scaffold_1	13772414	13773598	MACS2_pool_H3K4me3_final_TAG14_peak_1156	2176	.	13.6951	217.668	214.523	585	scaffold_1	13772524	13777731	+	Eucgr.A00860	1074
scaffold_1	13809757	13810770	MACS2_pool_H3K4me3_final_TAG14_peak_1161	1641	.	9.41131	164.177	161.719	626	scaffold_1	13807850	13810550	-	Eucgr.A00866	793
scaffold_1	13812686	13813963	MACS2_pool_H3K4me3_final_TAG14_peak_1162	617	.	6.22564	61.7896	60.0501	1051	scaffold_1	13810887	13813961	-	Eucgr.A00867	1275
scaffold_1	13819367	13820925	MACS2_pool_H3K4me3_final_TAG14_peak_1163	2868	.	15.178	286.81	282.567	1152	scaffold_1	13816077	13820829	-	Eucgr.A00868	1462
scaffold_1	13832516	13833267	MACS2_pool_H3K4me3_final_TAG14_peak_1167	939	.	9.1641	93.9434	92.0126	342	scaffold_1	13827713	13833193	-	Eucgr.A00869	677
scaffold_1	13891963	13893661	MACS2_pool_H3K4me3_final_TAG14_peak_1170	637	.	7.31537	63.7916	62.0398	272	scaffold_1	13892550	13895586	+	Eucgr.A00872	1111
scaffold_1	13894245	13894927	MACS2_pool_H3K4me3_final_TAG14_peak_1171	620	.	7.483	62.0274	60.2852	361	scaffold_1	13892550	13895586	+	Eucgr.A00872	682
scaffold_1	13957867	13959298	MACS2_pool_H3K4me3_final_TAG14_peak_1175	1660	.	10.3314	166.041	163.564	581	scaffold_1	13957943	13961876	+	Eucgr.A00874	1355
scaffold_1	13997108	13998470	MACS2_pool_H3K4me3_final_TAG14_peak_1179	2156	.	12.8668	215.621	212.508	565	scaffold_1	13997202	14001400	+	Eucgr.A00876	1268
scaffold_1	14010555	14011866	MACS2_pool_H3K4me3_final_TAG14_peak_1180	2353	.	16.218	235.353	231.923	553	scaffold_1	14010301	14011761	-	Eucgr.A00877	1206
scaffold_1	14022301	14023266	MACS2_pool_H3K4me3_final_TAG14_peak_1181	2375	.	13.418	237.532	234.067	669	scaffold_1	14020324	14023152	-	Eucgr.A00878	851
scaffold_1	14024656	14026238	MACS2_pool_H3K4me3_final_TAG14_peak_1182	1150	.	7.60807	115.085	113.025	610	scaffold_1	14024743	14030466	+	Eucgr.A00879	1495
scaffold_1	14045223	14046557	MACS2_pool_H3K4me3_final_TAG14_peak_1185	2094	.	11.2807	209.451	206.432	841	scaffold_1	14038791	14046383	-	Eucgr.A00881	1160
scaffold_1	14053229	14054933	MACS2_pool_H3K4me3_final_TAG14_peak_1186	1385	.	9.54604	138.533	136.306	993	scaffold_1	14048885	14054334	-	Eucgr.A00882	1105
scaffold_1	14150260	14150947	MACS2_pool_H3K4me3_final_TAG14_peak_1197	430	.	5.64341	43.0706	41.4518	523	scaffold_1	14144448	14150767	-	Eucgr.A00887	507
scaffold_1	14172160	14173396	MACS2_pool_H3K4me3_final_TAG14_peak_1199	1707	.	10.4347	170.74	168.215	617	scaffold_1	14165256	14173389	-	Eucgr.A00888	1229
scaffold_1	14179306	14180599	MACS2_pool_H3K4me3_final_TAG14_peak_1200	1854	.	10.5733	185.466	182.771	861	scaffold_1	14178355	14184890	-	Eucgr.A00890	1293
scaffold_1	14183139	14185021	MACS2_pool_H3K4me3_final_TAG14_peak_1201	1537	.	9.49478	153.729	151.373	1173	scaffold_1	14178355	14184890	-	Eucgr.A00890	1751
scaffold_1	14185687	14186701	MACS2_pool_H3K4me3_final_TAG14_peak_1202	598	.	5.64957	59.8029	58.074	432	scaffold_1	14185876	14197325	+	Eucgr.A00891	825
scaffold_1	14253466	14254395	MACS2_pool_H3K4me3_final_TAG14_peak_1209	361	.	5.04978	36.1148	34.5457	198	scaffold_1	14253412	14256133	-	Eucgr.A00894	929
scaffold_1	14260906	14261887	MACS2_pool_H3K4me3_final_TAG14_peak_1211	351	.	5.34051	35.1707	33.6082	336	scaffold_1	14260954	14263596	-	Eucgr.A00895	933
scaffold_1	14274158	14275264	MACS2_pool_H3K4me3_final_TAG14_peak_1213	881	.	8.3659	88.1428	86.2464	711	scaffold_1	14274097	14275132	+	Eucgr.A00896	974
scaffold_1	14281334	14282600	MACS2_pool_H3K4me3_final_TAG14_peak_1214	943	.	8.11581	94.3176	92.3838	976	scaffold_1	14280865	14289419	+	Eucgr.A00897	1266
scaffold_1	14288418	14289390	MACS2_pool_H3K4me3_final_TAG14_peak_1215	967	.	8.16189	96.7577	94.81	628	scaffold_1	14280865	14289419	+	Eucgr.A00897	972
scaffold_1	14296904	14298228	MACS2_pool_H3K4me3_final_TAG14_peak_1216	867	.	8.75432	86.7035	84.8158	375	scaffold_1	14297032	14298225	+	Eucgr.A00898	1193
scaffold_1	14351505	14352587	MACS2_pool_H3K4me3_final_TAG14_peak_1219	791	.	6.64994	79.1951	77.3499	530	scaffold_1	14351496	14352840	+	Eucgr.A00900	1082
scaffold_1	14448293	14450030	MACS2_pool_H3K4me3_final_TAG14_peak_1223	1929	.	12.3107	192.91	190.119	591	scaffold_1	14448611	14450513	+	Eucgr.A00903	1419
scaffold_1	14462304	14464567	MACS2_pool_H3K4me3_final_TAG14_peak_1225	1835	.	11.5936	183.541	180.869	1780	scaffold_1	14463471	14464610	-	Eucgr.A00905	1096
scaffold_1	14477717	14478838	MACS2_pool_H3K4me3_final_TAG14_peak_1226	1952	.	12.1574	195.265	192.444	858	scaffold_1	14470704	14478646	-	Eucgr.A00906	929
scaffold_1	14483985	14484828	MACS2_pool_H3K4me3_final_TAG14_peak_1227	1223	.	6.86763	122.386	120.276	428	scaffold_1	14480808	14484691	-	Eucgr.A00907	706
scaffold_1	14489457	14490773	MACS2_pool_H3K4me3_final_TAG14_peak_1228	2109	.	15.3895	210.97	207.927	671	scaffold_1	14489483	14494811	+	Eucgr.A00908	1290
scaffold_1	14496977	14497842	MACS2_pool_H3K4me3_final_TAG14_peak_1229	1339	.	8.47743	133.915	131.722	313	scaffold_1	14497047	14498979	+	Eucgr.A00909	795
scaffold_1	14500524	14501370	MACS2_pool_H3K4me3_final_TAG14_peak_1230	1067	.	8.25637	106.781	104.774	380	scaffold_1	14500593	14506590	+	Eucgr.A00910	777
scaffold_1	14514212	14514968	MACS2_pool_H3K4me3_final_TAG14_peak_1231	1660	.	11.5025	166.092	163.614	544	scaffold_1	14506671	14514902	-	Eucgr.A00911	690
scaffold_1	14528812	14529625	MACS2_pool_H3K4me3_final_TAG14_peak_1234	1571	.	10.7895	157.188	154.8	294	scaffold_1	14528857	14533774	+	Eucgr.A00913	768
scaffold_1	14537766	14539162	MACS2_pool_H3K4me3_final_TAG14_peak_1235	2370	.	12.3551	237.085	233.626	571	scaffold_1	14537633	14541566	+	Eucgr.A00914	1396
scaffold_1	14562298	14563625	MACS2_pool_H3K4me3_final_TAG14_peak_1236	585	.	6.03548	58.5613	56.8404	932	scaffold_1	14562791	14565716	+	Eucgr.A00916	834
scaffold_1	14578215	14579773	MACS2_pool_H3K4me3_final_TAG14_peak_1239	718	.	6.92052	71.8783	70.0767	1119	scaffold_1	14578536	14580923	+	Eucgr.A00918	1237
scaffold_1	14581349	14582748	MACS2_pool_H3K4me3_final_TAG14_peak_1240	667	.	6.31874	66.738	64.9677	548	scaffold_1	14581447	14582868	+	Eucgr.A00919	1301
scaffold_1	14604138	14605239	MACS2_pool_H3K4me3_final_TAG14_peak_1242	373	.	4.47452	37.3614	35.7828	585	scaffold_1	14603771	14605192	-	Eucgr.A00920	1054
scaffold_1	14751674	14753039	MACS2_pool_H3K4me3_final_TAG14_peak_1258	386	.	5.11551	38.6293	37.0413	907	scaffold_1	14751559	14752998	-	Eucgr.A00929	1324
scaffold_1	14860266	14861817	MACS2_pool_H3K4me3_final_TAG14_peak_1265	464	.	5.06173	46.4531	44.8109	621	scaffold_1	14860305	14861711	-	Eucgr.A00934	1406
scaffold_1	14864761	14865830	MACS2_pool_H3K4me3_final_TAG14_peak_1266	603	.	5.79328	60.3821	58.6505	710	scaffold_1	14864923	14866529	+	Eucgr.A00935	907
scaffold_1	14940732	14941873	MACS2_pool_H3K4me3_final_TAG14_peak_1274	736	.	7.02013	73.6089	71.7966	496	scaffold_1	14939295	14941688	-	Eucgr.A00938	956
scaffold_1	14946376	14948024	MACS2_pool_H3K4me3_final_TAG14_peak_1276	592	.	6.54808	59.2739	57.5496	1283	scaffold_1	14946334	14947782	-	Eucgr.A00940	1406
scaffold_1	14989858	14991368	MACS2_pool_H3K4me3_final_TAG14_peak_1278	457	.	5.13644	45.7307	44.0928	975	scaffold_1	14989582	14991466	-	Eucgr.A00942	1510
scaffold_1	15016177	15017283	MACS2_pool_H3K4me3_final_TAG14_peak_1279	657	.	6.49975	65.7509	63.9862	478	scaffold_1	15016025	15017172	-	Eucgr.A00943	995
scaffold_1	15040078	15041291	MACS2_pool_H3K4me3_final_TAG14_peak_1282	503	.	5.80232	50.37	48.7017	924	scaffold_1	15039984	15042716	-	Eucgr.A00945	1213
scaffold_1	15042399	15042896	MACS2_pool_H3K4me3_final_TAG14_peak_1283	542	.	6.2178	54.2947	52.6001	282	scaffold_1	15039984	15042716	-	Eucgr.A00945	317
scaffold_1	15071151	15072574	MACS2_pool_H3K4me3_final_TAG14_peak_1284	453	.	5.00958	45.3155	43.6817	1095	scaffold_1	15070855	15072649	-	Eucgr.A00947	1423
scaffold_1	15079810	15084486	MACS2_pool_H3K4me3_final_TAG14_peak_1285	1305	.	6.48815	130.549	128.382	1720	scaffold_1	15079400	15084290	-	Eucgr.A00948	4480
scaffold_1	15100425	15102107	MACS2_pool_H3K4me3_final_TAG14_peak_1286	578	.	6.59662	57.8978	56.1806	1251	scaffold_1	15100985	15101999	-	Eucgr.A00949	1014
scaffold_1	15107368	15108957	MACS2_pool_H3K4me3_final_TAG14_peak_1287	1721	.	10.3363	172.13	169.589	580	scaffold_1	15107439	15109650	+	Eucgr.A00951	1518
scaffold_1	15112899	15113679	MACS2_pool_H3K4me3_final_TAG14_peak_1288	1496	.	9.98604	149.624	147.306	496	scaffold_1	15111358	15113644	-	Eucgr.A00953	745
scaffold_1	15129444	15130274	MACS2_pool_H3K4me3_final_TAG14_peak_1291	2176	.	13.6938	217.657	214.512	570	scaffold_1	15126261	15130255	-	Eucgr.A00956	811
scaffold_1	15186445	15188308	MACS2_pool_H3K4me3_final_TAG14_peak_1297	450	.	4.76623	45.0565	43.4241	1377	scaffold_1	15185368	15194200	-	Eucgr.A00959	1863
scaffold_1	15367433	15368630	MACS2_pool_H3K4me3_final_TAG14_peak_1305	1490	.	9.25625	149.027	146.712	781	scaffold_1	15363540	15368334	-	Eucgr.A00967	901
scaffold_1	15387049	15389030	MACS2_pool_H3K4me3_final_TAG14_peak_1309	1753	.	9.41141	175.384	172.806	1615	scaffold_1	15385040	15389048	-	Eucgr.A00969	1981
scaffold_1	15401834	15402984	MACS2_pool_H3K4me3_final_TAG14_peak_1311	2367	.	10.7774	236.742	233.287	492	scaffold_1	15401840	15404937	+	Eucgr.A00971	1144
scaffold_1	15407592	15409893	MACS2_pool_H3K4me3_final_TAG14_peak_1312	917	.	6.12011	91.7885	89.8699	797	scaffold_1	15407354	15410223	+	Eucgr.A00972	2301
scaffold_1	15418099	15419636	MACS2_pool_H3K4me3_final_TAG14_peak_1314	2602	.	14.8873	260.21	256.378	948	scaffold_1	15418601	15419629	-	Eucgr.A00973	1028
scaffold_1	15425867	15426959	MACS2_pool_H3K4me3_final_TAG14_peak_1318	755	.	6.9277	75.5537	73.7305	801	scaffold_1	15426009	15426817	-	Eucgr.A00975	808
scaffold_1	15428233	15429394	MACS2_pool_H3K4me3_final_TAG14_peak_1319	1527	.	8.8187	152.731	150.385	411	scaffold_1	15428312	15432285	+	Eucgr.A00976	1082
scaffold_1	15441239	15443561	MACS2_pool_H3K4me3_final_TAG14_peak_1321	1999	.	11.6988	199.98	197.096	467	scaffold_1	15441372	15446070	+	Eucgr.A00978	2189
scaffold_1	15446566	15447517	MACS2_pool_H3K4me3_final_TAG14_peak_1322	1965	.	11.2438	196.503	193.666	424	scaffold_1	15446596	15450798	+	Eucgr.A00979	921
scaffold_1	15454016	15456061	MACS2_pool_H3K4me3_final_TAG14_peak_1324	808	.	6.46724	80.8244	78.9709	1404	scaffold_1	15455334	15463364	+	Eucgr.A00980	727
scaffold_1	15456190	15456854	MACS2_pool_H3K4me3_final_TAG14_peak_1325	400	.	4.7155	40.0828	38.484	180	scaffold_1	15455334	15463364	+	Eucgr.A00980	664
scaffold_1	15477191	15478203	MACS2_pool_H3K4me3_final_TAG14_peak_1327	485	.	4.39749	48.5463	46.8903	703	scaffold_1	15477548	15487101	+	Eucgr.A00981	655
scaffold_1	15479771	15480327	MACS2_pool_H3K4me3_final_TAG14_peak_1328	542	.	5.53252	54.2069	52.5128	192	scaffold_1	15477548	15487101	+	Eucgr.A00981	556
scaffold_1	15489357	15490925	MACS2_pool_H3K4me3_final_TAG14_peak_1329	1852	.	11.372	185.252	182.561	275	scaffold_1	15489360	15492844	+	Eucgr.A00982	1565
scaffold_1	15498071	15499727	MACS2_pool_H3K4me3_final_TAG14_peak_1330	2176	.	12.6788	217.656	214.512	1342	scaffold_1	15495669	15499207	-	Eucgr.A00983	1136
scaffold_1	15498071	15499727	MACS2_pool_H3K4me3_final_TAG14_peak_1330	2176	.	12.6788	217.656	214.512	1342	scaffold_1	15499057	15499537	+	Eucgr.A00984	480
scaffold_1	15516990	15518177	MACS2_pool_H3K4me3_final_TAG14_peak_1335	2422	.	13.3485	242.208	238.668	695	scaffold_1	15513906	15518162	-	Eucgr.A00989	1172
scaffold_1	15519732	15520930	MACS2_pool_H3K4me3_final_TAG14_peak_1336	658	.	6.41579	65.8962	64.1306	451	scaffold_1	15519484	15520871	-	Eucgr.A00990	1139
scaffold_1	15527527	15529369	MACS2_pool_H3K4me3_final_TAG14_peak_1337	1297	.	8.48152	129.739	127.578	1047	scaffold_1	15522402	15528378	-	Eucgr.A00991	851
scaffold_1	15535336	15536263	MACS2_pool_H3K4me3_final_TAG14_peak_1338	1364	.	7.83947	136.434	134.223	412	scaffold_1	15535344	15538821	+	Eucgr.A00992	919
scaffold_1	15540340	15541710	MACS2_pool_H3K4me3_final_TAG14_peak_1339	2546	.	14.311	254.693	250.95	428	scaffold_1	15540439	15546645	+	Eucgr.A00993	1271
scaffold_1	15547562	15548539	MACS2_pool_H3K4me3_final_TAG14_peak_1340	667	.	5.326	66.7057	64.936	532	scaffold_1	15547564	15552045	+	Eucgr.A00994	975
scaffold_1	15552639	15554791	MACS2_pool_H3K4me3_final_TAG14_peak_1341	1598	.	9.85361	159.874	157.462	1933	scaffold_1	15553064	15554850	-	Eucgr.A00995	1727
scaffold_1	15565494	15567990	MACS2_pool_H3K4me3_final_TAG14_peak_1342	1785	.	9.31341	178.523	175.913	1272	scaffold_1	15565527	15567897	-	Eucgr.A00996	2370
scaffold_1	15600267	15601358	MACS2_pool_H3K4me3_final_TAG14_peak_1344	1877	.	10.8995	187.776	185.052	319	scaffold_1	15600037	15604562	+	Eucgr.A00997	1091
scaffold_1	15604343	15606525	MACS2_pool_H3K4me3_final_TAG14_peak_1345	1222	.	9.12195	122.27	120.162	1855	scaffold_1	15600037	15604562	+	Eucgr.A00997	219
scaffold_1	15604343	15606525	MACS2_pool_H3K4me3_final_TAG14_peak_1345	1222	.	9.12195	122.27	120.162	1855	scaffold_1	15603264	15606473	-	Eucgr.A00998	2130
scaffold_1	15616928	15619112	MACS2_pool_H3K4me3_final_TAG14_peak_1346	583	.	5.92064	58.3824	56.6631	332	scaffold_1	15616944	15617820	-	Eucgr.A00999	876
scaffold_1	15633680	15634745	MACS2_pool_H3K4me3_final_TAG14_peak_1348	671	.	5.84746	67.1321	65.3595	251	scaffold_1	15633648	15637795	+	Eucgr.A01001	1065
scaffold_1	15644179	15645361	MACS2_pool_H3K4me3_final_TAG14_peak_1350	674	.	5.52211	67.4908	65.7168	272	scaffold_1	15644299	15647563	+	Eucgr.A01002	1062
scaffold_1	15648664	15649597	MACS2_pool_H3K4me3_final_TAG14_peak_1355	1482	.	9.00037	148.284	145.977	308	scaffold_1	15648793	15651086	+	Eucgr.A01003	804
scaffold_1	15659028	15660051	MACS2_pool_H3K4me3_final_TAG14_peak_1356	2531	.	15.2334	253.138	249.42	736	scaffold_1	15650183	15659769	-	Eucgr.A01004	741
scaffold_1	15683325	15684978	MACS2_pool_H3K4me3_final_TAG14_peak_1358	946	.	7.29961	94.6156	92.6807	1149	scaffold_1	15677995	15684713	-	Eucgr.A01005	1388
scaffold_1	15789537	15791807	MACS2_pool_H3K4me3_final_TAG14_peak_1376	1920	.	11.0604	192.007	189.231	1214	scaffold_1	15789466	15793723	+	Eucgr.A01013	2270
scaffold_1	15798445	15800286	MACS2_pool_H3K4me3_final_TAG14_peak_1378	1645	.	10.7835	164.577	162.116	906	scaffold_1	15796462	15800385	-	Eucgr.A01014	1841
scaffold_1	15830517	15831618	MACS2_pool_H3K4me3_final_TAG14_peak_1382	2333	.	12.5085	233.364	229.966	513	scaffold_1	15826073	15831585	-	Eucgr.A01018	1068
scaffold_1	15841539	15843621	MACS2_pool_H3K4me3_final_TAG14_peak_1383	2503	.	13.3223	250.387	246.713	813	scaffold_1	15841649	15847373	+	Eucgr.A01019	1972
scaffold_1	15850888	15853619	MACS2_pool_H3K4me3_final_TAG14_peak_1385	1421	.	9.03335	142.165	139.908	2318	scaffold_1	15850731	15853677	-	Eucgr.A01021	2731
scaffold_1	15859893	15860776	MACS2_pool_H3K4me3_final_TAG14_peak_1386	407	.	4.94777	40.7285	39.1254	501	scaffold_1	15859884	15863112	-	Eucgr.A01022	883
scaffold_1	15891385	15892442	MACS2_pool_H3K4me3_final_TAG14_peak_1387	959	.	7.62427	95.9167	93.9738	192	scaffold_1	15891404	15893773	-	Eucgr.A01023	1038
scaffold_1	15926472	15927441	MACS2_pool_H3K4me3_final_TAG14_peak_1389	698	.	5.73271	69.8068	68.0174	380	scaffold_1	15926492	15928904	-	Eucgr.A01024	949
scaffold_1	15943540	15944611	MACS2_pool_H3K4me3_final_TAG14_peak_1390	590	.	5.6459	59.0113	57.2882	287	scaffold_1	15943535	15946123	-	Eucgr.A01025	1071
scaffold_1	15980757	15982182	MACS2_pool_H3K4me3_final_TAG14_peak_1391	609	.	5.53757	60.9589	59.2238	570	scaffold_1	15980758	15984125	-	Eucgr.A01026	1424
scaffold_1	16027154	16028254	MACS2_pool_H3K4me3_final_TAG14_peak_1398	2202	.	10.8284	220.216	217.031	593	scaffold_1	16020836	16028084	-	Eucgr.A01029	930
scaffold_1	16222557	16223760	MACS2_pool_H3K4me3_final_TAG14_peak_1405	1342	.	10.1046	134.281	132.086	656	scaffold_1	16223124	16223789	+	Eucgr.A01039	636
scaffold_1	16226152	16227224	MACS2_pool_H3K4me3_final_TAG14_peak_1406	1321	.	7.80996	132.168	129.989	368	scaffold_1	16225654	16228739	+	Eucgr.A01040	1072
scaffold_1	16226152	16227224	MACS2_pool_H3K4me3_final_TAG14_peak_1406	1321	.	7.80996	132.168	129.989	368	scaffold_1	16226659	16228313	-	Eucgr.A01041	565
scaffold_1	16243222	16245780	MACS2_pool_H3K4me3_final_TAG14_peak_1407	2206	.	11.9379	220.677	217.484	1504	scaffold_1	16235193	16245686	-	Eucgr.A01042	2464
scaffold_1	16264636	16265791	MACS2_pool_H3K4me3_final_TAG14_peak_1410	1976	.	9.56535	197.64	194.789	864	scaffold_1	16259832	16265707	-	Eucgr.A01044	1071
scaffold_1	16267244	16269095	MACS2_pool_H3K4me3_final_TAG14_peak_1411	490	.	4.65772	49.068	47.4078	1491	scaffold_1	16267871	16268292	-	Eucgr.A01045	421
scaffold_1	16271661	16273006	MACS2_pool_H3K4me3_final_TAG14_peak_1412	1702	.	10.2764	170.289	167.768	359	scaffold_1	16271736	16274453	+	Eucgr.A01046	1270
scaffold_1	16283410	16284412	MACS2_pool_H3K4me3_final_TAG14_peak_1414	1066	.	8.47404	106.672	104.665	791	scaffold_1	16276575	16284351	-	Eucgr.A01048	941
scaffold_1	16288313	16289340	MACS2_pool_H3K4me3_final_TAG14_peak_1415	1941	.	11.6401	194.174	191.369	678	scaffold_1	16285809	16289257	-	Eucgr.A01049	944
scaffold_1	16298258	16299493	MACS2_pool_H3K4me3_final_TAG14_peak_1416	2251	.	12.0059	225.169	221.903	701	scaffold_1	16293971	16299349	-	Eucgr.A01050	1091
scaffold_1	16309517	16311516	MACS2_pool_H3K4me3_final_TAG14_peak_1417	1429	.	10.0131	142.954	140.691	278	scaffold_1	16309592	16313782	+	Eucgr.A01051	1924
scaffold_1	16309517	16311516	MACS2_pool_H3K4me3_final_TAG14_peak_1417	1429	.	10.0131	142.954	140.691	278	scaffold_1	16310338	16310841	-	Eucgr.A01052	503
scaffold_1	16317666	16318734	MACS2_pool_H3K4me3_final_TAG14_peak_1419	2370	.	12.9882	237.088	233.63	572	scaffold_1	16316900	16318058	+	Eucgr.A01054	392
scaffold_1	16326112	16327555	MACS2_pool_H3K4me3_final_TAG14_peak_1422	1745	.	10.9362	174.595	172.028	392	scaffold_1	16326016	16329977	+	Eucgr.A01055	1443
scaffold_1	16336903	16338301	MACS2_pool_H3K4me3_final_TAG14_peak_1424	1205	.	9.30932	120.59	118.492	859	scaffold_1	16335949	16337875	-	Eucgr.A01057	972
scaffold_1	16339472	16340901	MACS2_pool_H3K4me3_final_TAG14_peak_1425	585	.	6.03548	58.5613	56.8404	380	scaffold_1	16339554	16340228	-	Eucgr.A01058	674
scaffold_1	16359456	16361089	MACS2_pool_H3K4me3_final_TAG14_peak_1429	713	.	5.80484	71.3616	69.5626	575	scaffold_1	16359523	16361278	+	Eucgr.A01061	1566
scaffold_1	16362326	16363216	MACS2_pool_H3K4me3_final_TAG14_peak_1430	1618	.	9.93406	161.9	159.467	383	scaffold_1	16362450	16365448	+	Eucgr.A01062	766
scaffold_1	16366346	16367367	MACS2_pool_H3K4me3_final_TAG14_peak_1431	421	.	4.72553	42.1312	40.5195	547	scaffold_1	16366365	16367337	+	Eucgr.A01063	972
scaffold_1	16383271	16385601	MACS2_pool_H3K4me3_final_TAG14_peak_1435	510	.	4.90947	51.0759	49.4027	921	scaffold_1	16382891	16385574	+	Eucgr.A01065	2303
scaffold_1	16402801	16404029	MACS2_pool_H3K4me3_final_TAG14_peak_1439	500	.	4.47639	50.0719	48.4059	936	scaffold_1	16403407	16405144	+	Eucgr.A01068	622
scaffold_1	16411338	16412545	MACS2_pool_H3K4me3_final_TAG14_peak_1441	1222	.	9.77665	122.264	120.156	850	scaffold_1	16411704	16412425	+	Eucgr.A01069	721
scaffold_1	16421761	16422647	MACS2_pool_H3K4me3_final_TAG14_peak_1443	538	.	5.18111	53.8099	52.1195	546	scaffold_1	16421924	16423791	+	Eucgr.A01070	723
scaffold_1	16427078	16428349	MACS2_pool_H3K4me3_final_TAG14_peak_1445	1641	.	9.41131	164.177	161.719	238	scaffold_1	16427272	16429107	+	Eucgr.A01071	1077
scaffold_1	16435858	16437444	MACS2_pool_H3K4me3_final_TAG14_peak_1447	643	.	5.07423	64.3849	62.6283	716	scaffold_1	16436000	16437471	-	Eucgr.A01073	1444
scaffold_1	16445166	16446942	MACS2_pool_H3K4me3_final_TAG14_peak_1448	1654	.	10.5149	165.466	162.997	1159	scaffold_1	16444728	16447158	+	Eucgr.A01074	1776
scaffold_1	16468604	16470450	MACS2_pool_H3K4me3_final_TAG14_peak_1450	2983	.	16.8813	298.377	293.982	946	scaffold_1	16466205	16470448	-	Eucgr.A01077	1844
scaffold_1	16480296	16481305	MACS2_pool_H3K4me3_final_TAG14_peak_1452	1492	.	10.0657	149.21	146.894	573	scaffold_1	16480494	16481086	+	Eucgr.A01079	592
scaffold_1	16512245	16513344	MACS2_pool_H3K4me3_final_TAG14_peak_1458	646	.	5.40217	64.6909	62.9327	443	scaffold_1	16512480	16515169	+	Eucgr.A01081	864
scaffold_1	16515684	16516764	MACS2_pool_H3K4me3_final_TAG14_peak_1459	1873	.	10.2047	187.32	184.604	467	scaffold_1	16515882	16516319	-	Eucgr.A01082	437
scaffold_1	16521929	16522948	MACS2_pool_H3K4me3_final_TAG14_peak_1460	1966	.	11.5028	196.662	193.823	668	scaffold_1	16518229	16522979	-	Eucgr.A01083	1019
scaffold_1	16577602	16578958	MACS2_pool_H3K4me3_final_TAG14_peak_1466	1812	.	9.98834	181.206	178.564	654	scaffold_1	16577650	16578628	-	Eucgr.A01087	978
scaffold_1	16580404	16581659	MACS2_pool_H3K4me3_final_TAG14_peak_1467	2564	.	14.9653	256.439	252.666	464	scaffold_1	16580609	16586218	+	Eucgr.A01088	1050
scaffold_1	16597687	16599615	MACS2_pool_H3K4me3_final_TAG14_peak_1469	2687	.	14.4225	268.724	264.755	1226	scaffold_1	16598368	16599452	-	Eucgr.A01091	1084
scaffold_1	16724325	16725106	MACS2_pool_H3K4me3_final_TAG14_peak_1472	839	.	7.36659	83.9506	82.0785	384	scaffold_1	16724374	16727992	+	Eucgr.A01094	732
scaffold_1	16731186	16733148	MACS2_pool_H3K4me3_final_TAG14_peak_1474	1724	.	10.9757	172.477	169.933	1211	scaffold_1	16730476	16733191	-	Eucgr.A01095	1962
scaffold_1	16738481	16740503	MACS2_pool_H3K4me3_final_TAG14_peak_1475	2360	.	11.3007	236.09	232.649	431	scaffold_1	16734686	16739508	-	Eucgr.A01096	1027
scaffold_1	16738481	16740503	MACS2_pool_H3K4me3_final_TAG14_peak_1475	2360	.	11.3007	236.09	232.649	431	scaffold_1	16739651	16742703	+	Eucgr.A01097	852
scaffold_1	16743645	16744916	MACS2_pool_H3K4me3_final_TAG14_peak_1476	1739	.	9.66728	173.91	171.351	297	scaffold_1	16743725	16747146	+	Eucgr.A01098	1191
scaffold_1	16753659	16754487	MACS2_pool_H3K4me3_final_TAG14_peak_1478	887	.	6.89408	88.7279	86.8282	242	scaffold_1	16753710	16761059	+	Eucgr.A01100	777
scaffold_1	16763495	16764588	MACS2_pool_H3K4me3_final_TAG14_peak_1479	1813	.	11.5026	181.377	178.73	610	scaffold_1	16761635	16764435	-	Eucgr.A01101	940
scaffold_1	16787458	16788900	MACS2_pool_H3K4me3_final_TAG14_peak_1481	1793	.	10.5777	179.387	176.762	704	scaffold_1	16787669	16793204	+	Eucgr.A01102	1231
scaffold_1	16796992	16798681	MACS2_pool_H3K4me3_final_TAG14_peak_1482	2199	.	11.7536	219.948	216.768	479	scaffold_1	16796983	16802566	+	Eucgr.A01103	1689
scaffold_1	16807690	16809006	MACS2_pool_H3K4me3_final_TAG14_peak_1483	2165	.	11.1424	216.538	213.409	360	scaffold_1	16807855	16813343	+	Eucgr.A01104	1151
scaffold_1	16820330	16821742	MACS2_pool_H3K4me3_final_TAG14_peak_1484	2461	.	12.8048	246.176	242.571	487	scaffold_1	16820799	16826172	+	Eucgr.A01105	943
scaffold_1	16829348	16830321	MACS2_pool_H3K4me3_final_TAG14_peak_1485	2171	.	8.17398	217.101	213.962	336	scaffold_1	16829449	16834540	+	Eucgr.A01106	872
scaffold_1	16834952	16835711	MACS2_pool_H3K4me3_final_TAG14_peak_1486	969	.	7.53499	96.93	94.9818	398	scaffold_1	16835180	16839568	+	Eucgr.A01107	531
scaffold_1	16842895	16844253	MACS2_pool_H3K4me3_final_TAG14_peak_1488	2340	.	13.3533	234.065	230.655	780	scaffold_1	16840194	16844183	-	Eucgr.A01108	1288
scaffold_1	16853384	16854497	MACS2_pool_H3K4me3_final_TAG14_peak_1493	1377	.	8.62684	137.707	135.485	216	scaffold_1	16853466	16858571	+	Eucgr.A01109	1031
scaffold_1	16862129	16863401	MACS2_pool_H3K4me3_final_TAG14_peak_1494	782	.	7.47274	78.2156	76.3775	670	scaffold_1	16862239	16863578	+	Eucgr.A01110	1162
scaffold_1	16943901	16945378	MACS2_pool_H3K4me3_final_TAG14_peak_1512	2112	.	12.6971	211.237	208.19	1058	scaffold_1	16942813	16945657	-	Eucgr.A01117	1477
scaffold_1	16978716	16979491	MACS2_pool_H3K4me3_final_TAG14_peak_1520	543	.	5.63897	54.3964	52.7015	311	scaffold_1	16973075	16979237	-	Eucgr.A01119	521
scaffold_1	17003144	17004188	MACS2_pool_H3K4me3_final_TAG14_peak_1523	1271	.	9.30721	127.191	125.049	309	scaffold_1	17003275	17004667	+	Eucgr.A01121	913
scaffold_1	17007341	17009595	MACS2_pool_H3K4me3_final_TAG14_peak_1524	567	.	6.22067	56.7925	55.0832	1934	scaffold_1	17007954	17009581	+	Eucgr.A01122	1627
scaffold_1	17027589	17028984	MACS2_pool_H3K4me3_final_TAG14_peak_1528	2663	.	14.3353	266.371	262.44	876	scaffold_1	17023694	17029675	-	Eucgr.A01123	1395
scaffold_1	17036689	17037567	MACS2_pool_H3K4me3_final_TAG14_peak_1529	1831	.	10.1557	183.16	180.495	247	scaffold_1	17036804	17044393	+	Eucgr.A01124	763
scaffold_1	17099114	17100151	MACS2_pool_H3K4me3_final_TAG14_peak_1532	1599	.	9.64361	159.936	157.522	586	scaffold_1	17090907	17100066	-	Eucgr.A01128	952
scaffold_1	17106055	17107394	MACS2_pool_H3K4me3_final_TAG14_peak_1533	2829	.	14.9454	282.95	278.758	624	scaffold_1	17106153	17115301	+	Eucgr.A01129	1241
scaffold_1	17459422	17460514	MACS2_pool_H3K4me3_final_TAG14_peak_1550	2435	.	12.008	243.518	239.956	545	scaffold_1	17459426	17465032	+	Eucgr.A01135	1088
scaffold_1	17468981	17470381	MACS2_pool_H3K4me3_final_TAG14_peak_1551	1775	.	12.3742	177.541	174.939	335	scaffold_1	17469078	17469516	-	Eucgr.A01136	438
scaffold_1	17468981	17470381	MACS2_pool_H3K4me3_final_TAG14_peak_1551	1775	.	12.3742	177.541	174.939	335	scaffold_1	17469876	17470685	+	Eucgr.A01137	505
scaffold_1	17561290	17562222	MACS2_pool_H3K4me3_final_TAG14_peak_1556	2294	.	13.028	229.419	226.084	688	scaffold_1	17556281	17562132	-	Eucgr.A01141	842
scaffold_1	17581417	17582514	MACS2_pool_H3K4me3_final_TAG14_peak_1557	2112	.	11.9197	211.241	208.192	476	scaffold_1	17581008	17587133	+	Eucgr.A01142	1097
scaffold_1	17588507	17589380	MACS2_pool_H3K4me3_final_TAG14_peak_1558	1884	.	11.4592	188.48	185.747	564	scaffold_1	17588370	17589246	-	Eucgr.A01143	739
scaffold_1	17623991	17624755	MACS2_pool_H3K4me3_final_TAG14_peak_1560	445	.	5.74977	44.5652	42.9359	267	scaffold_1	17621662	17624553	-	Eucgr.A01144	562
scaffold_1	17754825	17755793	MACS2_pool_H3K4me3_final_TAG14_peak_1562	782	.	7.47274	78.2156	76.3775	470	scaffold_1	17754784	17759303	+	Eucgr.A01146	968
scaffold_1	17784733	17785621	MACS2_pool_H3K4me3_final_TAG14_peak_1563	460	.	5.96353	46.0189	44.3795	683	scaffold_1	17784563	17785058	+	Eucgr.A01147	325
scaffold_1	17803910	17805311	MACS2_pool_H3K4me3_final_TAG14_peak_1564	1654	.	10.8764	165.462	162.993	779	scaffold_1	17803603	17804971	-	Eucgr.A01148	1061
scaffold_1	17862244	17863453	MACS2_pool_H3K4me3_final_TAG14_peak_1565	2502	.	14.0033	250.219	246.549	327	scaffold_1	17862373	17863086	+	Eucgr.A01152	713
scaffold_1	17887349	17888015	MACS2_pool_H3K4me3_final_TAG14_peak_1567	866	.	5.46356	86.6761	84.7886	251	scaffold_1	17886879	17889798	+	Eucgr.A01153	666
scaffold_1	17908472	17910603	MACS2_pool_H3K4me3_final_TAG14_peak_1570	1092	.	9.14547	109.262	107.238	513	scaffold_1	17908913	17911087	+	Eucgr.A01154	1690
scaffold_1	17946925	17949437	MACS2_pool_H3K4me3_final_TAG14_peak_1571	457	.	5.13644	45.7307	44.0928	1824	scaffold_1	17946932	17949162	-	Eucgr.A01155	2230
scaffold_1	17961419	17962751	MACS2_pool_H3K4me3_final_TAG14_peak_1572	2061	.	11.5662	206.172	203.198	646	scaffold_1	17960416	17962193	-	Eucgr.A01156	774
scaffold_1	18009020	18010002	MACS2_pool_H3K4me3_final_TAG14_peak_1575	450	.	4.57864	45.0815	43.4488	243	scaffold_1	18009040	18010120	+	Eucgr.A01158	962
scaffold_1	18016432	18017575	MACS2_pool_H3K4me3_final_TAG14_peak_1576	399	.	4.36863	39.9868	38.3886	596	scaffold_1	18016272	18018216	-	Eucgr.A01159	1143
scaffold_1	18017724	18018746	MACS2_pool_H3K4me3_final_TAG14_peak_1577	521	.	6.03905	52.1558	50.4765	288	scaffold_1	18016272	18018216	-	Eucgr.A01159	492
scaffold_1	18049075	18050364	MACS2_pool_H3K4me3_final_TAG14_peak_1578	2282	.	13.3343	228.243	224.929	483	scaffold_1	18041717	18050284	-	Eucgr.A01160	1209
scaffold_1	18056210	18056722	MACS2_pool_H3K4me3_final_TAG14_peak_1580	1694	.	9.20898	169.485	166.974	226	scaffold_1	18056361	18056582	-	Eucgr.A01161	221
scaffold_1	18094937	18095834	MACS2_pool_H3K4me3_final_TAG14_peak_1586	1297	.	9.10593	129.76	127.598	325	scaffold_1	18095012	18095463	+	Eucgr.A01163	451
scaffold_1	18114622	18115425	MACS2_pool_H3K4me3_final_TAG14_peak_1593	651	.	6.22779	65.1021	63.3419	491	scaffold_1	18114009	18115534	+	Eucgr.A01165	803
scaffold_1	18141831	18144427	MACS2_pool_H3K4me3_final_TAG14_peak_1596	1977	.	12.1393	197.76	194.907	527	scaffold_1	18141876	18149055	+	Eucgr.A01167	2551
scaffold_1	18154231	18155429	MACS2_pool_H3K4me3_final_TAG14_peak_1598	2715	.	13.0159	271.596	267.582	533	scaffold_1	18154297	18157065	+	Eucgr.A01168	1132
scaffold_1	18166875	18167985	MACS2_pool_H3K4me3_final_TAG14_peak_1600	2357	.	11.0783	235.762	232.327	724	scaffold_1	18163294	18167896	-	Eucgr.A01169	1021
scaffold_1	18196240	18198044	MACS2_pool_H3K4me3_final_TAG14_peak_1603	1658	.	10.4305	165.838	163.366	1033	scaffold_1	18193367	18198010	-	Eucgr.A01171	1770
scaffold_1	18204328	18206810	MACS2_pool_H3K4me3_final_TAG14_peak_1604	1626	.	10.9818	162.692	160.251	2128	scaffold_1	18202730	18206907	-	Eucgr.A01172	2482
scaffold_1	18225715	18226571	MACS2_pool_H3K4me3_final_TAG14_peak_1605	1123	.	6.65166	112.329	110.286	254	scaffold_1	18225942	18228098	+	Eucgr.A01173	629
scaffold_1	18233878	18235472	MACS2_pool_H3K4me3_final_TAG14_peak_1606	1879	.	11.7868	187.995	185.269	869	scaffold_1	18229077	18235322	-	Eucgr.A01174	1444
scaffold_1	18248064	18248739	MACS2_pool_H3K4me3_final_TAG14_peak_1610	733	.	6.77297	73.3136	71.5038	407	scaffold_1	18243113	18248538	-	Eucgr.A01175	474
scaffold_1	18258166	18259948	MACS2_pool_H3K4me3_final_TAG14_peak_1612	1488	.	9.45135	148.853	146.54	470	scaffold_1	18258593	18263073	+	Eucgr.A01176	1355
scaffold_1	18266689	18267581	MACS2_pool_H3K4me3_final_TAG14_peak_1613	733	.	6.68252	73.3993	71.5887	206	scaffold_1	18266887	18276396	+	Eucgr.A01177	694
scaffold_1	18291823	18292853	MACS2_pool_H3K4me3_final_TAG14_peak_1615	2304	.	13.5681	230.488	227.136	623	scaffold_1	18283987	18292681	-	Eucgr.A01178	858
scaffold_1	18303821	18304937	MACS2_pool_H3K4me3_final_TAG14_peak_1616	2171	.	12.626	217.132	213.993	617	scaffold_1	18299742	18304803	-	Eucgr.A01179	982
scaffold_1	18310163	18311581	MACS2_pool_H3K4me3_final_TAG14_peak_1618	1680	.	10.7798	168.074	165.578	783	scaffold_1	18307831	18311466	-	Eucgr.A01180	1303
scaffold_1	18329126	18330844	MACS2_pool_H3K4me3_final_TAG14_peak_1621	929	.	7.84199	92.9716	91.0469	1426	scaffold_1	18327635	18329322	-	Eucgr.A01182	196
scaffold_1	18419452	18420661	MACS2_pool_H3K4me3_final_TAG14_peak_1625	2047	.	12.303	204.703	201.753	872	scaffold_1	18416613	18420559	-	Eucgr.A01184	1107
scaffold_1	18425633	18426483	MACS2_pool_H3K4me3_final_TAG14_peak_1626	735	.	7.12267	73.5266	71.7151	195	scaffold_1	18425701	18428398	+	Eucgr.A01185	782
scaffold_1	18425633	18426483	MACS2_pool_H3K4me3_final_TAG14_peak_1626	735	.	7.12267	73.5266	71.7151	195	scaffold_1	18425776	18426853	-	Eucgr.A01186	707
scaffold_1	18623447	18624701	MACS2_pool_H3K4me3_final_TAG14_peak_1632	1413	.	8.40035	141.328	139.078	773	scaffold_1	18621159	18624624	-	Eucgr.A01194	1177
scaffold_1	18649400	18650604	MACS2_pool_H3K4me3_final_TAG14_peak_1633	528	.	5.82484	52.8778	51.1925	428	scaffold_1	18649484	18654669	+	Eucgr.A01195	1120
scaffold_1	18670971	18671892	MACS2_pool_H3K4me3_final_TAG14_peak_1634	1771	.	11.8895	177.119	174.524	610	scaffold_1	18655960	18671918	-	Eucgr.A01196	921
scaffold_1	18707635	18708277	MACS2_pool_H3K4me3_final_TAG14_peak_1636	553	.	5.58107	55.3887	53.688	471	scaffold_1	18705542	18708255	-	Eucgr.A01198	620
scaffold_1	18733023	18734148	MACS2_pool_H3K4me3_final_TAG14_peak_1638	1525	.	9.91953	152.502	150.158	798	scaffold_1	18730692	18734236	-	Eucgr.A01200	1125
scaffold_1	18771128	18772208	MACS2_pool_H3K4me3_final_TAG14_peak_1640	1767	.	5.24621	176.758	174.167	737	scaffold_1	18769247	18772467	-	Eucgr.A01201	1080
scaffold_1	18792534	18793607	MACS2_pool_H3K4me3_final_TAG14_peak_1641	1841	.	5.32083	184.152	181.473	758	scaffold_1	18790622	18793564	-	Eucgr.A01202	1030
scaffold_1	18818358	18819538	MACS2_pool_H3K4me3_final_TAG14_peak_1642	2180	.	12.8594	218.057	214.906	337	scaffold_1	18818507	18822166	+	Eucgr.A01204	1031
scaffold_1	18829218	18831404	MACS2_pool_H3K4me3_final_TAG14_peak_1647	972	.	7.98781	97.2708	95.3207	1387	scaffold_1	18829633	18831285	-	Eucgr.A01206	1652
scaffold_1	18872828	18874937	MACS2_pool_H3K4me3_final_TAG14_peak_1649	1387	.	10.2119	138.792	136.563	1823	scaffold_1	18872722	18874732	-	Eucgr.A01207	1904
scaffold_1	18881802	18882682	MACS2_pool_H3K4me3_final_TAG14_peak_1650	2130	.	13.4946	213.038	209.964	572	scaffold_1	18878728	18882587	-	Eucgr.A01208	785
scaffold_1	18890273	18891190	MACS2_pool_H3K4me3_final_TAG14_peak_1651	870	.	7.18849	87.039	85.149	217	scaffold_1	18890325	18893353	+	Eucgr.A01209	865
scaffold_1	18895187	18896147	MACS2_pool_H3K4me3_final_TAG14_peak_1652	682	.	5.00201	68.2405	66.4614	342	scaffold_1	18895150	18898144	+	Eucgr.A01210	960
scaffold_1	18901655	18902443	MACS2_pool_H3K4me3_final_TAG14_peak_1654	906	.	7.9166	90.614	88.7026	501	scaffold_1	18901082	18902334	-	Eucgr.A01211	679
scaffold_1	18906964	18909287	MACS2_pool_H3K4me3_final_TAG14_peak_1655	395	.	4.50666	39.5217	37.9277	906	scaffold_1	18906941	18909095	-	Eucgr.A01212	2131
scaffold_1	18914242	18914792	MACS2_pool_H3K4me3_final_TAG14_peak_1656	820	.	8.24246	82.0394	80.1782	186	scaffold_1	18914207	18914987	+	Eucgr.A01213	550
scaffold_1	18938379	18939444	MACS2_pool_H3K4me3_final_TAG14_peak_1658	1797	.	11.7403	179.706	177.078	414	scaffold_1	18938497	18946121	+	Eucgr.A01214	947
scaffold_1	19003179	19004247	MACS2_pool_H3K4me3_final_TAG14_peak_1660	397	.	4.29012	39.7807	38.1851	282	scaffold_1	19003120	19004328	+	Eucgr.A01216	1068
scaffold_1	19012750	19014008	MACS2_pool_H3K4me3_final_TAG14_peak_1662	1354	.	8.71394	135.449	133.246	1035	scaffold_1	19009717	19013835	-	Eucgr.A01217	1085
scaffold_1	19018444	19019683	MACS2_pool_H3K4me3_final_TAG14_peak_1664	2410	.	14.5541	241.074	237.552	448	scaffold_1	19018565	19023127	+	Eucgr.A01218	1118
scaffold_1	19066775	19068340	MACS2_pool_H3K4me3_final_TAG14_peak_1666	2289	.	12.3476	228.916	225.59	523	scaffold_1	19066879	19072964	+	Eucgr.A01221	1461
scaffold_1	19084998	19085789	MACS2_pool_H3K4me3_final_TAG14_peak_1667	422	.	5.9993	42.2618	40.6476	462	scaffold_1	19085131	19087095	+	Eucgr.A01222	658
scaffold_1	19304229	19305652	MACS2_pool_H3K4me3_final_TAG14_peak_1673	1786	.	10.289	178.676	176.064	951	scaffold_1	19303876	19305483	-	Eucgr.A01225	1254
scaffold_1	19391832	19392769	MACS2_pool_H3K4me3_final_TAG14_peak_1676	435	.	4.88861	43.5853	41.9633	289	scaffold_1	19391826	19393558	+	Eucgr.A01227	937
scaffold_1	19414502	19415555	MACS2_pool_H3K4me3_final_TAG14_peak_1679	365	.	5.3378	36.5896	35.018	320	scaffold_1	19414618	19416032	+	Eucgr.A01228	937
scaffold_1	19530183	19530796	MACS2_pool_H3K4me3_final_TAG14_peak_1684	501	.	6.33408	50.127	48.4606	330	scaffold_1	19530311	19530986	+	Eucgr.A01232	485
scaffold_1	19701379	19702394	MACS2_pool_H3K4me3_final_TAG14_peak_1690	2444	.	13.569	244.45	240.874	514	scaffold_1	19698216	19702341	-	Eucgr.A01236	962
scaffold_1	19731699	19732849	MACS2_pool_H3K4me3_final_TAG14_peak_1691	2051	.	11.0174	205.181	202.224	414	scaffold_1	19731927	19735969	+	Eucgr.A01238	922
scaffold_1	19792537	19793588	MACS2_pool_H3K4me3_final_TAG14_peak_1692	1500	.	8.87092	150.086	147.763	607	scaffold_1	19791471	19793474	-	Eucgr.A01241	937
scaffold_1	19823605	19824487	MACS2_pool_H3K4me3_final_TAG14_peak_1693	1302	.	9.6455	130.259	128.094	398	scaffold_1	19823648	19826772	+	Eucgr.A01242	839
scaffold_1	19830616	19831371	MACS2_pool_H3K4me3_final_TAG14_peak_1694	1291	.	9.04338	129.151	126.994	534	scaffold_1	19828390	19831291	-	Eucgr.A01243	675
scaffold_1	19846118	19847541	MACS2_pool_H3K4me3_final_TAG14_peak_1695	1752	.	10.5179	175.266	172.689	1143	scaffold_1	19834178	19847516	-	Eucgr.A01244	1398
scaffold_1	19858374	19859287	MACS2_pool_H3K4me3_final_TAG14_peak_1696	2820	.	11.2589	282.095	277.916	391	scaffold_1	19858378	19861247	+	Eucgr.A01245	909
scaffold_1	19868018	19868869	MACS2_pool_H3K4me3_final_TAG14_peak_1697	1189	.	8.24457	118.979	116.892	383	scaffold_1	19868223	19868784	+	Eucgr.A01246	561
scaffold_1	19868018	19868869	MACS2_pool_H3K4me3_final_TAG14_peak_1697	1189	.	8.24457	118.979	116.892	383	scaffold_1	19868862	19871094	-	Eucgr.A01247	7
scaffold_1	19869738	19871242	MACS2_pool_H3K4me3_final_TAG14_peak_1699	541	.	5.01141	54.1357	52.4422	1290	scaffold_1	19868862	19871094	-	Eucgr.A01247	1356
scaffold_1	20068339	20068976	MACS2_pool_H3K4me3_final_TAG14_peak_1705	1126	.	7.65567	112.69	110.645	250	scaffold_1	20068377	20072894	+	Eucgr.A01250	599
scaffold_1	20104933	20106023	MACS2_pool_H3K4me3_final_TAG14_peak_1707	2157	.	12.8792	215.74	212.625	836	scaffold_1	20103543	20105997	-	Eucgr.A01252	1064
scaffold_1	20330279	20331591	MACS2_pool_H3K4me3_final_TAG14_peak_1715	513	.	5.07274	51.3274	49.6523	963	scaffold_1	20330764	20331331	-	Eucgr.A01260	567
scaffold_1	20469651	20470746	MACS2_pool_H3K4me3_final_TAG14_peak_1718	1249	.	7.54849	124.977	122.849	794	scaffold_1	20469388	20471495	+	Eucgr.A01262	1095
scaffold_1	20474769	20475845	MACS2_pool_H3K4me3_final_TAG14_peak_1719	1185	.	8.30726	118.586	116.503	792	scaffold_1	20472638	20475611	-	Eucgr.A01263	842
scaffold_1	20491614	20492326	MACS2_pool_H3K4me3_final_TAG14_peak_1721	1453	.	8.92567	145.378	143.095	303	scaffold_1	20491718	20494729	+	Eucgr.A01265	608
scaffold_1	20524349	20525434	MACS2_pool_H3K4me3_final_TAG14_peak_1722	2131	.	13.6669	213.133	210.058	592	scaffold_1	20500841	20524943	-	Eucgr.A01266	594
scaffold_1	20540208	20541683	MACS2_pool_H3K4me3_final_TAG14_peak_1723	1367	.	7.94069	136.72	134.507	386	scaffold_1	20540318	20544532	+	Eucgr.A01268	1365
scaffold_1	20550740	20551872	MACS2_pool_H3K4me3_final_TAG14_peak_1725	1128	.	7.25218	112.84	110.794	423	scaffold_1	20549390	20551701	-	Eucgr.A01269	961
scaffold_1	20584346	20585455	MACS2_pool_H3K4me3_final_TAG14_peak_1726	1701	.	10.8686	170.182	167.663	679	scaffold_1	20576551	20585239	-	Eucgr.A01270	893
scaffold_1	20602303	20603487	MACS2_pool_H3K4me3_final_TAG14_peak_1728	2124	.	11.7845	212.43	209.363	721	scaffold_1	20598875	20603322	-	Eucgr.A01271	1019
scaffold_1	20610292	20611569	MACS2_pool_H3K4me3_final_TAG14_peak_1730	1308	.	8.99539	130.881	128.712	527	scaffold_1	20610347	20614413	+	Eucgr.A01273	1222
scaffold_1	20662892	20663772	MACS2_pool_H3K4me3_final_TAG14_peak_1733	1367	.	9.85046	136.754	134.541	253	scaffold_1	20663000	20664701	+	Eucgr.A01276	772
scaffold_1	20670780	20671988	MACS2_pool_H3K4me3_final_TAG14_peak_1734	1161	.	7.22165	116.15	114.082	685	scaffold_1	20668104	20671957	-	Eucgr.A01279	1177
scaffold_1	20691078	20692243	MACS2_pool_H3K4me3_final_TAG14_peak_1736	2141	.	11.5804	214.105	211.014	768	scaffold_1	20685809	20692194	-	Eucgr.A01280	1116
scaffold_1	20767925	20769957	MACS2_pool_H3K4me3_final_TAG14_peak_1740	496	.	5.51767	49.6301	47.9667	1353	scaffold_1	20768065	20772385	+	Eucgr.A01282	1892
scaffold_1	20775492	20776463	MACS2_pool_H3K4me3_final_TAG14_peak_1742	1539	.	9.41119	153.96	151.603	713	scaffold_1	20773609	20776406	-	Eucgr.A01283	914
scaffold_1	20786927	20788138	MACS2_pool_H3K4me3_final_TAG14_peak_1743	1873	.	10.2047	187.32	184.604	632	scaffold_1	20787517	20788020	-	Eucgr.A01285	503
scaffold_1	20799645	20801395	MACS2_pool_H3K4me3_final_TAG14_peak_1745	1846	.	9.34811	184.618	181.935	1056	scaffold_1	20799745	20801341	-	Eucgr.A01286	1596
scaffold_1	20822627	20823399	MACS2_pool_H3K4me3_final_TAG14_peak_1748	494	.	5.68744	49.4836	47.8211	433	scaffold_1	20822339	20823492	-	Eucgr.A01288	772
scaffold_1	20862392	20863198	MACS2_pool_H3K4me3_final_TAG14_peak_1751	497	.	5.62563	49.7552	48.0908	460	scaffold_1	20860993	20862923	-	Eucgr.A01289	531
scaffold_1	20890031	20890848	MACS2_pool_H3K4me3_final_TAG14_peak_1752	696	.	6.45126	69.6057	67.8175	257	scaffold_1	20890202	20891899	+	Eucgr.A01291	646
scaffold_1	20892472	20894466	MACS2_pool_H3K4me3_final_TAG14_peak_1753	1680	.	10.1754	168.018	165.522	1445	scaffold_1	20892126	20894302	-	Eucgr.A01292	1830
scaffold_1	20902791	20904867	MACS2_pool_H3K4me3_final_TAG14_peak_1756	1377	.	8.62684	137.707	135.485	1167	scaffold_1	20902794	20904667	-	Eucgr.A01293	1873
scaffold_1	21090705	21091615	MACS2_pool_H3K4me3_final_TAG14_peak_1777	665	.	7.44148	66.5463	64.7771	400	scaffold_1	21090713	21091561	+	Eucgr.A01300	848
scaffold_1	21101135	21101973	MACS2_pool_H3K4me3_final_TAG14_peak_1778	1385	.	8.33062	138.516	136.288	579	scaffold_1	21092269	21101874	-	Eucgr.A01301	739
scaffold_1	21111208	21112118	MACS2_pool_H3K4me3_final_TAG14_peak_1781	502	.	6.22568	50.2287	48.5617	423	scaffold_1	21111319	21112058	+	Eucgr.A01303	739
scaffold_1	21114780	21116412	MACS2_pool_H3K4me3_final_TAG14_peak_1782	525	.	3.82699	52.5922	50.9091	1140	scaffold_1	21114866	21115436	+	Eucgr.A01304	570
scaffold_1	21161208	21163280	MACS2_pool_H3K4me3_final_TAG14_peak_1791	873	.	5.7801	87.3369	85.4458	524	scaffold_1	21161712	21162341	+	Eucgr.A01311	629
scaffold_1	21202301	21204074	MACS2_pool_H3K4me3_final_TAG14_peak_1797	897	.	6.99849	89.792	87.8859	1175	scaffold_1	21200153	21203653	-	Eucgr.A01315	1352
scaffold_1	21209311	21210089	MACS2_pool_H3K4me3_final_TAG14_peak_1798	365	.	3.79373	36.5315	34.9603	413	scaffold_1	21209350	21211874	-	Eucgr.A01316	739
scaffold_1	21210947	21212019	MACS2_pool_H3K4me3_final_TAG14_peak_1799	791	.	6.64994	79.1951	77.3499	720	scaffold_1	21209350	21211874	-	Eucgr.A01316	927
scaffold_1	21216050	21217437	MACS2_pool_H3K4me3_final_TAG14_peak_1800	1923	.	9.95122	192.386	189.604	780	scaffold_1	21214500	21217313	-	Eucgr.A01317	1263
scaffold_1	21222068	21224853	MACS2_pool_H3K4me3_final_TAG14_peak_1801	1944	.	10.8267	194.459	191.65	318	scaffold_1	21222118	21224464	+	Eucgr.A01318	2346
scaffold_1	21235159	21236131	MACS2_pool_H3K4me3_final_TAG14_peak_1805	534	.	5.70203	53.4148	51.7269	319	scaffold_1	21235184	21237411	+	Eucgr.A01320	947
scaffold_1	21238194	21239265	MACS2_pool_H3K4me3_final_TAG14_peak_1807	1415	.	8.77626	141.529	139.278	281	scaffold_1	21238543	21246131	+	Eucgr.A01321	722
scaffold_1	21253675	21254918	MACS2_pool_H3K4me3_final_TAG14_peak_1808	1982	.	11.922	198.294	195.435	676	scaffold_1	21249025	21254667	-	Eucgr.A01322	992
scaffold_1	21265244	21266271	MACS2_pool_H3K4me3_final_TAG14_peak_1809	2424	.	14.8721	242.419	238.873	230	scaffold_1	21265287	21271620	+	Eucgr.A01323	984
scaffold_1	21272314	21272700	MACS2_pool_H3K4me3_final_TAG14_peak_1810	419	.	5.27938	41.9309	40.3207	158	scaffold_1	21272359	21279107	+	Eucgr.A01324	341
scaffold_1	21273240	21275889	MACS2_pool_H3K4me3_final_TAG14_peak_1811	1614	.	10.9856	161.472	159.044	713	scaffold_1	21272359	21279107	+	Eucgr.A01324	2649
scaffold_1	21279853	21280778	MACS2_pool_H3K4me3_final_TAG14_peak_1813	1724	.	10.8491	172.483	169.938	279	scaffold_1	21280468	21283545	+	Eucgr.A01325	310
scaffold_1	21286776	21288975	MACS2_pool_H3K4me3_final_TAG14_peak_1814	1003	.	8.22231	100.37	98.4011	1882	scaffold_1	21284728	21288894	-	Eucgr.A01326	2118
scaffold_1	21295642	21297522	MACS2_pool_H3K4me3_final_TAG14_peak_1815	608	.	4.79233	60.8519	59.1179	1549	scaffold_1	21293195	21297471	-	Eucgr.A01327	1829
scaffold_1	21318118	21320133	MACS2_pool_H3K4me3_final_TAG14_peak_1816	442	.	3.76895	44.2347	42.6076	1356	scaffold_1	21316076	21319846	-	Eucgr.A01328	1728
scaffold_1	21376790	21378148	MACS2_pool_H3K4me3_final_TAG14_peak_1820	534	.	4.82305	53.4218	51.7338	393	scaffold_1	21376854	21380725	+	Eucgr.A01333	1294
scaffold_1	21410879	21412088	MACS2_pool_H3K4me3_final_TAG14_peak_1821	414	.	5.86985	41.4674	39.8603	709	scaffold_1	21408522	21411914	-	Eucgr.A01334	1035
scaffold_1	21526919	21528649	MACS2_pool_H3K4me3_final_TAG14_peak_1827	434	.	5.38397	43.4298	41.8089	1001	scaffold_1	21526955	21531029	+	Eucgr.A01339	1694
scaffold_1	21570212	21571515	MACS2_pool_H3K4me3_final_TAG14_peak_1830	402	.	4.45296	40.2154	38.6159	292	scaffold_1	21568298	21571506	-	Eucgr.A01341	1294
scaffold_1	21604005	21604714	MACS2_pool_H3K4me3_final_TAG14_peak_1834	509	.	4.77464	50.9601	49.2876	543	scaffold_1	21601409	21604623	-	Eucgr.A01343	618
scaffold_1	21755239	21756564	MACS2_pool_H3K4me3_final_TAG14_peak_1846	419	.	4.28324	41.9866	40.3761	1007	scaffold_1	21753335	21756543	-	Eucgr.A01347	1304
scaffold_1	21774354	21775286	MACS2_pool_H3K4me3_final_TAG14_peak_1848	635	.	4.90227	63.5647	61.8142	639	scaffold_1	21771845	21775186	-	Eucgr.A01348	832
scaffold_1	21918994	21920580	MACS2_pool_H3K4me3_final_TAG14_peak_1859	695	.	6.85115	69.5126	67.7248	1268	scaffold_1	21918071	21920368	-	Eucgr.A01357	1374
scaffold_1	21925647	21926802	MACS2_pool_H3K4me3_final_TAG14_peak_1860	1948	.	14.9971	194.847	192.032	820	scaffold_1	21925053	21926727	-	Eucgr.A01358	1080
scaffold_1	22018081	22019223	MACS2_pool_H3K4me3_final_TAG14_peak_1866	1700	.	13.3178	170.024	167.507	300	scaffold_1	22018280	22027000	+	Eucgr.A01366	943
scaffold_1	22042039	22042820	MACS2_pool_H3K4me3_final_TAG14_peak_1868	1366	.	10.9727	136.659	134.447	252	scaffold_1	22042054	22047726	+	Eucgr.A01368	766
scaffold_1	22052563	22053483	MACS2_pool_H3K4me3_final_TAG14_peak_1869	1913	.	14.9215	191.319	188.551	649	scaffold_1	22048191	22053409	-	Eucgr.A01369	846
scaffold_1	22074007	22074895	MACS2_pool_H3K4me3_final_TAG14_peak_1870	852	.	7.10134	85.2931	83.4134	580	scaffold_1	22070436	22074745	-	Eucgr.A01370	738
scaffold_1	22083882	22085038	MACS2_pool_H3K4me3_final_TAG14_peak_1871	1878	.	11.7755	187.887	185.162	676	scaffold_1	22076126	22085192	-	Eucgr.A01371	1156
scaffold_1	22090893	22091640	MACS2_pool_H3K4me3_final_TAG14_peak_1872	1269	.	8.40405	126.909	124.767	225	scaffold_1	22091017	22094959	+	Eucgr.A01374	623
scaffold_1	22147965	22149964	MACS2_pool_H3K4me3_final_TAG14_peak_1877	788	.	6.35775	78.8439	77.0021	589	scaffold_1	22143490	22150795	+	Eucgr.A01377	1999
scaffold_1	22205878	22208300	MACS2_pool_H3K4me3_final_TAG14_peak_1884	509	.	4.26487	50.9984	49.3255	415	scaffold_1	22200373	22208697	+	Eucgr.A01380	2422
scaffold_1	22265439	22266779	MACS2_pool_H3K4me3_final_TAG14_peak_1892	886	.	8.57259	88.6235	86.7241	1017	scaffold_1	22262753	22266583	-	Eucgr.A01383	1144
scaffold_1	22323209	22323990	MACS2_pool_H3K4me3_final_TAG14_peak_1898	1434	.	8.85096	143.45	141.183	394	scaffold_1	22321761	22323942	-	Eucgr.A01386	733
scaffold_1	22349691	22350555	MACS2_pool_H3K4me3_final_TAG14_peak_1899	998	.	7.44005	99.8309	97.8656	503	scaffold_1	22350260	22350498	-	Eucgr.A01388	238
scaffold_1	22484475	22487785	MACS2_pool_H3K4me3_final_TAG14_peak_1907	1335	.	9.50184	133.536	131.348	431	scaffold_1	22484431	22488880	+	Eucgr.A01397	3310
scaffold_1	22524671	22526323	MACS2_pool_H3K4me3_final_TAG14_peak_1911	2618	.	13.8953	261.843	257.985	472	scaffold_1	22524652	22528337	+	Eucgr.A01400	1652
scaffold_1	22532686	22533392	MACS2_pool_H3K4me3_final_TAG14_peak_1912	448	.	4.49574	44.8279	43.197	514	scaffold_1	22532738	22533229	+	Eucgr.A01401	491
scaffold_1	22540572	22541930	MACS2_pool_H3K4me3_final_TAG14_peak_1914	1823	.	10.0857	182.346	179.691	295	scaffold_1	22540640	22541692	-	Eucgr.A01403	1052
scaffold_1	22554243	22555361	MACS2_pool_H3K4me3_final_TAG14_peak_1919	1274	.	7.91227	127.424	125.28	683	scaffold_1	22550040	22555253	-	Eucgr.A01405	1010
scaffold_1	22560501	22561666	MACS2_pool_H3K4me3_final_TAG14_peak_1920	1703	.	10.7619	170.378	167.855	189	scaffold_1	22560583	22563520	+	Eucgr.A01406	1083
scaffold_1	22564339	22565502	MACS2_pool_H3K4me3_final_TAG14_peak_1921	2689	.	13.3724	268.994	265.02	724	scaffold_1	22564809	22565200	-	Eucgr.A01407	391
scaffold_1	22573350	22574307	MACS2_pool_H3K4me3_final_TAG14_peak_1923	2423	.	12.8303	242.324	238.78	477	scaffold_1	22571683	22574180	-	Eucgr.A01408	830
scaffold_1	22588721	22590008	MACS2_pool_H3K4me3_final_TAG14_peak_1924	2805	.	13.5386	280.54	276.386	420	scaffold_1	22588932	22589599	+	Eucgr.A01409	667
scaffold_1	22593418	22594187	MACS2_pool_H3K4me3_final_TAG14_peak_1925	2565	.	18.2476	256.584	252.81	544	scaffold_1	22592586	22594166	-	Eucgr.A01410	748
scaffold_1	22621857	22623217	MACS2_pool_H3K4me3_final_TAG14_peak_1927	1470	.	9.17877	147.066	144.768	540	scaffold_1	22599126	22621908	-	Eucgr.A01411	51
scaffold_1	22632160	22633052	MACS2_pool_H3K4me3_final_TAG14_peak_1929	2187	.	10.0092	218.796	215.634	477	scaffold_1	22631118	22632990	-	Eucgr.A01413	830
scaffold_1	22634790	22636094	MACS2_pool_H3K4me3_final_TAG14_peak_1930	2364	.	12.9252	236.431	232.981	730	scaffold_1	22634835	22640270	+	Eucgr.A01414	1259
scaffold_1	22641767	22643012	MACS2_pool_H3K4me3_final_TAG14_peak_1931	545	.	5.11569	54.5369	52.8409	563	scaffold_1	22640732	22642873	-	Eucgr.A01415	1106
scaffold_1	22644168	22645277	MACS2_pool_H3K4me3_final_TAG14_peak_1932	459	.	4.60095	45.9259	44.2874	182	scaffold_1	22643899	22645076	-	Eucgr.A01416	908
scaffold_1	22646058	22646935	MACS2_pool_H3K4me3_final_TAG14_peak_1933	377	.	4.31425	37.7301	36.1491	207	scaffold_1	22646558	22648560	+	Eucgr.A01417	377
scaffold_1	22650147	22652668	MACS2_pool_H3K4me3_final_TAG14_peak_1936	1214	.	7.41775	121.424	119.321	1497	scaffold_1	22648976	22652005	-	Eucgr.A01418	1858
scaffold_1	22671542	22672613	MACS2_pool_H3K4me3_final_TAG14_peak_1937	2199	.	12.6336	219.938	216.759	798	scaffold_1	22666100	22672558	-	Eucgr.A01419	1016
scaffold_1	22676038	22677820	MACS2_pool_H3K4me3_final_TAG14_peak_1938	2550	.	14.6589	255.077	251.326	1245	scaffold_1	22676445	22677684	-	Eucgr.A01420	1239
scaffold_1	22685559	22687358	MACS2_pool_H3K4me3_final_TAG14_peak_1940	1385	.	8.33062	138.516	136.288	430	scaffold_1	22685738	22687214	+	Eucgr.A01421	1476
scaffold_1	22689719	22691337	MACS2_pool_H3K4me3_final_TAG14_peak_1942	1044	.	7.1753	104.471	102.477	486	scaffold_1	22689688	22692652	+	Eucgr.A01423	1618
scaffold_1	22693787	22694735	MACS2_pool_H3K4me3_final_TAG14_peak_1943	2183	.	10.9802	218.358	215.202	589	scaffold_1	22692886	22694576	-	Eucgr.A01424	789
scaffold_1	22696465	22697900	MACS2_pool_H3K4me3_final_TAG14_peak_1944	2238	.	12.107	223.855	220.611	267	scaffold_1	22696409	22699433	+	Eucgr.A01425	1435
scaffold_1	22703674	22705221	MACS2_pool_H3K4me3_final_TAG14_peak_1945	1620	.	9.52331	162.045	159.609	600	scaffold_1	22703704	22707998	+	Eucgr.A01427	1517
scaffold_1	22709918	22711075	MACS2_pool_H3K4me3_final_TAG14_peak_1946	1215	.	8.19044	121.503	119.4	710	scaffold_1	22708328	22711075	-	Eucgr.A01428	1157
scaffold_1	22716647	22717501	MACS2_pool_H3K4me3_final_TAG14_peak_1947	671	.	5.84746	67.1321	65.3595	478	scaffold_1	22716837	22717798	-	Eucgr.A01429	664
scaffold_1	22720467	22722281	MACS2_pool_H3K4me3_final_TAG14_peak_1949	878	.	6.34192	87.8954	85.9996	1653	scaffold_1	22718987	22721951	-	Eucgr.A01430	1484
scaffold_1	22730134	22731259	MACS2_pool_H3K4me3_final_TAG14_peak_1951	2187	.	10.0092	218.796	215.634	330	scaffold_1	22730230	22734263	+	Eucgr.A01431	1029
scaffold_1	22735285	22737292	MACS2_pool_H3K4me3_final_TAG14_peak_1952	2176	.	11.9046	217.674	214.528	579	scaffold_1	22735348	22739817	+	Eucgr.A01432	1944
scaffold_1	22741452	22742593	MACS2_pool_H3K4me3_final_TAG14_peak_1953	1565	.	8.95815	156.585	154.203	796	scaffold_1	22740392	22742435	-	Eucgr.A01433	983
scaffold_1	22770170	22771974	MACS2_pool_H3K4me3_final_TAG14_peak_1955	1168	.	8.77511	116.885	114.813	1007	scaffold_1	22766457	22771876	-	Eucgr.A01435	1706
scaffold_1	22777708	22778755	MACS2_pool_H3K4me3_final_TAG14_peak_1956	1144	.	7.15629	114.407	112.35	416	scaffold_1	22773911	22778775	-	Eucgr.A01436	1047
scaffold_1	22782760	22783492	MACS2_pool_H3K4me3_final_TAG14_peak_1957	2036	.	12.1997	203.691	200.755	432	scaffold_1	22782889	22787921	+	Eucgr.A01437	603
scaffold_1	22787136	22787908	MACS2_pool_H3K4me3_final_TAG14_peak_1958	1404	.	9.86908	140.438	138.196	486	scaffold_1	22782889	22787921	+	Eucgr.A01437	772
scaffold_1	22789355	22790728	MACS2_pool_H3K4me3_final_TAG14_peak_1959	1599	.	9.64361	159.936	157.522	471	scaffold_1	22789413	22791456	+	Eucgr.A01438	1315
scaffold_1	22789355	22790728	MACS2_pool_H3K4me3_final_TAG14_peak_1959	1599	.	9.64361	159.936	157.522	471	scaffold_1	22789455	22791456	-	Eucgr.A01439	1273
scaffold_1	22794741	22796457	MACS2_pool_H3K4me3_final_TAG14_peak_1960	1639	.	10.2478	163.98	161.525	1122	scaffold_1	22794174	22797249	-	Eucgr.A01441	1716
scaffold_1	22796727	22797173	MACS2_pool_H3K4me3_final_TAG14_peak_1961	524	.	5.58246	52.4054	50.723	261	scaffold_1	22794174	22797249	-	Eucgr.A01441	446
scaffold_1	22802253	22803377	MACS2_pool_H3K4me3_final_TAG14_peak_1963	2051	.	11.1287	205.189	202.231	767	scaffold_1	22799480	22803328	-	Eucgr.A01442	1075
scaffold_1	22804311	22805797	MACS2_pool_H3K4me3_final_TAG14_peak_1964	905	.	5.96174	90.5347	88.6243	281	scaffold_1	22804451	22806838	+	Eucgr.A01443	1346
scaffold_1	22818394	22820091	MACS2_pool_H3K4me3_final_TAG14_peak_1967	1741	.	11.1445	174.109	171.549	325	scaffold_1	22819215	22823313	+	Eucgr.A01444	876
scaffold_1	22824680	22826616	MACS2_pool_H3K4me3_final_TAG14_peak_1970	370	.	4.12934	37.0471	35.471	999	scaffold_1	22824903	22827066	+	Eucgr.A01445	1713
scaffold_1	22837394	22838508	MACS2_pool_H3K4me3_final_TAG14_peak_1973	1256	.	7.84255	125.601	123.47	848	scaffold_1	22834571	22838396	-	Eucgr.A01447	1002
scaffold_1	22840568	22841580	MACS2_pool_H3K4me3_final_TAG14_peak_1974	2067	.	11.0424	206.727	203.747	396	scaffold_1	22840664	22846982	+	Eucgr.A01448	916
scaffold_1	22849903	22851144	MACS2_pool_H3K4me3_final_TAG14_peak_1975	1713	.	9.35934	171.341	168.81	454	scaffold_1	22849937	22855361	+	Eucgr.A01449	1207
scaffold_1	22858663	22861096	MACS2_pool_H3K4me3_final_TAG14_peak_1977	560	.	5.57625	56.0935	54.3875	1172	scaffold_1	22856554	22861171	-	Eucgr.A01450	2433
scaffold_1	22929503	22930669	MACS2_pool_H3K4me3_final_TAG14_peak_1979	2133	.	12.7759	213.367	210.288	345	scaffold_1	22929591	22935031	+	Eucgr.A01454	1078
scaffold_1	22935863	22939020	MACS2_pool_H3K4me3_final_TAG14_peak_1980	1275	.	8.77064	127.534	125.388	2726	scaffold_1	22935476	22938944	-	Eucgr.A01455	3081
scaffold_1	22942114	22943565	MACS2_pool_H3K4me3_final_TAG14_peak_1981	2830	.	14.808	283.041	278.848	652	scaffold_1	22942183	22945857	+	Eucgr.A01456	1382
scaffold_1	22973723	22975761	MACS2_pool_H3K4me3_final_TAG14_peak_1982	1242	.	8.65802	124.247	122.126	320	scaffold_1	22973910	22978938	+	Eucgr.A01457	1851
scaffold_1	23026009	23027122	MACS2_pool_H3K4me3_final_TAG14_peak_1989	1944	.	10.2132	194.436	191.629	301	scaffold_1	23025305	23029166	+	Eucgr.A01460	1113
scaffold_1	23036226	23037042	MACS2_pool_H3K4me3_final_TAG14_peak_1990	507	.	5.22755	50.7186	49.0473	293	scaffold_1	23036236	23039636	+	Eucgr.A01461	806
scaffold_1	23041984	23044299	MACS2_pool_H3K4me3_final_TAG14_peak_1992	2234	.	11.7365	223.457	220.219	1608	scaffold_1	23043727	23044240	-	Eucgr.A01464	513
scaffold_1	23041984	23044299	MACS2_pool_H3K4me3_final_TAG14_peak_1992	2234	.	11.7365	223.457	220.219	1608	scaffold_1	23043572	23053078	+	Eucgr.A01463	727
scaffold_1	23078210	23079698	MACS2_pool_H3K4me3_final_TAG14_peak_1999	2240	.	12.5069	224.085	220.836	761	scaffold_1	23071533	23079575	-	Eucgr.A01465	1365
scaffold_1	23086314	23087447	MACS2_pool_H3K4me3_final_TAG14_peak_2000	1782	.	10.3632	178.286	175.678	288	scaffold_1	23087208	23092698	+	Eucgr.A01466	239
scaffold_1	23099478	23100539	MACS2_pool_H3K4me3_final_TAG14_peak_2001	2514	.	14.4358	251.488	247.796	730	scaffold_1	23093872	23100457	-	Eucgr.A01467	979
scaffold_1	23117610	23118613	MACS2_pool_H3K4me3_final_TAG14_peak_2002	1348	.	7.49912	134.877	132.678	451	scaffold_1	23117716	23120410	+	Eucgr.A01469	897
scaffold_1	23124710	23127270	MACS2_pool_H3K4me3_final_TAG14_peak_2003	1885	.	8.84631	188.573	185.838	2267	scaffold_1	23124409	23127129	-	Eucgr.A01470	2419
scaffold_1	23156076	23159691	MACS2_pool_H3K4me3_final_TAG14_peak_2004	2035	.	10.0978	203.559	200.625	1033	scaffold_1	23156520	23168859	+	Eucgr.A01471	3171
scaffold_1	23169153	23170671	MACS2_pool_H3K4me3_final_TAG14_peak_2007	1639	.	10.0117	163.902	161.451	420	scaffold_1	23169242	23169820	+	Eucgr.A01472	578
scaffold_1	23172397	23173496	MACS2_pool_H3K4me3_final_TAG14_peak_2008	1048	.	8.26654	104.804	102.808	383	scaffold_1	23172454	23175588	+	Eucgr.A01473	1042
scaffold_1	23176301	23177354	MACS2_pool_H3K4me3_final_TAG14_peak_2009	501	.	5.40928	50.188	48.5211	515	scaffold_1	23175977	23178717	-	Eucgr.A01474	1053
scaffold_1	23177631	23178847	MACS2_pool_H3K4me3_final_TAG14_peak_2010	894	.	7.15196	89.4779	87.5736	660	scaffold_1	23175977	23178717	-	Eucgr.A01474	1086
scaffold_1	23196797	23197717	MACS2_pool_H3K4me3_final_TAG14_peak_2013	468	.	5.18769	46.8626	45.2178	649	scaffold_1	23196855	23197553	-	Eucgr.A01476	698
scaffold_1	23207082	23209587	MACS2_pool_H3K4me3_final_TAG14_peak_2016	867	.	5.68042	86.7545	84.8661	1607	scaffold_1	23206819	23209427	-	Eucgr.A01478	2345
scaffold_1	23229502	23231542	MACS2_pool_H3K4me3_final_TAG14_peak_2017	721	.	5.48154	72.189	70.3859	1660	scaffold_1	23228784	23231405	-	Eucgr.A01480	1903
scaffold_1	23239718	23241026	MACS2_pool_H3K4me3_final_TAG14_peak_2019	471	.	4.85146	47.1681	45.5219	592	scaffold_1	23237934	23241067	-	Eucgr.A01481	1308
scaffold_1	23243863	23244928	MACS2_pool_H3K4me3_final_TAG14_peak_2020	357	.	4.72961	35.7607	34.1943	883	scaffold_1	23243639	23246285	-	Eucgr.A01482	1065
scaffold_1	23245520	23246433	MACS2_pool_H3K4me3_final_TAG14_peak_2021	514	.	5.55814	51.4524	49.7769	716	scaffold_1	23243639	23246285	-	Eucgr.A01482	765
scaffold_1	23261777	23263455	MACS2_pool_H3K4me3_final_TAG14_peak_2027	1832	.	10.0605	183.238	180.572	179	scaffold_1	23261855	23264967	+	Eucgr.A01486	1600
scaffold_1	23302401	23303492	MACS2_pool_H3K4me3_final_TAG14_peak_2030	1706	.	11.0479	170.659	168.134	324	scaffold_1	23302508	23307642	+	Eucgr.A01487	984
scaffold_1	23317837	23319085	MACS2_pool_H3K4me3_final_TAG14_peak_2031	2160	.	10.6935	216.031	212.91	776	scaffold_1	23313782	23318999	-	Eucgr.A01488	1162
scaffold_1	23333385	23335121	MACS2_pool_H3K4me3_final_TAG14_peak_2033	2320	.	11.9139	232.06	228.68	365	scaffold_1	23333400	23340738	+	Eucgr.A01489	1721
scaffold_1	23344276	23345382	MACS2_pool_H3K4me3_final_TAG14_peak_2034	1447	.	9.49473	144.741	142.463	844	scaffold_1	23342838	23345291	-	Eucgr.A01491	1015
scaffold_1	23354749	23355842	MACS2_pool_H3K4me3_final_TAG14_peak_2038	1894	.	11.182	189.495	186.752	313	scaffold_1	23354809	23358717	+	Eucgr.A01493	1033
scaffold_1	23354749	23355842	MACS2_pool_H3K4me3_final_TAG14_peak_2038	1894	.	11.182	189.495	186.752	313	scaffold_1	23355050	23355545	-	Eucgr.A01494	495
scaffold_1	23371243	23372548	MACS2_pool_H3K4me3_final_TAG14_peak_2039	2558	.	13.9867	255.842	252.08	406	scaffold_1	23371288	23374652	+	Eucgr.A01495	1260
scaffold_1	23382570	23383970	MACS2_pool_H3K4me3_final_TAG14_peak_2040	1568	.	9.99675	156.818	154.434	1168	scaffold_1	23375227	23383806	-	Eucgr.A01496	1236
scaffold_1	23471043	23472896	MACS2_pool_H3K4me3_final_TAG14_peak_2042	2272	.	13.087	227.225	223.925	355	scaffold_1	23471175	23474459	+	Eucgr.A01498	1721
scaffold_1	23485624	23486011	MACS2_pool_H3K4me3_final_TAG14_peak_2046	351	.	4.49982	35.1778	33.615	171	scaffold_1	23482719	23485941	-	Eucgr.A01500	317
scaffold_1	23501211	23502017	MACS2_pool_H3K4me3_final_TAG14_peak_2047	1088	.	8.60263	108.877	106.857	587	scaffold_1	23498318	23502144	-	Eucgr.A01502	806
scaffold_1	23517551	23518160	MACS2_pool_H3K4me3_final_TAG14_peak_2052	686	.	5.49781	68.6953	66.9135	237	scaffold_1	23517455	23518112	+	Eucgr.A01504	561
scaffold_1	23540352	23541681	MACS2_pool_H3K4me3_final_TAG14_peak_2058	3117	.	17.157	311.773	307.217	661	scaffold_1	23540566	23541689	-	Eucgr.A01507	1115
scaffold_1	23550019	23551068	MACS2_pool_H3K4me3_final_TAG14_peak_2059	2103	.	12.3307	210.359	207.323	498	scaffold_1	23550070	23555532	+	Eucgr.A01508	998
scaffold_1	23566767	23567578	MACS2_pool_H3K4me3_final_TAG14_peak_2063	1104	.	7.28475	110.406	108.375	498	scaffold_1	23563683	23567754	-	Eucgr.A01510	811
scaffold_1	23591901	23592710	MACS2_pool_H3K4me3_final_TAG14_peak_2066	800	.	7.70138	80.014	78.1651	523	scaffold_1	23592138	23592494	-	Eucgr.A01513	356
scaffold_1	23649986	23651181	MACS2_pool_H3K4me3_final_TAG14_peak_2073	692	.	5.61134	69.2325	67.4477	226	scaffold_1	23649935	23655121	+	Eucgr.A01517	1195
scaffold_1	23663073	23664215	MACS2_pool_H3K4me3_final_TAG14_peak_2074	1882	.	11.6766	188.241	185.512	560	scaffold_1	23663177	23668393	+	Eucgr.A01518	1038
scaffold_1	23683697	23684171	MACS2_pool_H3K4me3_final_TAG14_peak_2076	461	.	4.34058	46.138	44.498	242	scaffold_1	23683729	23684428	+	Eucgr.A01520	442
scaffold_1	23701257	23702134	MACS2_pool_H3K4me3_final_TAG14_peak_2078	767	.	6.16156	76.7871	74.9573	587	scaffold_1	23701334	23704595	+	Eucgr.A01521	800
scaffold_1	23754362	23756302	MACS2_pool_H3K4me3_final_TAG14_peak_2083	709	.	6.15282	70.9805	69.1848	279	scaffold_1	23754404	23756463	+	Eucgr.A01523	1898
scaffold_1	23812713	23814675	MACS2_pool_H3K4me3_final_TAG14_peak_2088	1443	.	9.8037	144.337	142.064	1121	scaffold_1	23809131	23814446	-	Eucgr.A01525	1733
scaffold_1	23859064	23860636	MACS2_pool_H3K4me3_final_TAG14_peak_2091	2044	.	12.4121	204.413	201.466	339	scaffold_1	23859288	23863985	+	Eucgr.A01527	1348
scaffold_1	23866880	23867866	MACS2_pool_H3K4me3_final_TAG14_peak_2092	2716	.	13.8657	271.614	267.599	298	scaffold_1	23866524	23870137	+	Eucgr.A01529	986
scaffold_1	23883679	23885133	MACS2_pool_H3K4me3_final_TAG14_peak_2093	717	.	6.31526	71.7277	69.927	758	scaffold_1	23884221	23892121	+	Eucgr.A01530	912
scaffold_1	23906029	23907060	MACS2_pool_H3K4me3_final_TAG14_peak_2099	1562	.	8.59437	156.291	153.912	650	scaffold_1	23906083	23908247	+	Eucgr.A01531	977
scaffold_1	23914460	23915709	MACS2_pool_H3K4me3_final_TAG14_peak_2100	1436	.	10.2246	143.699	141.43	616	scaffold_1	23914728	23937426	+	Eucgr.A01533	981
scaffold_1	23938538	23939206	MACS2_pool_H3K4me3_final_TAG14_peak_2102	506	.	5.46152	50.6346	48.9641	238	scaffold_1	23938369	23941105	-	Eucgr.A01534	668
scaffold_1	23939403	23941411	MACS2_pool_H3K4me3_final_TAG14_peak_2103	624	.	6.50757	62.4055	60.6615	1417	scaffold_1	23938369	23941105	-	Eucgr.A01534	1702
scaffold_1	23969686	23971421	MACS2_pool_H3K4me3_final_TAG14_peak_2106	2025	.	10.2886	202.578	199.659	362	scaffold_1	23969686	23971804	+	Eucgr.A01535	1735
scaffold_1	23991070	23993653	MACS2_pool_H3K4me3_final_TAG14_peak_2107	2063	.	12.9094	206.352	203.376	575	scaffold_1	23991253	23995589	+	Eucgr.A01536	2400
scaffold_1	24002633	24003332	MACS2_pool_H3K4me3_final_TAG14_peak_2108	497	.	5.27809	49.762	48.0975	176	scaffold_1	24002473	24003067	-	Eucgr.A01537	434
scaffold_1	24198884	24201429	MACS2_pool_H3K4me3_final_TAG14_peak_2115	2190	.	11.4657	219.052	215.88	2195	scaffold_1	24198426	24201378	-	Eucgr.A01538	2494
scaffold_1	24214519	24216231	MACS2_pool_H3K4me3_final_TAG14_peak_2117	900	.	7.40775	90.0297	88.1218	552	scaffold_1	24214553	24215914	-	Eucgr.A01540	1361
scaffold_1	24233562	24234363	MACS2_pool_H3K4me3_final_TAG14_peak_2119	642	.	6.12814	64.2163	62.4613	353	scaffold_1	24233551	24234564	+	Eucgr.A01541	801
scaffold_1	24241448	24243110	MACS2_pool_H3K4me3_final_TAG14_peak_2120	1965	.	10.4932	196.591	193.753	929	scaffold_1	24235721	24242514	-	Eucgr.A01542	1066
scaffold_1	24245548	24246699	MACS2_pool_H3K4me3_final_TAG14_peak_2121	1865	.	9.4115	186.59	183.88	274	scaffold_1	24245609	24248220	+	Eucgr.A01543	1090
scaffold_1	24254032	24255642	MACS2_pool_H3K4me3_final_TAG14_peak_2122	1202	.	8.07178	120.227	118.132	925	scaffold_1	24253594	24255331	-	Eucgr.A01544	1299
scaffold_1	24276788	24278448	MACS2_pool_H3K4me3_final_TAG14_peak_2124	2144	.	13.034	214.442	211.344	837	scaffold_1	24266517	24278003	-	Eucgr.A01547	1215
scaffold_1	24411796	24412787	MACS2_pool_H3K4me3_final_TAG14_peak_2131	2168	.	9.78929	216.827	213.691	614	scaffold_1	24404867	24412774	-	Eucgr.A01551	978
scaffold_1	24498899	24500389	MACS2_pool_H3K4me3_final_TAG14_peak_2137	1680	.	10.1754	168.018	165.522	488	scaffold_1	24499016	24499441	+	Eucgr.A01555	425
scaffold_1	24529903	24531081	MACS2_pool_H3K4me3_final_TAG14_peak_2138	1700	.	10.031	170.029	167.511	838	scaffold_1	24527739	24530964	-	Eucgr.A01557	1061
scaffold_1	24547070	24549102	MACS2_pool_H3K4me3_final_TAG14_peak_2142	2196	.	12.3395	219.637	216.46	1049	scaffold_1	24543061	24549608	-	Eucgr.A01558	2032
scaffold_1	24580300	24581323	MACS2_pool_H3K4me3_final_TAG14_peak_2146	980	.	7.3596	98.0572	96.1018	705	scaffold_1	24574878	24581260	-	Eucgr.A01561	960
scaffold_1	24604553	24606043	MACS2_pool_H3K4me3_final_TAG14_peak_2147	930	.	7.05169	93.0292	91.1037	607	scaffold_1	24604816	24608297	+	Eucgr.A01564	1227
scaffold_1	24609898	24610929	MACS2_pool_H3K4me3_final_TAG14_peak_2149	1600	.	9.44861	160.059	157.643	204	scaffold_1	24610116	24615860	+	Eucgr.A01566	813
scaffold_1	24621912	24622453	MACS2_pool_H3K4me3_final_TAG14_peak_2150	416	.	4.54086	41.6564	40.0479	332	scaffold_1	24621959	24622318	-	Eucgr.A01568	359
scaffold_1	24644017	24645518	MACS2_pool_H3K4me3_final_TAG14_peak_2154	2712	.	14.529	271.28	267.269	578	scaffold_1	24640438	24645180	-	Eucgr.A01571	1163
scaffold_1	24649419	24651346	MACS2_pool_H3K4me3_final_TAG14_peak_2156	1208	.	8.32502	120.85	118.75	1241	scaffold_1	24649025	24651053	-	Eucgr.A01572	1634
scaffold_1	24658361	24659429	MACS2_pool_H3K4me3_final_TAG14_peak_2157	2777	.	13.6722	277.796	273.682	578	scaffold_1	24655697	24659360	-	Eucgr.A01573	999
scaffold_1	24662064	24663483	MACS2_pool_H3K4me3_final_TAG14_peak_2158	2364	.	12.9252	236.431	232.981	595	scaffold_1	24662154	24668159	+	Eucgr.A01574	1329
scaffold_1	24677154	24679111	MACS2_pool_H3K4me3_final_TAG14_peak_2159	472	.	5.22739	47.2022	45.5555	1072	scaffold_1	24677511	24679243	+	Eucgr.A01575	1600
scaffold_1	24689608	24690871	MACS2_pool_H3K4me3_final_TAG14_peak_2160	2333	.	12.5085	233.364	229.966	283	scaffold_1	24689847	24693357	+	Eucgr.A01576	1024
scaffold_1	24750363	24751498	MACS2_pool_H3K4me3_final_TAG14_peak_2163	1083	.	8.66831	108.388	106.37	545	scaffold_1	24745733	24751245	-	Eucgr.A01580	882
scaffold_1	24772193	24773391	MACS2_pool_H3K4me3_final_TAG14_peak_2165	393	.	4.70606	39.3694	37.7762	840	scaffold_1	24771652	24773215	-	Eucgr.A01582	1022
scaffold_1	24809615	24810467	MACS2_pool_H3K4me3_final_TAG14_peak_2167	919	.	7.84295	91.9839	90.0641	601	scaffold_1	24809624	24810113	+	Eucgr.A01584	489
scaffold_1	24838956	24839904	MACS2_pool_H3K4me3_final_TAG14_peak_2170	2207	.	12.5758	220.716	217.522	350	scaffold_1	24839030	24852141	+	Eucgr.A01586	874
scaffold_1	24867130	24868086	MACS2_pool_H3K4me3_final_TAG14_peak_2171	987	.	7.24197	98.7237	96.7645	562	scaffold_1	24859831	24867962	-	Eucgr.A01588	832
scaffold_1	24922177	24922803	MACS2_pool_H3K4me3_final_TAG14_peak_2172	482	.	5.18389	48.2242	46.5697	405	scaffold_1	24916414	24922722	-	Eucgr.A01589	545
scaffold_1	24945177	24946420	MACS2_pool_H3K4me3_final_TAG14_peak_2173	1182	.	9.56748	118.231	116.15	800	scaffold_1	24940607	24946109	-	Eucgr.A01591	932
scaffold_1	24960162	24961511	MACS2_pool_H3K4me3_final_TAG14_peak_2174	2468	.	11.6381	246.828	243.212	909	scaffold_1	24955163	24961548	-	Eucgr.A01592	1349
scaffold_1	24976927	24978028	MACS2_pool_H3K4me3_final_TAG14_peak_2175	2328	.	13.3769	232.887	229.497	772	scaffold_1	24973983	24977998	-	Eucgr.A01593	1071
scaffold_1	24984871	24986543	MACS2_pool_H3K4me3_final_TAG14_peak_2176	1641	.	10.0346	164.145	161.688	368	scaffold_1	24984884	24986763	+	Eucgr.A01594	1659
scaffold_1	25082846	25084746	MACS2_pool_H3K4me3_final_TAG14_peak_2184	1510	.	9.55091	151.042	148.709	694	scaffold_1	25083007	25084710	+	Eucgr.A01597	1703
scaffold_1	25124673	25125831	MACS2_pool_H3K4me3_final_TAG14_peak_2185	532	.	5.59117	53.2295	51.5422	911	scaffold_1	25125164	25128446	+	Eucgr.A01598	667
scaffold_1	25142264	25143236	MACS2_pool_H3K4me3_final_TAG14_peak_2187	985	.	8.12723	98.5058	96.5478	441	scaffold_1	25142434	25148327	+	Eucgr.A01599	802
scaffold_1	25150039	25150605	MACS2_pool_H3K4me3_final_TAG14_peak_2188	599	.	5.29993	59.9605	58.2311	196	scaffold_1	25150154	25160580	+	Eucgr.A01600	451
scaffold_1	25153319	25154837	MACS2_pool_H3K4me3_final_TAG14_peak_2189	1632	.	10.7751	163.257	160.811	1150	scaffold_1	25150154	25160580	+	Eucgr.A01600	1518
scaffold_1	25170797	25171440	MACS2_pool_H3K4me3_final_TAG14_peak_2193	356	.	4.2784	35.6048	34.04	421	scaffold_1	25170853	25171513	+	Eucgr.A01603	587
scaffold_1	25225494	25227428	MACS2_pool_H3K4me3_final_TAG14_peak_2195	1507	.	7.5345	150.743	148.415	655	scaffold_1	25225730	25236778	+	Eucgr.A01604	1698
scaffold_1	25275014	25276587	MACS2_pool_H3K4me3_final_TAG14_peak_2198	659	.	6.14261	65.9789	64.2127	1000	scaffold_1	25274908	25276560	-	Eucgr.A01606	1546
scaffold_1	25296278	25297359	MACS2_pool_H3K4me3_final_TAG14_peak_2199	1236	.	9.04711	123.665	121.547	759	scaffold_1	25295333	25297320	-	Eucgr.A01607	1042
scaffold_1	25330124	25330771	MACS2_pool_H3K4me3_final_TAG14_peak_2203	372	.	5.55335	37.2067	35.6292	445	scaffold_1	25329894	25332290	-	Eucgr.A01611	647
scaffold_1	25458364	25458989	MACS2_pool_H3K4me3_final_TAG14_peak_2214	1040	.	7.47438	104.022	102.032	368	scaffold_1	25458449	25470341	+	Eucgr.A01617	540
scaffold_1	25478466	25479854	MACS2_pool_H3K4me3_final_TAG14_peak_2215	905	.	7.79642	90.5877	88.6767	412	scaffold_1	25478657	25487024	+	Eucgr.A01618	1197
scaffold_1	25498659	25500286	MACS2_pool_H3K4me3_final_TAG14_peak_2216	1040	.	7.47438	104.022	102.032	315	scaffold_1	25498740	25502946	+	Eucgr.A01619	1546
scaffold_1	25506592	25507571	MACS2_pool_H3K4me3_final_TAG14_peak_2217	1495	.	8.9204	149.567	147.249	616	scaffold_1	25504909	25507544	-	Eucgr.A01621	952
scaffold_1	25519360	25520392	MACS2_pool_H3K4me3_final_TAG14_peak_2218	655	.	5.76999	65.572	63.8092	560	scaffold_1	25519278	25520323	-	Eucgr.A01622	963
scaffold_1	25528587	25529607	MACS2_pool_H3K4me3_final_TAG14_peak_2219	1753	.	11.5501	175.358	172.781	280	scaffold_1	25528669	25536889	+	Eucgr.A01623	938
scaffold_1	25694269	25695319	MACS2_pool_H3K4me3_final_TAG14_peak_2224	414	.	5.12759	41.4756	39.8682	269	scaffold_1	25691585	25695065	-	Eucgr.A01630	796
scaffold_1	25835779	25836817	MACS2_pool_H3K4me3_final_TAG14_peak_2228	535	.	5.15021	53.5043	51.8156	248	scaffold_1	25831591	25836742	-	Eucgr.A01633	963
scaffold_1	26165029	26166101	MACS2_pool_H3K4me3_final_TAG14_peak_2247	2392	.	9.75165	239.212	235.72	606	scaffold_1	26162930	26166030	-	Eucgr.A01649	1001
scaffold_1	26197251	26199504	MACS2_pool_H3K4me3_final_TAG14_peak_2256	1617	.	8.93908	161.704	159.274	1048	scaffold_1	26197442	26199356	-	Eucgr.A01652	1914
scaffold_1	26209022	26211219	MACS2_pool_H3K4me3_final_TAG14_peak_2257	1744	.	11.046	174.419	171.854	1597	scaffold_1	26208904	26211122	-	Eucgr.A01653	2100
scaffold_1	26230651	26232800	MACS2_pool_H3K4me3_final_TAG14_peak_2261	1724	.	10.6003	172.448	169.905	625	scaffold_1	26230686	26232741	-	Eucgr.A01654	2055
scaffold_1	26254393	26255835	MACS2_pool_H3K4me3_final_TAG14_peak_2262	1838	.	11.0008	183.83	181.154	957	scaffold_1	26250797	26255844	-	Eucgr.A01656	1442
scaffold_1	26298858	26299711	MACS2_pool_H3K4me3_final_TAG14_peak_2264	1992	.	13.021	199.29	196.415	511	scaffold_1	26298895	26301804	+	Eucgr.A01658	816
scaffold_1	26302646	26303752	MACS2_pool_H3K4me3_final_TAG14_peak_2265	1575	.	10.6978	157.584	155.193	340	scaffold_1	26302767	26309835	+	Eucgr.A01659	985
scaffold_1	26323366	26325093	MACS2_pool_H3K4me3_final_TAG14_peak_2266	818	.	7.6849	81.8476	79.9872	999	scaffold_1	26322124	26325055	-	Eucgr.A01661	1689
scaffold_1	26350598	26351726	MACS2_pool_H3K4me3_final_TAG14_peak_2268	2645	.	12.6571	264.547	260.643	456	scaffold_1	26350657	26364021	+	Eucgr.A01665	1069
scaffold_1	26375592	26376253	MACS2_pool_H3K4me3_final_TAG14_peak_2269	439	.	5.17976	43.9697	42.3437	300	scaffold_1	26375762	26379383	+	Eucgr.A01666	491
scaffold_1	26382475	26383492	MACS2_pool_H3K4me3_final_TAG14_peak_2275	1010	.	7.65398	101.012	99.0389	286	scaffold_1	26382568	26384304	+	Eucgr.A01667	924
scaffold_1	26387005	26387568	MACS2_pool_H3K4me3_final_TAG14_peak_2276	353	.	4.76478	35.3892	33.8255	216	scaffold_1	26385018	26387538	-	Eucgr.A01668	533
scaffold_1	26449380	26450164	MACS2_pool_H3K4me3_final_TAG14_peak_2279	401	.	5.33307	40.1797	38.5805	380	scaffold_1	26448457	26450227	+	Eucgr.A01670	784
scaffold_1	26478810	26479868	MACS2_pool_H3K4me3_final_TAG14_peak_2283	1789	.	11.1254	178.985	176.37	484	scaffold_1	26472230	26479748	-	Eucgr.A01674	938
scaffold_1	26517978	26519568	MACS2_pool_H3K4me3_final_TAG14_peak_2284	497	.	5.62563	49.7552	48.0908	1036	scaffold_1	26516786	26519143	-	Eucgr.A01678	1165
scaffold_1	26553524	26556284	MACS2_pool_H3K4me3_final_TAG14_peak_2286	1939	.	11.746	193.925	191.124	449	scaffold_1	26553689	26556415	+	Eucgr.A01680	2595
scaffold_1	26635634	26637339	MACS2_pool_H3K4me3_final_TAG14_peak_2287	1177	.	11.1248	117.796	115.717	391	scaffold_1	26635542	26639476	+	Eucgr.A01681	1705
scaffold_1	26663437	26664396	MACS2_pool_H3K4me3_final_TAG14_peak_2290	605	.	6.49152	60.5651	58.8318	670	scaffold_1	26659599	26664289	-	Eucgr.A01683	852
scaffold_1	26668930	26670019	MACS2_pool_H3K4me3_final_TAG14_peak_2291	2386	.	13.0089	238.693	235.208	735	scaffold_1	26666890	26669965	-	Eucgr.A01684	1035
scaffold_1	26682286	26684515	MACS2_pool_H3K4me3_final_TAG14_peak_2293	2055	.	11.3862	205.508	202.546	412	scaffold_1	26683170	26687429	+	Eucgr.A01685	1345
scaffold_1	26691900	26692960	MACS2_pool_H3K4me3_final_TAG14_peak_2294	2789	.	15.4637	278.972	274.845	729	scaffold_1	26688906	26692871	-	Eucgr.A01688	971
scaffold_1	26694508	26695347	MACS2_pool_H3K4me3_final_TAG14_peak_2295	1339	.	8.47743	133.915	131.722	432	scaffold_1	26694851	26708919	+	Eucgr.A01689	496
scaffold_1	26710916	26711841	MACS2_pool_H3K4me3_final_TAG14_peak_2296	2545	.	12.3686	254.531	250.791	413	scaffold_1	26710632	26718389	+	Eucgr.A01690	925
scaffold_1	27292060	27292894	MACS2_pool_H3K4me3_final_TAG14_peak_2317	1767	.	11.0234	176.713	174.122	358	scaffold_1	27292387	27297492	+	Eucgr.A01709	507
scaffold_1	27300191	27302501	MACS2_pool_H3K4me3_final_TAG14_peak_2318	1159	.	9.28791	115.904	113.838	251	scaffold_1	27300391	27303898	+	Eucgr.A01710	2110
scaffold_1	27309946	27310769	MACS2_pool_H3K4me3_final_TAG14_peak_2321	1606	.	9.6023	160.634	158.212	490	scaffold_1	27307895	27310799	-	Eucgr.A01711	823
scaffold_1	27316384	27318044	MACS2_pool_H3K4me3_final_TAG14_peak_2322	1921	.	13.1698	192.199	189.421	436	scaffold_1	27316508	27318820	+	Eucgr.A01712	1536
scaffold_1	27321596	27323921	MACS2_pool_H3K4me3_final_TAG14_peak_2323	1565	.	8.95815	156.585	154.203	981	scaffold_1	27318977	27322217	-	Eucgr.A01713	621
scaffold_1	27325971	27327452	MACS2_pool_H3K4me3_final_TAG14_peak_2324	2501	.	12.2244	250.111	246.443	392	scaffold_1	27326007	27327734	+	Eucgr.A01714	1445
scaffold_1	27346214	27347785	MACS2_pool_H3K4me3_final_TAG14_peak_2329	906	.	8.41965	90.6465	88.735	628	scaffold_1	27346394	27347863	+	Eucgr.A01716	1391
scaffold_1	27369107	27370077	MACS2_pool_H3K4me3_final_TAG14_peak_2331	867	.	8.46527	86.7817	84.8932	383	scaffold_1	27369023	27369993	-	Eucgr.A01720	886
scaffold_1	27378561	27380684	MACS2_pool_H3K4me3_final_TAG14_peak_2334	453	.	5.00958	45.3155	43.6817	937	scaffold_1	27379261	27381038	+	Eucgr.A01723	1423
scaffold_1	27382549	27383663	MACS2_pool_H3K4me3_final_TAG14_peak_2336	1641	.	10.5004	164.103	161.646	555	scaffold_1	27382274	27386225	+	Eucgr.A01724	1114
scaffold_1	27394657	27395363	MACS2_pool_H3K4me3_final_TAG14_peak_2338	400	.	3.7189	40.0695	38.4707	263	scaffold_1	27394671	27395551	+	Eucgr.A01726	692
scaffold_1	27398673	27399427	MACS2_pool_H3K4me3_final_TAG14_peak_2339	509	.	6.21461	50.9781	49.3053	274	scaffold_1	27398694	27399416	+	Eucgr.A01727	722
scaffold_1	27507075	27508363	MACS2_pool_H3K4me3_final_TAG14_peak_2351	1291	.	9.39984	129.174	127.017	653	scaffold_1	27507703	27512364	+	Eucgr.A01735	660
scaffold_1	27514864	27515858	MACS2_pool_H3K4me3_final_TAG14_peak_2353	1448	.	9.29045	144.898	142.619	643	scaffold_1	27513032	27515696	-	Eucgr.A01736	832
scaffold_1	27519351	27521106	MACS2_pool_H3K4me3_final_TAG14_peak_2354	1400	.	9.70777	140.084	137.844	895	scaffold_1	27519388	27520494	-	Eucgr.A01737	1106
scaffold_1	27538321	27539374	MACS2_pool_H3K4me3_final_TAG14_peak_2357	368	.	3.47708	36.8148	35.2401	600	scaffold_1	27538321	27539141	-	Eucgr.A01738	820
scaffold_1	27556571	27558684	MACS2_pool_H3K4me3_final_TAG14_peak_2361	1955	.	12.0483	195.555	192.732	1814	scaffold_1	27544798	27558542	-	Eucgr.A01739	1971
scaffold_1	27639256	27640552	MACS2_pool_H3K4me3_final_TAG14_peak_2366	907	.	5.75111	90.7964	88.884	455	scaffold_1	27639378	27639975	+	Eucgr.A01740	597
scaffold_1	27644495	27645987	MACS2_pool_H3K4me3_final_TAG14_peak_2367	1944	.	10.0187	194.413	191.607	723	scaffold_1	27643077	27645805	-	Eucgr.A01742	1310
scaffold_1	27674156	27675508	MACS2_pool_H3K4me3_final_TAG14_peak_2375	508	.	4.20915	50.8221	49.1501	287	scaffold_1	27670929	27675414	-	Eucgr.A01745	1258
scaffold_1	27685256	27686667	MACS2_pool_H3K4me3_final_TAG14_peak_2376	893	.	6.05858	89.3949	87.4914	988	scaffold_1	27684774	27686525	-	Eucgr.A01747	1269
scaffold_1	27708286	27709649	MACS2_pool_H3K4me3_final_TAG14_peak_2379	766	.	5.42612	76.636	74.8072	949	scaffold_1	27704888	27709410	-	Eucgr.A01749	1124
scaffold_1	27763537	27765019	MACS2_pool_H3K4me3_final_TAG14_peak_2387	915	.	4.87331	91.5122	89.5966	1138	scaffold_1	27759963	27765012	-	Eucgr.A01753	1475
scaffold_1	27773709	27774821	MACS2_pool_H3K4me3_final_TAG14_peak_2388	1066	.	6.89482	106.657	104.65	279	scaffold_1	27773847	27785021	+	Eucgr.A01754	974
scaffold_1	27776510	27777380	MACS2_pool_H3K4me3_final_TAG14_peak_2389	1328	.	5.55981	132.86	130.676	554	scaffold_1	27773847	27785021	+	Eucgr.A01754	870
scaffold_1	27776510	27777380	MACS2_pool_H3K4me3_final_TAG14_peak_2389	1328	.	5.55981	132.86	130.676	554	scaffold_1	27776731	27779226	+	Eucgr.A01755	649
scaffold_1	27781992	27783049	MACS2_pool_H3K4me3_final_TAG14_peak_2393	1446	.	6.70626	144.64	142.365	324	scaffold_1	27773847	27785021	+	Eucgr.A01754	1057
scaffold_1	27787100	27788999	MACS2_pool_H3K4me3_final_TAG14_peak_2395	1545	.	6.452	154.595	152.232	555	scaffold_1	27787612	27796762	+	Eucgr.A01757	1387
scaffold_1	27793605	27796962	MACS2_pool_H3K4me3_final_TAG14_peak_2397	1364	.	6.91187	136.498	134.287	2999	scaffold_1	27787612	27796762	+	Eucgr.A01757	3157
scaffold_1	27818422	27819825	MACS2_pool_H3K4me3_final_TAG14_peak_2400	451	.	4.25421	45.1395	43.5067	541	scaffold_1	27818680	27821562	+	Eucgr.A01758	1145
scaffold_1	27839362	27840399	MACS2_pool_H3K4me3_final_TAG14_peak_2402	367	.	5.59465	36.7077	35.1336	409	scaffold_1	27839432	27842001	+	Eucgr.A01759	967
scaffold_1	27887066	27887676	MACS2_pool_H3K4me3_final_TAG14_peak_2407	675	.	6.51087	67.5604	65.7847	385	scaffold_1	27886498	27889848	+	Eucgr.A01762	610
scaffold_1	27887981	27889907	MACS2_pool_H3K4me3_final_TAG14_peak_2408	717	.	6.31526	71.7277	69.927	1647	scaffold_1	27886498	27889848	+	Eucgr.A01762	1867
scaffold_1	27935724	27938086	MACS2_pool_H3K4me3_final_TAG14_peak_2412	578	.	6.05265	57.8987	56.1815	338	scaffold_1	27935809	27938200	+	Eucgr.A01764	2277
scaffold_1	27952921	27955806	MACS2_pool_H3K4me3_final_TAG14_peak_2413	511	.	4.73391	51.156	49.4825	2280	scaffold_1	27952985	27955468	+	Eucgr.A01765	2483
scaffold_1	28015989	28017981	MACS2_pool_H3K4me3_final_TAG14_peak_2421	449	.	5.48856	44.9448	43.313	914	scaffold_1	28015885	28017995	-	Eucgr.A01768	1992
scaffold_1	28028383	28029301	MACS2_pool_H3K4me3_final_TAG14_peak_2422	835	.	7.01418	83.5575	81.6881	310	scaffold_1	28028389	28031169	+	Eucgr.A01769	912
scaffold_1	28031734	28033164	MACS2_pool_H3K4me3_final_TAG14_peak_2423	453	.	5.01627	45.3743	43.74	1233	scaffold_1	28031496	28033270	+	Eucgr.A01770	1430
scaffold_1	28036283	28038921	MACS2_pool_H3K4me3_final_TAG14_peak_2424	1075	.	7.62933	107.598	105.584	2243	scaffold_1	28036605	28038739	-	Eucgr.A01771	2134
scaffold_1	28059925	28060953	MACS2_pool_H3K4me3_final_TAG14_peak_2428	1029	.	7.28215	102.91	100.926	422	scaffold_1	28059979	28065949	+	Eucgr.A01773	974
scaffold_1	28068026	28069343	MACS2_pool_H3K4me3_final_TAG14_peak_2429	1731	.	9.69983	173.137	170.586	1013	scaffold_1	28064756	28069292	-	Eucgr.A01774	1266
scaffold_1	28070687	28072663	MACS2_pool_H3K4me3_final_TAG14_peak_2430	1133	.	7.00281	113.397	111.348	375	scaffold_1	28070817	28072916	+	Eucgr.A01776	1846
scaffold_1	28081924	28083784	MACS2_pool_H3K4me3_final_TAG14_peak_2433	1024	.	7.32996	102.484	100.501	1147	scaffold_1	28083714	28084486	-	Eucgr.A01779	70
scaffold_1	28081924	28083784	MACS2_pool_H3K4me3_final_TAG14_peak_2433	1024	.	7.32996	102.484	100.501	1147	scaffold_1	28081466	28083339	-	Eucgr.A01778	1415
scaffold_1	28088784	28090167	MACS2_pool_H3K4me3_final_TAG14_peak_2435	2133	.	12.7759	213.367	210.288	853	scaffold_1	28087492	28090073	-	Eucgr.A01780	1289
scaffold_1	28094274	28095471	MACS2_pool_H3K4me3_final_TAG14_peak_2436	2142	.	13.1664	214.284	211.189	913	scaffold_1	28092249	28095620	-	Eucgr.A01781	1197
scaffold_1	28100512	28101720	MACS2_pool_H3K4me3_final_TAG14_peak_2437	1941	.	12.3018	194.172	191.368	760	scaffold_1	28097588	28101388	-	Eucgr.A01782	876
scaffold_1	28104384	28105563	MACS2_pool_H3K4me3_final_TAG14_peak_2438	1380	.	8.12937	138.05	135.826	884	scaffold_1	28102601	28105418	-	Eucgr.A01783	1034
scaffold_1	28116557	28117639	MACS2_pool_H3K4me3_final_TAG14_peak_2439	1884	.	11.4592	188.48	185.747	315	scaffold_1	28117120	28124126	+	Eucgr.A01784	519
scaffold_1	28136860	28138199	MACS2_pool_H3K4me3_final_TAG14_peak_2442	612	.	5.889	61.2583	59.5215	701	scaffold_1	28137135	28140780	+	Eucgr.A01786	1064
scaffold_1	28142676	28144082	MACS2_pool_H3K4me3_final_TAG14_peak_2443	823	.	6.69995	82.3162	80.4541	1045	scaffold_1	28139673	28142994	-	Eucgr.A01787	318
scaffold_1	28152150	28153924	MACS2_pool_H3K4me3_final_TAG14_peak_2444	1208	.	9.33517	120.815	118.716	1116	scaffold_1	28147044	28152207	-	Eucgr.A01788	57
scaffold_1	28163010	28164253	MACS2_pool_H3K4me3_final_TAG14_peak_2445	720	.	6.26069	72.0361	70.2335	295	scaffold_1	28163241	28164185	+	Eucgr.A01789	944
scaffold_1	28176069	28176934	MACS2_pool_H3K4me3_final_TAG14_peak_2448	539	.	6.06915	53.9946	52.3032	658	scaffold_1	28176058	28177896	-	Eucgr.A01790	865
scaffold_1	28196536	28197718	MACS2_pool_H3K4me3_final_TAG14_peak_2451	1223	.	8.57435	122.34	120.231	292	scaffold_1	28196583	28200051	+	Eucgr.A01792	1135
scaffold_1	28213124	28214958	MACS2_pool_H3K4me3_final_TAG14_peak_2453	1002	.	8.70892	100.254	98.285	549	scaffold_1	28213325	28216901	+	Eucgr.A01794	1633
scaffold_1	28224380	28224929	MACS2_pool_H3K4me3_final_TAG14_peak_2455	605	.	5.72957	60.5598	58.8265	362	scaffold_1	28222499	28224905	-	Eucgr.A01795	525
scaffold_1	28249527	28250374	MACS2_pool_H3K4me3_final_TAG14_peak_2458	496	.	5.51767	49.6301	47.9667	255	scaffold_1	28249462	28251948	+	Eucgr.A01796	847
scaffold_1	28311490	28312240	MACS2_pool_H3K4me3_final_TAG14_peak_2472	461	.	5.27484	46.1876	44.5468	413	scaffold_1	28310526	28312137	+	Eucgr.A01799	647
scaffold_1	28365439	28366360	MACS2_pool_H3K4me3_final_TAG14_peak_2475	532	.	5.59117	53.2295	51.5422	317	scaffold_1	28365533	28368391	+	Eucgr.A01801	827
scaffold_1	28374924	28375750	MACS2_pool_H3K4me3_final_TAG14_peak_2478	652	.	6.44015	65.2529	63.4918	284	scaffold_1	28374984	28377438	+	Eucgr.A01803	766
scaffold_1	28391614	28392999	MACS2_pool_H3K4me3_final_TAG14_peak_2482	835	.	7.11254	83.5515	81.6825	1043	scaffold_1	28389959	28392964	-	Eucgr.A01806	1350
scaffold_1	28399671	28400852	MACS2_pool_H3K4me3_final_TAG14_peak_2483	1986	.	10.6691	198.658	195.792	803	scaffold_1	28397243	28400674	-	Eucgr.A01807	1003
scaffold_1	28399671	28400852	MACS2_pool_H3K4me3_final_TAG14_peak_2483	1986	.	10.6691	198.658	195.792	803	scaffold_1	28400843	28401348	-	Eucgr.A01809	9
scaffold_1	28402102	28404081	MACS2_pool_H3K4me3_final_TAG14_peak_2484	1380	.	8.12937	138.05	135.826	642	scaffold_1	28402453	28406013	+	Eucgr.A01810	1628
scaffold_1	28411360	28413072	MACS2_pool_H3K4me3_final_TAG14_peak_2486	1792	.	9.72512	179.236	176.615	660	scaffold_1	28411618	28414628	+	Eucgr.A01811	1454
scaffold_1	28420112	28422289	MACS2_pool_H3K4me3_final_TAG14_peak_2487	1659	.	11.3359	165.903	163.43	1610	scaffold_1	28420278	28421063	-	Eucgr.A01812	785
scaffold_1	28438741	28439800	MACS2_pool_H3K4me3_final_TAG14_peak_2488	2920	.	15.7012	292.002	287.69	569	scaffold_1	28433848	28439685	-	Eucgr.A01813	944
scaffold_1	28441613	28442946	MACS2_pool_H3K4me3_final_TAG14_peak_2489	2074	.	12.8812	207.474	204.483	278	scaffold_1	28441687	28445004	+	Eucgr.A01814	1259
scaffold_1	28456203	28457331	MACS2_pool_H3K4me3_final_TAG14_peak_2490	2009	.	11.6701	200.989	198.089	263	scaffold_1	28455433	28459266	+	Eucgr.A01815	1128
scaffold_1	28460245	28461456	MACS2_pool_H3K4me3_final_TAG14_peak_2491	1172	.	7.38713	117.235	115.16	727	scaffold_1	28460616	28461431	-	Eucgr.A01816	815
scaffold_1	28470307	28471053	MACS2_pool_H3K4me3_final_TAG14_peak_2497	408	.	5.42537	40.8237	39.2199	558	scaffold_1	28465726	28471033	-	Eucgr.A01817	726
scaffold_1	28477198	28478546	MACS2_pool_H3K4me3_final_TAG14_peak_2498	1348	.	11.7783	134.869	132.671	686	scaffold_1	28477695	28479946	+	Eucgr.A01818	851
scaffold_1	28489238	28490358	MACS2_pool_H3K4me3_final_TAG14_peak_2500	731	.	8.2923	73.1493	71.3403	715	scaffold_1	28488448	28489455	-	Eucgr.A01819	217
scaffold_1	28494823	28496315	MACS2_pool_H3K4me3_final_TAG14_peak_2503	1040	.	7.47438	104.022	102.032	1258	scaffold_1	28492099	28495306	-	Eucgr.A01820	483
scaffold_1	28516707	28519009	MACS2_pool_H3K4me3_final_TAG14_peak_2510	862	.	5.93554	86.2331	84.3475	633	scaffold_1	28513348	28517628	-	Eucgr.A01823	921
scaffold_1	28521129	28522707	MACS2_pool_H3K4me3_final_TAG14_peak_2511	2422	.	12.3316	242.207	238.667	1282	scaffold_1	28521906	28522624	-	Eucgr.A01824	718
scaffold_1	28533102	28535488	MACS2_pool_H3K4me3_final_TAG14_peak_2512	421	.	4.95455	42.1163	40.5051	429	scaffold_1	28533306	28538724	+	Eucgr.A01825	2182
scaffold_1	28554088	28556592	MACS2_pool_H3K4me3_final_TAG14_peak_2517	458	.	5.23062	45.8233	44.185	495	scaffold_1	28554307	28559577	+	Eucgr.A01827	2285
scaffold_1	28584024	28585172	MACS2_pool_H3K4me3_final_TAG14_peak_2526	2616	.	11.411	261.693	257.837	410	scaffold_1	28584125	28590335	+	Eucgr.A01830	1047
scaffold_1	28595234	28595869	MACS2_pool_H3K4me3_final_TAG14_peak_2527	1319	.	6.79228	131.943	129.767	395	scaffold_1	28590556	28595774	-	Eucgr.A01831	540
scaffold_1	28610074	28611591	MACS2_pool_H3K4me3_final_TAG14_peak_2532	443	.	4.69616	44.3849	42.7564	514	scaffold_1	28609966	28611463	-	Eucgr.A01832	1389
scaffold_1	28621979	28623322	MACS2_pool_H3K4me3_final_TAG14_peak_2533	432	.	4.92306	43.2265	41.6068	968	scaffold_1	28621855	28623578	-	Eucgr.A01833	1343
scaffold_1	28631817	28632999	MACS2_pool_H3K4me3_final_TAG14_peak_2536	875	.	7.79159	87.5729	85.6799	694	scaffold_1	28628143	28632513	-	Eucgr.A01834	696
scaffold_1	28637984	28638710	MACS2_pool_H3K4me3_final_TAG14_peak_2537	687	.	5.92494	68.7033	66.9211	442	scaffold_1	28633585	28638576	-	Eucgr.A01835	592
scaffold_1	28642457	28643362	MACS2_pool_H3K4me3_final_TAG14_peak_2539	1568	.	9.99675	156.818	154.434	275	scaffold_1	28641978	28645995	+	Eucgr.A01838	905
scaffold_1	28649701	28650391	MACS2_pool_H3K4me3_final_TAG14_peak_2541	418	.	4.91693	41.8009	40.1921	348	scaffold_1	28649062	28650735	+	Eucgr.A01839	690
scaffold_1	28799634	28800328	MACS2_pool_H3K4me3_final_TAG14_peak_2552	576	.	6.12366	57.6672	55.9511	359	scaffold_1	28799831	28804223	+	Eucgr.A01845	497
scaffold_1	28806904	28807672	MACS2_pool_H3K4me3_final_TAG14_peak_2555	460	.	4.94568	46.0805	44.4409	459	scaffold_1	28805603	28807651	-	Eucgr.A01846	747
scaffold_1	28843747	28844217	MACS2_pool_H3K4me3_final_TAG14_peak_2558	533	.	6.08521	53.3074	51.6199	298	scaffold_1	28843884	28847655	+	Eucgr.A01848	333
scaffold_1	28905061	28905773	MACS2_pool_H3K4me3_final_TAG14_peak_2566	1372	.	7.82684	137.266	135.05	318	scaffold_1	28905138	28909673	+	Eucgr.A01853	635
scaffold_1	28912441	28914731	MACS2_pool_H3K4me3_final_TAG14_peak_2569	1161	.	8.57804	116.106	114.039	541	scaffold_1	28912634	28915126	+	Eucgr.A01854	2097
scaffold_1	28915701	28916897	MACS2_pool_H3K4me3_final_TAG14_peak_2570	2445	.	12.9108	244.577	240.998	491	scaffold_1	28915803	28919228	+	Eucgr.A01855	1094
scaffold_1	28964752	28966047	MACS2_pool_H3K4me3_final_TAG14_peak_2577	1806	.	10.9171	180.657	178.021	966	scaffold_1	28962089	28965959	+	Eucgr.A01862	1207
scaffold_1	29027336	29028290	MACS2_pool_H3K4me3_final_TAG14_peak_2581	455	.	6.26906	45.5385	43.9018	455	scaffold_1	29027932	29031393	+	Eucgr.A01865	358
scaffold_1	29060048	29061013	MACS2_pool_H3K4me3_final_TAG14_peak_2587	835	.	7.11254	83.5515	81.6825	468	scaffold_1	29060636	29063444	+	Eucgr.A01867	377
scaffold_1	29065181	29066320	MACS2_pool_H3K4me3_final_TAG14_peak_2589	1787	.	11.6418	178.798	176.185	850	scaffold_1	29065424	29066269	-	Eucgr.A01868	845
scaffold_1	29078062	29078956	MACS2_pool_H3K4me3_final_TAG14_peak_2590	1208	.	8.32502	120.85	118.75	663	scaffold_1	29073481	29078888	-	Eucgr.A01869	826
scaffold_1	29087654	29089653	MACS2_pool_H3K4me3_final_TAG14_peak_2593	2053	.	11.8375	205.339	202.378	745	scaffold_1	29087620	29091499	+	Eucgr.A01872	1999
scaffold_1	29320619	29321820	MACS2_pool_H3K4me3_final_TAG14_peak_2618	2234	.	10.7906	223.462	220.225	314	scaffold_1	29320599	29324571	+	Eucgr.A01885	1201
scaffold_1	29335681	29336749	MACS2_pool_H3K4me3_final_TAG14_peak_2619	2338	.	13.3309	233.843	230.44	654	scaffold_1	29324902	29336640	-	Eucgr.A01886	959
scaffold_1	29337121	29338650	MACS2_pool_H3K4me3_final_TAG14_peak_2620	863	.	5.70999	86.3941	84.5077	367	scaffold_1	29336959	29338331	-	Eucgr.A01887	1210
scaffold_1	29344189	29345501	MACS2_pool_H3K4me3_final_TAG14_peak_2621	1515	.	8.46363	151.566	149.23	559	scaffold_1	29341725	29345232	-	Eucgr.A01888	1043
scaffold_1	29346120	29347220	MACS2_pool_H3K4me3_final_TAG14_peak_2622	1516	.	10.7238	151.645	149.308	348	scaffold_1	29346192	29350076	+	Eucgr.A01889	1028
scaffold_1	29357609	29358357	MACS2_pool_H3K4me3_final_TAG14_peak_2623	537	.	4.91409	53.7649	52.0746	246	scaffold_1	29357406	29358376	+	Eucgr.A01891	748
scaffold_1	29509780	29510960	MACS2_pool_H3K4me3_final_TAG14_peak_2633	2157	.	10.2989	215.785	212.669	336	scaffold_1	29509814	29515157	+	Eucgr.A01894	1146
scaffold_1	29519194	29520137	MACS2_pool_H3K4me3_final_TAG14_peak_2637	449	.	5.48856	44.9448	43.313	344	scaffold_1	29518597	29519597	-	Eucgr.A01897	403
scaffold_1	29553608	29554889	MACS2_pool_H3K4me3_final_TAG14_peak_2640	651	.	6.74091	65.1113	63.351	571	scaffold_1	29550405	29554868	-	Eucgr.A01900	1260
scaffold_1	29581369	29582106	MACS2_pool_H3K4me3_final_TAG14_peak_2643	1673	.	8.1181	167.362	164.874	378	scaffold_1	29577026	29582074	-	Eucgr.A01904	705
scaffold_1	29586872	29587780	MACS2_pool_H3K4me3_final_TAG14_peak_2644	1814	.	10.6581	181.475	178.827	627	scaffold_1	29584249	29587675	-	Eucgr.A01905	803
scaffold_1	29760605	29761616	MACS2_pool_H3K4me3_final_TAG14_peak_2669	1571	.	8.3349	157.114	154.726	622	scaffold_1	29757907	29761599	-	Eucgr.A01913	994
scaffold_1	29762255	29764605	MACS2_pool_H3K4me3_final_TAG14_peak_2670	1480	.	9.26802	148.032	145.727	1575	scaffold_1	29763691	29769070	+	Eucgr.A01914	914
scaffold_1	29775666	29777029	MACS2_pool_H3K4me3_final_TAG14_peak_2671	1516	.	10.074	151.665	149.328	900	scaffold_1	29769934	29776967	-	Eucgr.A01915	1301
scaffold_1	29804068	29805235	MACS2_pool_H3K4me3_final_TAG14_peak_2674	1101	.	8.07233	110.146	108.117	280	scaffold_1	29804174	29808319	+	Eucgr.A01916	1061
scaffold_1	29813670	29814601	MACS2_pool_H3K4me3_final_TAG14_peak_2676	2107	.	14.3909	210.788	207.749	565	scaffold_1	29812462	29814427	-	Eucgr.A01918	757
scaffold_1	29872609	29874432	MACS2_pool_H3K4me3_final_TAG14_peak_2684	1809	.	11.1977	180.969	178.33	1514	scaffold_1	29872492	29874480	-	Eucgr.A01923	1823
scaffold_1	29881902	29882958	MACS2_pool_H3K4me3_final_TAG14_peak_2685	2026	.	10.4921	202.675	199.754	338	scaffold_1	29882212	29885099	+	Eucgr.A01924	746
scaffold_1	29889917	29891312	MACS2_pool_H3K4me3_final_TAG14_peak_2686	2490	.	13.0717	249.099	245.446	607	scaffold_1	29890017	29896014	+	Eucgr.A01926	1295
scaffold_1	29901807	29902809	MACS2_pool_H3K4me3_final_TAG14_peak_2687	1791	.	9.91621	179.179	176.562	682	scaffold_1	29897751	29902709	-	Eucgr.A01927	902
scaffold_1	29925444	29926900	MACS2_pool_H3K4me3_final_TAG14_peak_2690	2421	.	11.2744	242.134	238.596	1124	scaffold_1	29924454	29926647	-	Eucgr.A01928	1203
scaffold_1	29937580	29938602	MACS2_pool_H3K4me3_final_TAG14_peak_2691	1949	.	8.7681	194.986	192.168	379	scaffold_1	29937662	29940238	+	Eucgr.A01929	940
scaffold_1	29941785	29943096	MACS2_pool_H3K4me3_final_TAG14_peak_2692	467	.	5.09674	46.7628	45.1186	240	scaffold_1	29941510	29942196	+	Eucgr.A01930	411
scaffold_1	29941785	29943096	MACS2_pool_H3K4me3_final_TAG14_peak_2692	467	.	5.09674	46.7628	45.1186	240	scaffold_1	29942764	29946236	+	Eucgr.A01931	332
scaffold_1	29948383	29949488	MACS2_pool_H3K4me3_final_TAG14_peak_2693	908	.	6.30651	90.8272	88.9146	536	scaffold_1	29947230	29948855	-	Eucgr.A01932	472
scaffold_1	29953967	29954730	MACS2_pool_H3K4me3_final_TAG14_peak_2694	1732	.	11.7251	173.252	170.698	471	scaffold_1	29950301	29954578	-	Eucgr.A01933	611
scaffold_1	29956577	29958083	MACS2_pool_H3K4me3_final_TAG14_peak_2695	661	.	5.47189	66.1943	64.4271	763	scaffold_1	29956119	29957631	-	Eucgr.A01934	1054
scaffold_1	29968193	29969784	MACS2_pool_H3K4me3_final_TAG14_peak_2696	629	.	5.44419	62.9411	61.1938	583	scaffold_1	29967736	29969070	-	Eucgr.A01937	877
scaffold_1	30068872	30070671	MACS2_pool_H3K4me3_final_TAG14_peak_2707	5383	.	19.8349	538.391	531.109	1174	scaffold_1	30067644	30070358	-	Eucgr.A01942	1486
scaffold_1	30207098	30208417	MACS2_pool_H3K4me3_final_TAG14_peak_2719	2440	.	14.393	244.024	240.456	1002	scaffold_1	30201187	30207330	-	Eucgr.A01947	232
scaffold_1	30210051	30211925	MACS2_pool_H3K4me3_final_TAG14_peak_2721	1451	.	9.88675	145.136	142.854	1157	scaffold_1	30209104	30211895	-	Eucgr.A01948	1844
scaffold_1	30213032	30213570	MACS2_pool_H3K4me3_final_TAG14_peak_2722	576	.	5.35565	57.6712	55.9551	280	scaffold_1	30212792	30217102	+	Eucgr.A01949	538
scaffold_1	30228813	30230543	MACS2_pool_H3K4me3_final_TAG14_peak_2724	1135	.	8.41991	113.537	111.485	537	scaffold_1	30229112	30238297	+	Eucgr.A01951	1431
scaffold_1	30239244	30240555	MACS2_pool_H3K4me3_final_TAG14_peak_2725	2187	.	10.0092	218.796	215.634	472	scaffold_1	30239319	30244734	+	Eucgr.A01952	1236
scaffold_1	30246467	30247515	MACS2_pool_H3K4me3_final_TAG14_peak_2726	1915	.	10.5692	191.547	188.776	494	scaffold_1	30246528	30249299	+	Eucgr.A01953	987
scaffold_1	30251350	30252567	MACS2_pool_H3K4me3_final_TAG14_peak_2727	2702	.	14.7192	270.222	266.228	837	scaffold_1	30250104	30252480	-	Eucgr.A01954	1130
scaffold_1	30259570	30260866	MACS2_pool_H3K4me3_final_TAG14_peak_2728	1418	.	8.61789	141.878	139.623	594	scaffold_1	30254919	30260708	-	Eucgr.A01955	1138
scaffold_1	30282612	30284142	MACS2_pool_H3K4me3_final_TAG14_peak_2733	959	.	7.62427	95.9167	93.9738	1138	scaffold_1	30282576	30283877	-	Eucgr.A01957	1265
scaffold_1	30290776	30291661	MACS2_pool_H3K4me3_final_TAG14_peak_2734	1334	.	7.12727	133.414	131.228	488	scaffold_1	30285976	30291382	-	Eucgr.A01958	606
scaffold_1	30313095	30313980	MACS2_pool_H3K4me3_final_TAG14_peak_2735	2099	.	10.7013	209.956	206.926	602	scaffold_1	30305185	30313964	-	Eucgr.A01959	869
scaffold_1	30328811	30330628	MACS2_pool_H3K4me3_final_TAG14_peak_2737	1811	.	12.351	181.154	178.514	780	scaffold_1	30329335	30336626	+	Eucgr.A01960	1293
scaffold_1	30348013	30349682	MACS2_pool_H3K4me3_final_TAG14_peak_2742	1243	.	9.60992	124.334	122.211	840	scaffold_1	30342804	30349612	-	Eucgr.A01962	1599
scaffold_1	30408896	30410372	MACS2_pool_H3K4me3_final_TAG14_peak_2756	608	.	6.11883	60.8846	59.1503	913	scaffold_1	30409005	30410159	+	Eucgr.A01966	1154
scaffold_1	30410990	30412135	MACS2_pool_H3K4me3_final_TAG14_peak_2757	404	.	5.27707	40.4944	38.8927	935	scaffold_1	30411036	30412192	+	Eucgr.A01967	1099
scaffold_1	30416455	30418724	MACS2_pool_H3K4me3_final_TAG14_peak_2758	1004	.	7.31944	100.481	98.511	432	scaffold_1	30416249	30417830	+	Eucgr.A01968	1375
scaffold_1	30429267	30431003	MACS2_pool_H3K4me3_final_TAG14_peak_2765	2386	.	13.0089	238.693	235.208	1073	scaffold_1	30429010	30430957	-	Eucgr.A01969	1690
scaffold_1	30433261	30434178	MACS2_pool_H3K4me3_final_TAG14_peak_2766	1091	.	7.50626	109.105	107.083	487	scaffold_1	30433416	30434089	-	Eucgr.A01970	673
scaffold_1	30450277	30452402	MACS2_pool_H3K4me3_final_TAG14_peak_2770	2558	.	13.9867	255.842	252.08	1331	scaffold_1	30445600	30451304	-	Eucgr.A01974	1027
scaffold_1	30464511	30465826	MACS2_pool_H3K4me3_final_TAG14_peak_2771	2397	.	14.2533	239.8	236.299	571	scaffold_1	30464606	30472857	+	Eucgr.A01975	1220
scaffold_1	30476227	30477480	MACS2_pool_H3K4me3_final_TAG14_peak_2772	1937	.	11.3483	193.774	190.975	940	scaffold_1	30473087	30477474	-	Eucgr.A01976	1247
scaffold_1	30489131	30491035	MACS2_pool_H3K4me3_final_TAG14_peak_2776	1157	.	7.93922	115.765	113.7	1537	scaffold_1	30487748	30490939	-	Eucgr.A01979	1808
scaffold_1	30494503	30495793	MACS2_pool_H3K4me3_final_TAG14_peak_2777	1898	.	11.0906	189.804	187.058	636	scaffold_1	30494807	30496854	+	Eucgr.A01980	986
scaffold_1	30498817	30500290	MACS2_pool_H3K4me3_final_TAG14_peak_2778	853	.	5.98863	85.3067	83.4267	903	scaffold_1	30499131	30505503	+	Eucgr.A01981	1159
scaffold_1	30508813	30510884	MACS2_pool_H3K4me3_final_TAG14_peak_2779	1165	.	7.82521	116.529	114.46	865	scaffold_1	30509404	30513509	+	Eucgr.A01982	1480
scaffold_1	30524962	30526012	MACS2_pool_H3K4me3_final_TAG14_peak_2782	457	.	4.98012	45.7253	44.0879	576	scaffold_1	30524969	30528522	+	Eucgr.A01984	1043
scaffold_1	30575435	30576384	MACS2_pool_H3K4me3_final_TAG14_peak_2786	574	.	5.2651	57.4655	55.7522	477	scaffold_1	30575385	30579900	+	Eucgr.A01987	949
scaffold_1	30600779	30602021	MACS2_pool_H3K4me3_final_TAG14_peak_2787	1545	.	10.2474	154.541	152.179	745	scaffold_1	30598431	30601686	-	Eucgr.A01989	907
scaffold_1	30626717	30628540	MACS2_pool_H3K4me3_final_TAG14_peak_2794	2132	.	14.5173	213.277	210.2	1398	scaffold_1	30624380	30628339	-	Eucgr.A01991	1622
scaffold_1	30640423	30641518	MACS2_pool_H3K4me3_final_TAG14_peak_2795	1339	.	9.07638	133.901	131.709	577	scaffold_1	30640302	30641380	-	Eucgr.A01993	957
scaffold_1	30642228	30642916	MACS2_pool_H3K4me3_final_TAG14_peak_2796	590	.	5.6459	59.0113	57.2882	308	scaffold_1	30642360	30657174	-	Eucgr.A01994	556
scaffold_1	30757956	30758965	MACS2_pool_H3K4me3_final_TAG14_peak_2806	1697	.	14.0922	169.716	167.204	422	scaffold_1	30757796	30762723	+	Eucgr.A02003	1009
scaffold_1	30769914	30771186	MACS2_pool_H3K4me3_final_TAG14_peak_2808	1720	.	14.2271	172.076	169.537	462	scaffold_1	30770960	30771437	-	Eucgr.A02004	226
scaffold_1	30800242	30801249	MACS2_pool_H3K4me3_final_TAG14_peak_2809	965	.	9.37539	96.5411	94.5953	448	scaffold_1	30799189	30800822	-	Eucgr.A02006	580
scaffold_1	30818190	30819081	MACS2_pool_H3K4me3_final_TAG14_peak_2812	1121	.	7.78427	112.115	110.073	280	scaffold_1	30818135	30829368	-	Eucgr.A02008	891
scaffold_1	30854108	30855491	MACS2_pool_H3K4me3_final_TAG14_peak_2816	1134	.	8.30145	113.433	111.383	273	scaffold_1	30853900	30865291	-	Eucgr.A02010	1383
scaffold_1	30898946	30900030	MACS2_pool_H3K4me3_final_TAG14_peak_2822	1490	.	9.25625	149.027	146.712	375	scaffold_1	30898815	30899633	+	Eucgr.A02012	687
scaffold_1	30901867	30903498	MACS2_pool_H3K4me3_final_TAG14_peak_2823	2451	.	11.8169	245.149	241.562	823	scaffold_1	30901762	30906927	+	Eucgr.A02013	1631
scaffold_1	30914178	30914898	MACS2_pool_H3K4me3_final_TAG14_peak_2827	364	.	4.82052	36.4508	34.8803	389	scaffold_1	30912657	30914696	-	Eucgr.A02014	518
scaffold_1	30916947	30917982	MACS2_pool_H3K4me3_final_TAG14_peak_2828	1686	.	10.122	168.641	166.137	320	scaffold_1	30917053	30918698	+	Eucgr.A02015	929
scaffold_1	30924494	30925760	MACS2_pool_H3K4me3_final_TAG14_peak_2830	2227	.	11.563	222.764	219.537	514	scaffold_1	30924553	30934595	+	Eucgr.A02017	1207
scaffold_1	30936435	30937438	MACS2_pool_H3K4me3_final_TAG14_peak_2831	2339	.	13.2023	233.963	230.556	762	scaffold_1	30935198	30937346	-	Eucgr.A02018	911
scaffold_1	30938496	30940235	MACS2_pool_H3K4me3_final_TAG14_peak_2832	596	.	5.79399	59.6138	57.8856	1153	scaffold_1	30938408	30940063	-	Eucgr.A02019	1567
scaffold_1	30945280	30946210	MACS2_pool_H3K4me3_final_TAG14_peak_2833	1698	.	10.964	169.856	167.342	451	scaffold_1	30941807	30946109	-	Eucgr.A02020	829
scaffold_1	30947453	30948415	MACS2_pool_H3K4me3_final_TAG14_peak_2834	1942	.	11.9161	194.278	191.474	316	scaffold_1	30947560	30950388	+	Eucgr.A02021	855
scaffold_1	30952139	30954232	MACS2_pool_H3K4me3_final_TAG14_peak_2835	2179	.	10.5554	217.95	214.8	909	scaffold_1	30951782	30954134	-	Eucgr.A02022	1995
scaffold_1	30967255	30968514	MACS2_pool_H3K4me3_final_TAG14_peak_2837	599	.	5.29993	59.9605	58.2311	709	scaffold_1	30966787	30968480	-	Eucgr.A02023	1225
scaffold_1	31010606	31011731	MACS2_pool_H3K4me3_final_TAG14_peak_2844	2323	.	15.2454	232.334	228.952	672	scaffold_1	31010697	31015993	+	Eucgr.A02027	1034
scaffold_1	31048265	31049259	MACS2_pool_H3K4me3_final_TAG14_peak_2850	641	.	5.70562	64.1549	62.4003	432	scaffold_1	31048319	31051269	+	Eucgr.A02030	940
scaffold_1	31074605	31076172	MACS2_pool_H3K4me3_final_TAG14_peak_2854	1641	.	10.5004	164.103	161.646	995	scaffold_1	31071037	31076125	-	Eucgr.A02033	1520
scaffold_1	31076804	31078414	MACS2_pool_H3K4me3_final_TAG14_peak_2855	1585	.	9.02787	158.522	156.121	422	scaffold_1	31076673	31077519	-	Eucgr.A02034	715
scaffold_1	31076804	31078414	MACS2_pool_H3K4me3_final_TAG14_peak_2855	1585	.	9.02787	158.522	156.121	422	scaffold_1	31077664	31084889	-	Eucgr.A02035	750
scaffold_1	31080216	31082582	MACS2_pool_H3K4me3_final_TAG14_peak_2857	749	.	6.95761	74.905	73.0867	1578	scaffold_1	31077664	31084889	-	Eucgr.A02035	2366
scaffold_1	31083489	31084856	MACS2_pool_H3K4me3_final_TAG14_peak_2858	511	.	5.61366	51.165	49.4915	726	scaffold_1	31077664	31084889	-	Eucgr.A02035	1367
scaffold_1	31116185	31117305	MACS2_pool_H3K4me3_final_TAG14_peak_2860	1995	.	9.79182	199.538	196.659	810	scaffold_1	31106100	31117229	-	Eucgr.A02036	1044
scaffold_1	31121657	31122856	MACS2_pool_H3K4me3_final_TAG14_peak_2861	1928	.	10.3783	192.803	190.015	558	scaffold_1	31121695	31128914	+	Eucgr.A02037	1161
scaffold_1	31121657	31122856	MACS2_pool_H3K4me3_final_TAG14_peak_2861	1928	.	10.3783	192.803	190.015	558	scaffold_1	31122077	31123776	-	Eucgr.A02038	779
scaffold_1	31130816	31132070	MACS2_pool_H3K4me3_final_TAG14_peak_2862	1356	.	8.734	135.666	133.46	918	scaffold_1	31130000	31131986	-	Eucgr.A02039	1170
scaffold_1	31140083	31141191	MACS2_pool_H3K4me3_final_TAG14_peak_2863	2237	.	13.0189	223.77	220.527	342	scaffold_1	31140118	31144150	+	Eucgr.A02040	1073
scaffold_1	31169835	31170501	MACS2_pool_H3K4me3_final_TAG14_peak_2864	1115	.	8.32152	111.548	109.509	407	scaffold_1	31169766	31170421	-	Eucgr.A02041	586
scaffold_1	31172509	31173850	MACS2_pool_H3K4me3_final_TAG14_peak_2865	1334	.	10.7231	133.467	131.279	314	scaffold_1	31172447	31176985	+	Eucgr.A02042	1341
scaffold_1	31200457	31202488	MACS2_pool_H3K4me3_final_TAG14_peak_2871	2386	.	13.0089	238.693	235.208	478	scaffold_1	31200525	31206693	+	Eucgr.A02044	1963
scaffold_1	31214570	31215790	MACS2_pool_H3K4me3_final_TAG14_peak_2872	2146	.	11.9911	214.639	211.538	826	scaffold_1	31208611	31215539	-	Eucgr.A02045	969
scaffold_1	31240347	31240858	MACS2_pool_H3K4me3_final_TAG14_peak_2874	601	.	6.13056	60.169	58.4381	241	scaffold_1	31236849	31240697	-	Eucgr.A02047	350
scaffold_1	31254652	31256068	MACS2_pool_H3K4me3_final_TAG14_peak_2875	453	.	3.77838	45.3443	43.7105	625	scaffold_1	31254361	31254994	+	Eucgr.A02049	342
scaffold_1	31254652	31256068	MACS2_pool_H3K4me3_final_TAG14_peak_2875	453	.	3.77838	45.3443	43.7105	625	scaffold_1	31252091	31262086	-	Eucgr.A02048	1416
scaffold_1	31260208	31262165	MACS2_pool_H3K4me3_final_TAG14_peak_2876	625	.	4.92925	62.5861	60.8408	1530	scaffold_1	31252091	31262086	-	Eucgr.A02048	1878
scaffold_1	31444378	31444742	MACS2_pool_H3K4me3_final_TAG14_peak_2887	402	.	5.45264	40.2805	38.6807	191	scaffold_1	31441218	31445131	-	Eucgr.A02062	364
scaffold_1	31472301	31473834	MACS2_pool_H3K4me3_final_TAG14_peak_2894	2316	.	13.9965	231.62	228.25	743	scaffold_1	31463716	31473722	-	Eucgr.A02065	1421
scaffold_1	31479211	31480735	MACS2_pool_H3K4me3_final_TAG14_peak_2895	1980	.	11.5146	198.077	195.22	507	scaffold_1	31479276	31482771	+	Eucgr.A02066	1459
scaffold_1	31485800	31487523	MACS2_pool_H3K4me3_final_TAG14_peak_2897	2546	.	13.5946	254.676	250.933	555	scaffold_1	31485896	31490129	+	Eucgr.A02068	1627
scaffold_1	31490971	31492314	MACS2_pool_H3K4me3_final_TAG14_peak_2898	1449	.	8.88568	144.929	142.65	584	scaffold_1	31491192	31497492	+	Eucgr.A02069	1122
scaffold_1	31515185	31516650	MACS2_pool_H3K4me3_final_TAG14_peak_2901	2235	.	13.1397	223.554	220.314	567	scaffold_1	31515247	31518061	+	Eucgr.A02072	1403
scaffold_1	31524027	31525178	MACS2_pool_H3K4me3_final_TAG14_peak_2902	647	.	4.7455	64.7593	63.0007	441	scaffold_1	31524130	31534010	+	Eucgr.A02073	1048
scaffold_1	31531427	31532502	MACS2_pool_H3K4me3_final_TAG14_peak_2904	735	.	6.01215	73.5838	71.7718	282	scaffold_1	31524130	31534010	+	Eucgr.A02073	1075
scaffold_1	31543911	31545760	MACS2_pool_H3K4me3_final_TAG14_peak_2906	891	.	6.6845	89.1502	87.248	407	scaffold_1	31544005	31546039	+	Eucgr.A02074	1755
scaffold_1	31568457	31570500	MACS2_pool_H3K4me3_final_TAG14_peak_2910	2393	.	12.6787	239.302	235.81	838	scaffold_1	31568502	31570685	+	Eucgr.A02077	1998
scaffold_1	31574196	31575297	MACS2_pool_H3K4me3_final_TAG14_peak_2911	1686	.	10.122	168.641	166.137	346	scaffold_1	31574167	31580077	+	Eucgr.A02078	1101
scaffold_1	31583637	31584520	MACS2_pool_H3K4me3_final_TAG14_peak_2913	507	.	5.22755	50.7186	49.0473	232	scaffold_1	31583725	31584501	+	Eucgr.A02079	776
scaffold_1	31588263	31589210	MACS2_pool_H3K4me3_final_TAG14_peak_2914	1821	.	7.73847	182.134	179.481	605	scaffold_1	31586024	31589270	-	Eucgr.A02080	947
scaffold_1	31588263	31589210	MACS2_pool_H3K4me3_final_TAG14_peak_2914	1821	.	7.73847	182.134	179.481	605	scaffold_1	31588030	31588743	+	Eucgr.A02081	480
scaffold_1	31596426	31597463	MACS2_pool_H3K4me3_final_TAG14_peak_2915	1558	.	9.69271	155.842	153.467	590	scaffold_1	31594767	31597396	+	Eucgr.A02082	970
scaffold_1	31601034	31601965	MACS2_pool_H3K4me3_final_TAG14_peak_2916	2208	.	12.4591	220.878	217.681	260	scaffold_1	31601134	31613111	+	Eucgr.A02083	831
scaffold_1	31621816	31624089	MACS2_pool_H3K4me3_final_TAG14_peak_2917	2246	.	13.5468	224.6	221.346	1119	scaffold_1	31621811	31625711	+	Eucgr.A02084	2273
scaffold_1	31632610	31635057	MACS2_pool_H3K4me3_final_TAG14_peak_2919	1653	.	9.23705	165.35	162.883	2120	scaffold_1	31633455	31635063	-	Eucgr.A02086	1602
scaffold_1	31639596	31640846	MACS2_pool_H3K4me3_final_TAG14_peak_2921	637	.	5.66399	63.7349	61.9834	708	scaffold_1	31636735	31640657	-	Eucgr.A02087	1061
scaffold_1	31641333	31642444	MACS2_pool_H3K4me3_final_TAG14_peak_2922	729	.	5.87697	72.9266	71.1195	298	scaffold_1	31641193	31642177	-	Eucgr.A02088	844
scaffold_1	31663027	31663872	MACS2_pool_H3K4me3_final_TAG14_peak_2925	1856	.	10.819	185.669	182.971	318	scaffold_1	31663221	31666833	+	Eucgr.A02091	651
scaffold_1	31680404	31681581	MACS2_pool_H3K4me3_final_TAG14_peak_2931	2293	.	11.5752	229.388	226.054	924	scaffold_1	31676078	31681546	-	Eucgr.A02095	1142
scaffold_1	31683615	31684644	MACS2_pool_H3K4me3_final_TAG14_peak_2932	1853	.	14.0859	185.363	182.67	612	scaffold_1	31682334	31684625	-	Eucgr.A02096	1010
scaffold_1	31697094	31698428	MACS2_pool_H3K4me3_final_TAG14_peak_2933	625	.	6.42249	62.5778	60.8327	985	scaffold_1	31692395	31698336	-	Eucgr.A02097	1242
scaffold_1	31735873	31736962	MACS2_pool_H3K4me3_final_TAG14_peak_2934	1945	.	10.4211	194.521	191.71	563	scaffold_1	31735896	31737145	+	Eucgr.A02098	1066
scaffold_1	31740149	31741352	MACS2_pool_H3K4me3_final_TAG14_peak_2935	2240	.	12.5069	224.085	220.836	405	scaffold_1	31740109	31744600	+	Eucgr.A02099	1203
scaffold_1	31747160	31748419	MACS2_pool_H3K4me3_final_TAG14_peak_2937	1820	.	10.5984	182.062	179.409	283	scaffold_1	31747180	31755021	+	Eucgr.A02100	1239
scaffold_1	31756889	31758984	MACS2_pool_H3K4me3_final_TAG14_peak_2938	2190	.	11.4657	219.052	215.88	1091	scaffold_1	31756370	31758790	-	Eucgr.A02101	1901
scaffold_1	31766372	31768039	MACS2_pool_H3K4me3_final_TAG14_peak_2939	1767	.	11.0234	176.713	174.122	1102	scaffold_1	31765595	31768030	-	Eucgr.A02102	1658
scaffold_1	31790840	31792004	MACS2_pool_H3K4me3_final_TAG14_peak_2940	2955	.	15.7476	295.54	291.182	648	scaffold_1	31786677	31791972	-	Eucgr.A02105	1132
scaffold_1	31798040	31799411	MACS2_pool_H3K4me3_final_TAG14_peak_2942	1369	.	8.28631	136.95	134.736	716	scaffold_1	31796829	31799292	-	Eucgr.A02107	1252
scaffold_1	31801815	31803120	MACS2_pool_H3K4me3_final_TAG14_peak_2943	1903	.	10.2769	190.397	187.64	516	scaffold_1	31801702	31805741	+	Eucgr.A02108	1305
scaffold_1	31806985	31807915	MACS2_pool_H3K4me3_final_TAG14_peak_2944	357	.	4.36362	35.7932	34.2267	660	scaffold_1	31807050	31807937	-	Eucgr.A02109	865
scaffold_1	31815668	31816330	MACS2_pool_H3K4me3_final_TAG14_peak_2945	775	.	6.3123	77.5354	75.7003	275	scaffold_1	31815753	31817449	+	Eucgr.A02110	577
scaffold_1	31824127	31825004	MACS2_pool_H3K4me3_final_TAG14_peak_2948	2028	.	10.8158	202.845	199.922	450	scaffold_1	31822422	31824963	-	Eucgr.A02111	836
scaffold_1	31830901	31831985	MACS2_pool_H3K4me3_final_TAG14_peak_2949	2419	.	13.8672	241.95	238.415	734	scaffold_1	31825574	31831900	-	Eucgr.A02112	999
scaffold_1	31839896	31840571	MACS2_pool_H3K4me3_final_TAG14_peak_2951	505	.	6.67371	50.5858	48.9154	502	scaffold_1	31838940	31840547	-	Eucgr.A02113	651
scaffold_1	31868543	31869290	MACS2_pool_H3K4me3_final_TAG14_peak_2953	566	.	5.05354	56.6165	54.9079	387	scaffold_1	31866703	31869133	-	Eucgr.A02116	590
scaffold_1	31887686	31889965	MACS2_pool_H3K4me3_final_TAG14_peak_2956	1174	.	9.46994	117.426	115.35	2081	scaffold_1	31885190	31889926	-	Eucgr.A02118	2240
scaffold_1	31913122	31914113	MACS2_pool_H3K4me3_final_TAG14_peak_2960	1391	.	7.08467	139.177	136.945	695	scaffold_1	31906115	31914030	-	Eucgr.A02119	908
scaffold_1	31919377	31921169	MACS2_pool_H3K4me3_final_TAG14_peak_2961	2577	.	15.1038	257.709	253.915	1268	scaffold_1	31916880	31921123	-	Eucgr.A02121	1746
scaffold_1	31938889	31940373	MACS2_pool_H3K4me3_final_TAG14_peak_2970	2192	.	10.6586	219.286	216.113	388	scaffold_1	31938982	31945659	+	Eucgr.A02125	1391
scaffold_1	31949095	31950403	MACS2_pool_H3K4me3_final_TAG14_peak_2971	448	.	4.2772	44.839	43.2079	1088	scaffold_1	31947431	31956298	-	Eucgr.A02126	1308
scaffold_1	31950488	31952965	MACS2_pool_H3K4me3_final_TAG14_peak_2972	1917	.	11.658	191.75	188.977	2086	scaffold_1	31947431	31956298	-	Eucgr.A02126	2477
scaffold_1	31960279	31962163	MACS2_pool_H3K4me3_final_TAG14_peak_2974	613	.	6.17344	61.3488	59.6118	1491	scaffold_1	31960219	31962052	-	Eucgr.A02127	1773
scaffold_1	31974417	31975659	MACS2_pool_H3K4me3_final_TAG14_peak_2975	2212	.	13.0487	221.281	218.074	832	scaffold_1	31968269	31975606	-	Eucgr.A02129	1189
scaffold_1	31978099	31978781	MACS2_pool_H3K4me3_final_TAG14_peak_2976	589	.	5.3398	58.9475	57.2249	402	scaffold_1	31978354	31983069	+	Eucgr.A02130	427
scaffold_1	31985395	31986773	MACS2_pool_H3K4me3_final_TAG14_peak_2978	2363	.	13.5814	236.307	232.861	451	scaffold_1	31985536	31992714	+	Eucgr.A02131	1237
scaffold_1	32003999	32006224	MACS2_pool_H3K4me3_final_TAG14_peak_2980	1408	.	11.0565	140.894	138.649	958	scaffold_1	32005219	32008377	+	Eucgr.A02132	1005
scaffold_1	32011865	32013024	MACS2_pool_H3K4me3_final_TAG14_peak_2981	1700	.	10.2559	170.071	167.552	918	scaffold_1	32010592	32012555	-	Eucgr.A02133	690
scaffold_1	32014610	32015864	MACS2_pool_H3K4me3_final_TAG14_peak_2982	2304	.	13.5681	230.488	227.136	372	scaffold_1	32014659	32021369	+	Eucgr.A02134	1205
scaffold_1	32033227	32034584	MACS2_pool_H3K4me3_final_TAG14_peak_2983	2102	.	11.8273	210.264	207.231	510	scaffold_1	32033307	32040355	+	Eucgr.A02135	1277
scaffold_1	32046869	32048273	MACS2_pool_H3K4me3_final_TAG14_peak_2985	2642	.	14.386	264.239	260.342	506	scaffold_1	32046904	32053790	+	Eucgr.A02137	1369
scaffold_1	32059854	32060642	MACS2_pool_H3K4me3_final_TAG14_peak_2987	1148	.	6.64149	114.809	112.75	504	scaffold_1	32056394	32060593	-	Eucgr.A02138	739
scaffold_1	32061290	32062464	MACS2_pool_H3K4me3_final_TAG14_peak_2988	1952	.	10.3809	195.255	192.434	448	scaffold_1	32061406	32065379	+	Eucgr.A02139	1058
scaffold_1	32081527	32082451	MACS2_pool_H3K4me3_final_TAG14_peak_2990	1609	.	10.4133	160.988	158.564	639	scaffold_1	32066452	32082279	-	Eucgr.A02140	752
scaffold_1	32085387	32087211	MACS2_pool_H3K4me3_final_TAG14_peak_2991	475	.	4.95595	47.5072	45.8578	490	scaffold_1	32085430	32087377	+	Eucgr.A02141	1781
scaffold_1	32090950	32092931	MACS2_pool_H3K4me3_final_TAG14_peak_2992	1832	.	9.86458	183.257	180.59	1442	scaffold_1	32089750	32092804	-	Eucgr.A02142	1854
scaffold_1	32095035	32097381	MACS2_pool_H3K4me3_final_TAG14_peak_2993	2331	.	10.4276	233.103	229.71	677	scaffold_1	32094895	32098572	+	Eucgr.A02143	2346
scaffold_1	32099660	32100547	MACS2_pool_H3K4me3_final_TAG14_peak_2995	1671	.	9.48344	167.15	164.664	516	scaffold_1	32099723	32114213	+	Eucgr.A02144	824
scaffold_1	32129129	32129866	MACS2_pool_H3K4me3_final_TAG14_peak_2997	439	.	4.46922	43.9514	42.3259	502	scaffold_1	32128448	32129988	+	Eucgr.A02147	737
scaffold_1	32147726	32148495	MACS2_pool_H3K4me3_final_TAG14_peak_2999	713	.	5.80484	71.3616	69.5626	360	scaffold_1	32147783	32150179	+	Eucgr.A02149	712
scaffold_1	32158292	32160331	MACS2_pool_H3K4me3_final_TAG14_peak_3000	639	.	6.01386	63.9882	62.2346	1548	scaffold_1	32158089	32160018	-	Eucgr.A02150	1726
scaffold_1	32178568	32179727	MACS2_pool_H3K4me3_final_TAG14_peak_3001	2130	.	13.8178	213.009	209.936	523	scaffold_1	32178656	32182842	+	Eucgr.A02151	1071
scaffold_1	32189218	32190952	MACS2_pool_H3K4me3_final_TAG14_peak_3002	1912	.	13.0512	191.208	188.441	241	scaffold_1	32189270	32193691	+	Eucgr.A02153	1682
scaffold_1	32202277	32203517	MACS2_pool_H3K4me3_final_TAG14_peak_3004	1046	.	7.35685	104.67	102.674	367	scaffold_1	32198530	32203570	-	Eucgr.A02154	1240
scaffold_1	32220181	32221402	MACS2_pool_H3K4me3_final_TAG14_peak_3005	543	.	6.00664	54.3156	52.621	446	scaffold_1	32219998	32233093	+	Eucgr.A02155	1221
scaffold_1	32298896	32300305	MACS2_pool_H3K4me3_final_TAG14_peak_3017	1861	.	11.1031	186.146	183.443	809	scaffold_1	32294573	32300175	-	Eucgr.A02161	1279
scaffold_1	32311994	32312903	MACS2_pool_H3K4me3_final_TAG14_peak_3018	2265	.	11.0308	226.531	223.243	595	scaffold_1	32301955	32312832	-	Eucgr.A02162	838
scaffold_1	32316308	32317438	MACS2_pool_H3K4me3_final_TAG14_peak_3019	1670	.	10.193	167.007	164.523	498	scaffold_1	32316392	32320295	+	Eucgr.A02163	1046
scaffold_1	32316308	32317438	MACS2_pool_H3K4me3_final_TAG14_peak_3019	1670	.	10.193	167.007	164.523	498	scaffold_1	32317183	32317590	-	Eucgr.A02164	255
scaffold_1	32326989	32328095	MACS2_pool_H3K4me3_final_TAG14_peak_3020	1017	.	7.94019	101.786	99.8087	832	scaffold_1	32320889	32327611	-	Eucgr.A02165	622
scaffold_1	32333240	32334375	MACS2_pool_H3K4me3_final_TAG14_peak_3021	2160	.	11.098	216.008	212.887	705	scaffold_1	32331629	32334298	-	Eucgr.A02166	1058
scaffold_1	32345881	32347031	MACS2_pool_H3K4me3_final_TAG14_peak_3024	372	.	4.14586	37.2127	35.6348	245	scaffold_1	32346642	32351612	+	Eucgr.A02168	389
scaffold_1	32352988	32354350	MACS2_pool_H3K4me3_final_TAG14_peak_3025	574	.	6.20002	57.456	55.743	1025	scaffold_1	32352274	32354377	-	Eucgr.A02169	1362
scaffold_1	32357533	32359485	MACS2_pool_H3K4me3_final_TAG14_peak_3026	528	.	5.08728	52.8775	51.1924	487	scaffold_1	32357528	32359561	+	Eucgr.A02170	1952
scaffold_1	32367888	32368908	MACS2_pool_H3K4me3_final_TAG14_peak_3029	1611	.	10.6841	161.158	158.732	307	scaffold_1	32367935	32370517	+	Eucgr.A02172	973
scaffold_1	32373455	32374771	MACS2_pool_H3K4me3_final_TAG14_peak_3030	1488	.	10.4091	148.818	146.506	960	scaffold_1	32370868	32374618	-	Eucgr.A02173	1163
scaffold_1	32377970	32379253	MACS2_pool_H3K4me3_final_TAG14_peak_3031	766	.	7.0536	76.6367	74.8079	1040	scaffold_1	32378137	32379384	+	Eucgr.A02174	1116
scaffold_1	32387284	32388254	MACS2_pool_H3K4me3_final_TAG14_peak_3034	1625	.	9.88375	162.538	160.098	300	scaffold_1	32387176	32390702	+	Eucgr.A02176	970
scaffold_1	32392579	32393414	MACS2_pool_H3K4me3_final_TAG14_peak_3036	1064	.	7.90499	106.466	104.46	478	scaffold_1	32390954	32393355	-	Eucgr.A02177	776
scaffold_1	32406060	32407065	MACS2_pool_H3K4me3_final_TAG14_peak_3037	620	.	5.42443	62.0011	60.2602	230	scaffold_1	32406078	32414408	+	Eucgr.A02178	987
scaffold_1	32418261	32419656	MACS2_pool_H3K4me3_final_TAG14_peak_3038	1549	.	10.8194	154.975	152.607	821	scaffold_1	32418335	32421635	+	Eucgr.A02179	1321
scaffold_1	32418261	32419656	MACS2_pool_H3K4me3_final_TAG14_peak_3038	1549	.	10.8194	154.975	152.607	821	scaffold_1	32419358	32419735	-	Eucgr.A02180	298
scaffold_1	32423067	32424110	MACS2_pool_H3K4me3_final_TAG14_peak_3039	1618	.	9.93406	161.9	159.467	808	scaffold_1	32422684	32424055	-	Eucgr.A02181	988
scaffold_1	32430860	32432017	MACS2_pool_H3K4me3_final_TAG14_peak_3040	1487	.	10.1385	148.713	146.403	747	scaffold_1	32430723	32431854	-	Eucgr.A02182	994
scaffold_1	32436167	32437037	MACS2_pool_H3K4me3_final_TAG14_peak_3041	1936	.	9.4423	193.674	190.877	308	scaffold_1	32436242	32445042	+	Eucgr.A02183	795
scaffold_1	32454512	32456242	MACS2_pool_H3K4me3_final_TAG14_peak_3044	1661	.	10.5876	166.187	163.708	286	scaffold_1	32454638	32455420	+	Eucgr.A02184	782
scaffold_1	32470810	32472093	MACS2_pool_H3K4me3_final_TAG14_peak_3045	646	.	5.83101	64.6264	62.8686	775	scaffold_1	32470467	32474929	-	Eucgr.A02185	1283
scaffold_1	32474113	32475103	MACS2_pool_H3K4me3_final_TAG14_peak_3046	917	.	9.50623	91.737	89.8191	389	scaffold_1	32470467	32474929	-	Eucgr.A02185	816
scaffold_1	32506519	32507914	MACS2_pool_H3K4me3_final_TAG14_peak_3050	1903	.	10.2769	190.397	187.64	357	scaffold_1	32506679	32508894	+	Eucgr.A02187	1235
scaffold_1	32510785	32512462	MACS2_pool_H3K4me3_final_TAG14_peak_3051	690	.	6.20751	69.044	67.2602	716	scaffold_1	32510705	32515150	-	Eucgr.A02188	1677
scaffold_1	32514401	32515243	MACS2_pool_H3K4me3_final_TAG14_peak_3052	1911	.	11.981	191.162	188.395	417	scaffold_1	32510705	32515150	-	Eucgr.A02188	749
scaffold_1	32535964	32537206	MACS2_pool_H3K4me3_final_TAG14_peak_3056	2366	.	14.7232	236.641	233.188	260	scaffold_1	32535837	32538092	+	Eucgr.A02189	1242
scaffold_1	32539144	32543137	MACS2_pool_H3K4me3_final_TAG14_peak_3057	1913	.	11.3609	191.341	188.573	3463	scaffold_1	32539244	32543050	-	Eucgr.A02190	3806
scaffold_1	32610353	32612306	MACS2_pool_H3K4me3_final_TAG14_peak_3064	1470	.	11.5212	147.082	144.783	240	scaffold_1	32610402	32612419	+	Eucgr.A02194	1904
scaffold_1	32645326	32647255	MACS2_pool_H3K4me3_final_TAG14_peak_3067	1034	.	8.83536	103.438	101.451	342	scaffold_1	32645385	32647330	+	Eucgr.A02195	1870
scaffold_1	32662654	32663684	MACS2_pool_H3K4me3_final_TAG14_peak_3070	1778	.	10.7663	177.857	175.252	679	scaffold_1	32654918	32663617	-	Eucgr.A02196	963
scaffold_1	32666739	32668461	MACS2_pool_H3K4me3_final_TAG14_peak_3071	636	.	5.89691	63.6926	61.9413	1528	scaffold_1	32666555	32669918	-	Eucgr.A02197	1722
scaffold_1	32668743	32670029	MACS2_pool_H3K4me3_final_TAG14_peak_3072	502	.	5.10694	50.2876	48.6199	1039	scaffold_1	32666555	32669918	-	Eucgr.A02197	1175
scaffold_1	32683077	32685143	MACS2_pool_H3K4me3_final_TAG14_peak_3074	3110	.	16.7331	311.01	306.464	1452	scaffold_1	32681298	32685088	-	Eucgr.A02199	2011
scaffold_1	32692206	32693362	MACS2_pool_H3K4me3_final_TAG14_peak_3076	2595	.	14.5039	259.512	255.691	470	scaffold_1	32692274	32696618	+	Eucgr.A02200	1088
scaffold_1	32700070	32701885	MACS2_pool_H3K4me3_final_TAG14_peak_3077	1577	.	9.6524	157.723	155.332	1057	scaffold_1	32699993	32701854	-	Eucgr.A02201	1784
scaffold_1	32704822	32708186	MACS2_pool_H3K4me3_final_TAG14_peak_3078	532	.	5.26785	53.2135	51.5266	2962	scaffold_1	32705415	32708144	+	Eucgr.A02202	2729
scaffold_1	32712607	32714429	MACS2_pool_H3K4me3_final_TAG14_peak_3080	1546	.	8.88842	154.655	152.291	803	scaffold_1	32712848	32714580	+	Eucgr.A02203	1581
scaffold_1	32732796	32734493	MACS2_pool_H3K4me3_final_TAG14_peak_3083	2375	.	14.4907	237.552	234.086	342	scaffold_1	32732877	32735191	+	Eucgr.A02205	1616
scaffold_1	32759317	32761271	MACS2_pool_H3K4me3_final_TAG14_peak_3084	2305	.	13.2874	230.6	227.246	1112	scaffold_1	32757026	32761137	-	Eucgr.A02206	1820
scaffold_1	32978841	32979373	MACS2_pool_H3K4me3_final_TAG14_peak_3095	613	.	4.63823	61.3429	59.6059	240	scaffold_1	32978921	32981794	+	Eucgr.A02225	452
scaffold_1	33000289	33001351	MACS2_pool_H3K4me3_final_TAG14_peak_3102	1736	.	9.54522	173.602	171.045	710	scaffold_1	32994836	33001221	-	Eucgr.A02227	932
scaffold_1	33003699	33004743	MACS2_pool_H3K4me3_final_TAG14_peak_3103	2037	.	11.4627	203.766	200.827	625	scaffold_1	33002113	33004700	-	Eucgr.A02228	1001
scaffold_1	33019002	33022323	MACS2_pool_H3K4me3_final_TAG14_peak_3105	1048	.	6.61228	104.864	102.867	662	scaffold_1	33018984	33022537	+	Eucgr.A02229	3321
scaffold_1	33030287	33032727	MACS2_pool_H3K4me3_final_TAG14_peak_3108	1528	.	9.61226	152.836	150.487	343	scaffold_1	33030357	33032135	+	Eucgr.A02230	1778
scaffold_1	33038576	33039838	MACS2_pool_H3K4me3_final_TAG14_peak_3111	1854	.	10.5733	185.466	182.771	291	scaffold_1	33037722	33044463	+	Eucgr.A02231	1262
scaffold_1	33049267	33050238	MACS2_pool_H3K4me3_final_TAG14_peak_3112	2189	.	12.0258	218.987	215.819	443	scaffold_1	33044603	33050177	-	Eucgr.A02232	910
scaffold_1	33051729	33053787	MACS2_pool_H3K4me3_final_TAG14_peak_3113	1773	.	9.47889	177.362	174.762	1520	scaffold_1	33051008	33053790	-	Eucgr.A02233	2058
scaffold_1	33061340	33062065	MACS2_pool_H3K4me3_final_TAG14_peak_3114	1436	.	8.3318	143.633	141.365	258	scaffold_1	33061383	33064859	+	Eucgr.A02234	682
scaffold_1	33069777	33071370	MACS2_pool_H3K4me3_final_TAG14_peak_3115	708	.	5.82878	70.8421	69.0476	817	scaffold_1	33069396	33074694	+	Eucgr.A02235	1593
scaffold_1	33087027	33087877	MACS2_pool_H3K4me3_final_TAG14_peak_3117	1832	.	9.86458	183.257	180.59	579	scaffold_1	33076934	33087672	-	Eucgr.A02236	645
scaffold_1	33089581	33090444	MACS2_pool_H3K4me3_final_TAG14_peak_3118	517	.	4.67233	51.7307	50.0535	462	scaffold_1	33089450	33090431	-	Eucgr.A02237	850
scaffold_1	33091375	33092565	MACS2_pool_H3K4me3_final_TAG14_peak_3119	781	.	6.37367	78.1653	76.3274	718	scaffold_1	33091442	33092419	-	Eucgr.A02238	977
scaffold_1	33100139	33101605	MACS2_pool_H3K4me3_final_TAG14_peak_3121	1809	.	11.1977	180.969	178.33	1004	scaffold_1	33095033	33101416	-	Eucgr.A02239	1277
scaffold_1	33114328	33115874	MACS2_pool_H3K4me3_final_TAG14_peak_3123	1905	.	11.6672	190.538	187.779	818	scaffold_1	33109574	33114854	-	Eucgr.A02240	526
scaffold_1	33125493	33126314	MACS2_pool_H3K4me3_final_TAG14_peak_3124	1758	.	12.0153	175.805	173.224	540	scaffold_1	33122507	33126050	-	Eucgr.A02241	557
scaffold_1	33138135	33139060	MACS2_pool_H3K4me3_final_TAG14_peak_3126	833	.	6.71598	83.3568	81.4886	568	scaffold_1	33138360	33139223	+	Eucgr.A02242	700
scaffold_1	33177038	33178648	MACS2_pool_H3K4me3_final_TAG14_peak_3133	471	.	4.78833	47.1961	45.5499	387	scaffold_1	33177292	33181038	+	Eucgr.A02248	1356
scaffold_1	33189698	33190985	MACS2_pool_H3K4me3_final_TAG14_peak_3137	1619	.	9.72108	161.942	159.507	466	scaffold_1	33189965	33209214	+	Eucgr.A02249	1020
scaffold_1	33249838	33250610	MACS2_pool_H3K4me3_final_TAG14_peak_3142	576	.	5.02548	57.6627	55.9468	611	scaffold_1	33245457	33250534	-	Eucgr.A02254	696
scaffold_1	33253900	33255075	MACS2_pool_H3K4me3_final_TAG14_peak_3143	1838	.	11.0008	183.83	181.154	782	scaffold_1	33251240	33254948	-	Eucgr.A02255	1048
scaffold_1	33267049	33268030	MACS2_pool_H3K4me3_final_TAG14_peak_3144	666	.	5.72806	66.6816	64.9122	426	scaffold_1	33266861	33268830	-	Eucgr.A02256	981
scaffold_1	33268333	33269035	MACS2_pool_H3K4me3_final_TAG14_peak_3145	1099	.	8.49172	109.998	107.97	348	scaffold_1	33266861	33268830	-	Eucgr.A02256	497
scaffold_1	33301135	33301968	MACS2_pool_H3K4me3_final_TAG14_peak_3150	436	.	6.1009	43.6875	42.065	589	scaffold_1	33299710	33301811	-	Eucgr.A02257	676
scaffold_1	33320639	33321618	MACS2_pool_H3K4me3_final_TAG14_peak_3153	1486	.	11.3921	148.642	146.332	642	scaffold_1	33318733	33321589	-	Eucgr.A02258	950
scaffold_1	33324447	33325126	MACS2_pool_H3K4me3_final_TAG14_peak_3154	535	.	6.0115	53.5525	51.8635	351	scaffold_1	33324612	33325120	+	Eucgr.A02259	508
scaffold_1	33327741	33328709	MACS2_pool_H3K4me3_final_TAG14_peak_3155	2068	.	10.6316	206.827	203.846	480	scaffold_1	33327751	33333932	+	Eucgr.A02260	958
scaffold_1	33338593	33339796	MACS2_pool_H3K4me3_final_TAG14_peak_3156	1488	.	9.45135	148.853	146.54	718	scaffold_1	33334535	33339808	-	Eucgr.A02261	1203
scaffold_1	33348553	33349607	MACS2_pool_H3K4me3_final_TAG14_peak_3157	997	.	5.58647	99.7035	97.7389	658	scaffold_1	33340877	33349455	-	Eucgr.A02262	902
scaffold_1	33360878	33362523	MACS2_pool_H3K4me3_final_TAG14_peak_3160	633	.	6.12688	63.3903	61.641	580	scaffold_1	33361170	33362502	+	Eucgr.A02264	1332
scaffold_1	33364085	33365168	MACS2_pool_H3K4me3_final_TAG14_peak_3162	1280	.	8.82536	128.085	125.936	242	scaffold_1	33364123	33366450	+	Eucgr.A02265	1045
scaffold_1	33367975	33369015	MACS2_pool_H3K4me3_final_TAG14_peak_3163	2393	.	14.2017	239.322	235.829	379	scaffold_1	33367835	33370895	+	Eucgr.A02266	1040
scaffold_1	33372020	33373253	MACS2_pool_H3K4me3_final_TAG14_peak_3164	2076	.	11.348	207.65	204.655	585	scaffold_1	33372085	33377412	+	Eucgr.A02267	1168
scaffold_1	33386289	33387344	MACS2_pool_H3K4me3_final_TAG14_peak_3167	488	.	5.41918	48.817	47.1597	441	scaffold_1	33386221	33388878	-	Eucgr.A02268	1055
scaffold_1	33387623	33388920	MACS2_pool_H3K4me3_final_TAG14_peak_3168	1380	.	8.47363	138.091	135.867	668	scaffold_1	33386221	33388878	-	Eucgr.A02268	1255
scaffold_1	33412577	33413658	MACS2_pool_H3K4me3_final_TAG14_peak_3170	2070	.	9.35512	207.03	204.046	604	scaffold_1	33407744	33413584	-	Eucgr.A02270	1007
scaffold_1	33420110	33421432	MACS2_pool_H3K4me3_final_TAG14_peak_3172	661	.	6.34307	66.1134	64.3466	478	scaffold_1	33420315	33421808	+	Eucgr.A02271	1117
scaffold_1	33458399	33459431	MACS2_pool_H3K4me3_final_TAG14_peak_3180	396	.	4.89719	39.6591	38.0644	367	scaffold_1	33458811	33460053	+	Eucgr.A02275	620
scaffold_1	33554883	33556088	MACS2_pool_H3K4me3_final_TAG14_peak_3191	444	.	5.96758	44.4546	42.8257	480	scaffold_1	33555022	33556573	+	Eucgr.A02280	1066
scaffold_1	33562306	33563735	MACS2_pool_H3K4me3_final_TAG14_peak_3193	1017	.	8.04671	101.767	99.7894	442	scaffold_1	33562497	33563774	+	Eucgr.A02281	1238
scaffold_1	33574471	33576175	MACS2_pool_H3K4me3_final_TAG14_peak_3194	601	.	6.1339	60.1971	58.4661	516	scaffold_1	33574859	33576235	+	Eucgr.A02282	1316
scaffold_1	33592374	33594040	MACS2_pool_H3K4me3_final_TAG14_peak_3199	677	.	4.64457	67.7074	65.9309	939	scaffold_1	33592671	33594056	+	Eucgr.A02283	1369
scaffold_1	33613754	33615679	MACS2_pool_H3K4me3_final_TAG14_peak_3202	2255	.	12.2672	225.594	222.321	1338	scaffold_1	33614490	33615652	-	Eucgr.A02286	1162
scaffold_1	33621770	33622390	MACS2_pool_H3K4me3_final_TAG14_peak_3204	363	.	4.49263	36.3198	34.7497	249	scaffold_1	33621858	33625153	-	Eucgr.A02287	532
scaffold_1	33629409	33630977	MACS2_pool_H3K4me3_final_TAG14_peak_3208	667	.	6.6217	66.7588	64.9882	487	scaffold_1	33629341	33630193	+	Eucgr.A02288	784
scaffold_1	33643389	33644416	MACS2_pool_H3K4me3_final_TAG14_peak_3211	2362	.	13.2894	236.243	232.799	704	scaffold_1	33638110	33643428	-	Eucgr.A02290	39
scaffold_1	33650173	33652685	MACS2_pool_H3K4me3_final_TAG14_peak_3212	1832	.	10.2704	183.28	180.612	1298	scaffold_1	33651373	33652239	+	Eucgr.A02291	866
scaffold_1	33656369	33657677	MACS2_pool_H3K4me3_final_TAG14_peak_3215	1588	.	9.86805	158.855	156.452	660	scaffold_1	33654198	33657592	-	Eucgr.A02292	1223
scaffold_1	33672661	33673771	MACS2_pool_H3K4me3_final_TAG14_peak_3217	816	.	6.7221	81.654	79.7955	617	scaffold_1	33673058	33684868	+	Eucgr.A02294	713
scaffold_1	33688895	33690057	MACS2_pool_H3K4me3_final_TAG14_peak_3218	2548	.	14.034	254.871	251.123	744	scaffold_1	33683551	33689687	-	Eucgr.A02295	792
scaffold_1	33691879	33693036	MACS2_pool_H3K4me3_final_TAG14_peak_3219	2112	.	10.9982	211.241	208.192	264	scaffold_1	33691935	33697064	+	Eucgr.A02296	1101
scaffold_1	33701547	33702662	MACS2_pool_H3K4me3_final_TAG14_peak_3220	1734	.	9.34394	173.411	170.856	715	scaffold_1	33698193	33702604	-	Eucgr.A02297	1057
scaffold_1	33703523	33704472	MACS2_pool_H3K4me3_final_TAG14_peak_3221	1694	.	10.1986	169.461	166.951	322	scaffold_1	33703611	33706787	+	Eucgr.A02298	861
scaffold_1	33707527	33708587	MACS2_pool_H3K4me3_final_TAG14_peak_3222	522	.	5.23776	52.2214	50.5415	512	scaffold_1	33707459	33710504	+	Eucgr.A02299	1060
scaffold_1	33727136	33727929	MACS2_pool_H3K4me3_final_TAG14_peak_3229	1051	.	9.19029	105.161	103.162	514	scaffold_1	33726863	33727571	-	Eucgr.A02302	435
scaffold_1	33799395	33800297	MACS2_pool_H3K4me3_final_TAG14_peak_3236	1686	.	10.3522	168.671	166.168	604	scaffold_1	33794961	33800224	-	Eucgr.A02303	829
scaffold_1	33801177	33802015	MACS2_pool_H3K4me3_final_TAG14_peak_3237	1997	.	11.8031	199.735	196.854	346	scaffold_1	33801215	33804895	+	Eucgr.A02304	800
scaffold_1	33806466	33807390	MACS2_pool_H3K4me3_final_TAG14_peak_3238	1521	.	9.14978	152.182	149.841	558	scaffold_1	33805203	33807311	-	Eucgr.A02305	845
scaffold_1	33811756	33812809	MACS2_pool_H3K4me3_final_TAG14_peak_3239	2553	.	15.006	255.31	251.554	785	scaffold_1	33809034	33812713	-	Eucgr.A02306	957
scaffold_1	33831405	33832536	MACS2_pool_H3K4me3_final_TAG14_peak_3242	1373	.	8.79141	137.367	135.149	865	scaffold_1	33830107	33837249	-	Eucgr.A02309	1131
scaffold_1	33836501	33837280	MACS2_pool_H3K4me3_final_TAG14_peak_3243	1429	.	9.21	142.931	140.669	378	scaffold_1	33830107	33837249	-	Eucgr.A02309	748
scaffold_1	33847929	33849161	MACS2_pool_H3K4me3_final_TAG14_peak_3244	2167	.	11.9454	216.795	213.66	427	scaffold_1	33848118	33863503	+	Eucgr.A02310	1043
scaffold_1	33872171	33873646	MACS2_pool_H3K4me3_final_TAG14_peak_3246	651	.	6.22779	65.1021	63.3419	1164	scaffold_1	33868580	33872625	-	Eucgr.A02312	454
scaffold_1	33920452	33922075	MACS2_pool_H3K4me3_final_TAG14_peak_3250	1176	.	8.01669	117.603	115.525	527	scaffold_1	33920483	33921922	-	Eucgr.A02318	1439
scaffold_1	33942398	33943895	MACS2_pool_H3K4me3_final_TAG14_peak_3254	661	.	5.91146	66.1981	64.4306	450	scaffold_1	33942425	33943813	-	Eucgr.A02320	1388
scaffold_1	33959220	33960733	MACS2_pool_H3K4me3_final_TAG14_peak_3255	836	.	7.02354	83.6453	81.7756	703	scaffold_1	33959239	33960651	-	Eucgr.A02321	1412
scaffold_1	33967429	33968699	MACS2_pool_H3K4me3_final_TAG14_peak_3257	1702	.	10.2764	170.289	167.768	319	scaffold_1	33967520	33971583	+	Eucgr.A02322	1179
scaffold_1	33974431	33976015	MACS2_pool_H3K4me3_final_TAG14_peak_3258	1092	.	8.41049	109.25	107.227	337	scaffold_1	33974468	33975880	-	Eucgr.A02323	1412
scaffold_1	34020560	34022050	MACS2_pool_H3K4me3_final_TAG14_peak_3262	470	.	5.77743	47.0747	45.4288	613	scaffold_1	34020548	34021969	-	Eucgr.A02326	1409
scaffold_1	34049793	34052138	MACS2_pool_H3K4me3_final_TAG14_peak_3265	513	.	5.72524	51.3094	49.6346	422	scaffold_1	34049832	34051217	-	Eucgr.A02328	1385
scaffold_1	34059977	34061383	MACS2_pool_H3K4me3_final_TAG14_peak_3267	376	.	4.18628	37.6162	36.0359	612	scaffold_1	34059928	34061277	-	Eucgr.A02329	1300
scaffold_1	34069069	34070463	MACS2_pool_H3K4me3_final_TAG14_peak_3268	368	.	4.70693	36.8501	35.2749	429	scaffold_1	34069025	34070428	-	Eucgr.A02330	1359
scaffold_1	34075760	34076902	MACS2_pool_H3K4me3_final_TAG14_peak_3269	2055	.	11.2705	205.51	202.547	728	scaffold_1	34071866	34076828	-	Eucgr.A02331	1068
scaffold_1	34088453	34089555	MACS2_pool_H3K4me3_final_TAG14_peak_3270	637	.	6.26772	63.792	62.0401	680	scaffold_1	34088631	34091698	+	Eucgr.A02332	924
scaffold_1	34105972	34107364	MACS2_pool_H3K4me3_final_TAG14_peak_3275	437	.	4.57217	43.7912	42.1682	857	scaffold_1	34099510	34107007	-	Eucgr.A02334	1035
scaffold_1	34127168	34128573	MACS2_pool_H3K4me3_final_TAG14_peak_3276	1834	.	12.0039	183.43	180.76	417	scaffold_1	34127276	34128505	-	Eucgr.A02335	1229
scaffold_1	34140041	34140912	MACS2_pool_H3K4me3_final_TAG14_peak_3277	1575	.	10.6978	157.584	155.193	461	scaffold_1	34134888	34140638	-	Eucgr.A02337	597
scaffold_1	34145952	34146678	MACS2_pool_H3K4me3_final_TAG14_peak_3278	381	.	5.24791	38.1674	36.5841	503	scaffold_1	34146044	34148837	+	Eucgr.A02338	634
scaffold_1	34147106	34148104	MACS2_pool_H3K4me3_final_TAG14_peak_3279	941	.	8.8874	94.1622	92.2297	736	scaffold_1	34146044	34148837	+	Eucgr.A02338	998
scaffold_1	34177016	34178399	MACS2_pool_H3K4me3_final_TAG14_peak_3280	1901	.	11.8778	190.179	187.426	1037	scaffold_1	34153669	34178229	-	Eucgr.A02339	1213
scaffold_1	34191767	34193019	MACS2_pool_H3K4me3_final_TAG14_peak_3281	2263	.	12.5905	226.317	223.032	306	scaffold_1	34191472	34194988	+	Eucgr.A02340	1252
scaffold_1	34198105	34199316	MACS2_pool_H3K4me3_final_TAG14_peak_3282	1597	.	9.73121	159.731	157.321	871	scaffold_1	34194950	34199210	-	Eucgr.A02341	1105
scaffold_1	34208123	34209080	MACS2_pool_H3K4me3_final_TAG14_peak_3283	1900	.	12.9143	190.055	187.304	695	scaffold_1	34201176	34208869	-	Eucgr.A02342	746
scaffold_1	34218342	34220545	MACS2_pool_H3K4me3_final_TAG14_peak_3284	2299	.	15.1353	229.924	226.58	237	scaffold_1	34218525	34220691	+	Eucgr.A02343	2020
scaffold_1	34244163	34246015	MACS2_pool_H3K4me3_final_TAG14_peak_3287	1927	.	11.756	192.715	189.928	674	scaffold_1	34243398	34245263	-	Eucgr.A02345	1100
scaffold_1	34244163	34246015	MACS2_pool_H3K4me3_final_TAG14_peak_3287	1927	.	11.756	192.715	189.928	674	scaffold_1	34245284	34248702	+	Eucgr.A02346	731
scaffold_1	34252025	34253058	MACS2_pool_H3K4me3_final_TAG14_peak_3288	2141	.	11.5804	214.105	211.014	737	scaffold_1	34248850	34252995	-	Eucgr.A02347	970
scaffold_1	34256114	34258141	MACS2_pool_H3K4me3_final_TAG14_peak_3289	953	.	7.1841	95.3194	93.3811	486	scaffold_1	34256425	34264083	+	Eucgr.A02348	1716
scaffold_1	34265669	34267956	MACS2_pool_H3K4me3_final_TAG14_peak_3290	2514	.	13.6919	251.403	247.713	1667	scaffold_1	34263024	34267890	-	Eucgr.A02349	2221
scaffold_1	34271247	34272802	MACS2_pool_H3K4me3_final_TAG14_peak_3291	532	.	5.59653	53.2756	51.5882	372	scaffold_1	34272386	34273652	+	Eucgr.A02350	416
scaffold_1	34276884	34278841	MACS2_pool_H3K4me3_final_TAG14_peak_3293	739	.	7.41406	73.9312	72.1177	255	scaffold_1	34276286	34277431	+	Eucgr.A02351	547
scaffold_1	34276884	34278841	MACS2_pool_H3K4me3_final_TAG14_peak_3293	739	.	7.41406	73.9312	72.1177	255	scaffold_1	34278312	34285301	-	Eucgr.A02352	529
scaffold_1	34304956	34306274	MACS2_pool_H3K4me3_final_TAG14_peak_3295	1034	.	7.60096	103.405	101.418	282	scaffold_1	34305037	34305633	+	Eucgr.A02353	596
scaffold_1	34304956	34306274	MACS2_pool_H3K4me3_final_TAG14_peak_3295	1034	.	7.60096	103.405	101.418	282	scaffold_1	34306111	34319433	-	Eucgr.A02354	163
scaffold_1	34318703	34319507	MACS2_pool_H3K4me3_final_TAG14_peak_3297	1814	.	10.6581	181.475	178.827	466	scaffold_1	34306111	34319433	-	Eucgr.A02354	730
scaffold_1	34322240	34323395	MACS2_pool_H3K4me3_final_TAG14_peak_3298	1838	.	11.0008	183.83	181.154	818	scaffold_1	34320840	34337606	-	Eucgr.A02355	1155
scaffold_1	34336903	34337816	MACS2_pool_H3K4me3_final_TAG14_peak_3299	1289	.	7.41207	128.916	126.761	600	scaffold_1	34320840	34337606	-	Eucgr.A02355	703
scaffold_1	34359159	34360098	MACS2_pool_H3K4me3_final_TAG14_peak_3302	1469	.	11.6764	146.977	144.68	602	scaffold_1	34344141	34359952	-	Eucgr.A02357	793
scaffold_1	34376798	34377771	MACS2_pool_H3K4me3_final_TAG14_peak_3303	584	.	6.67944	58.4889	56.7683	537	scaffold_1	34361562	34377429	-	Eucgr.A02358	631
scaffold_1	34408006	34408951	MACS2_pool_H3K4me3_final_TAG14_peak_3305	1917	.	10.8057	191.738	188.965	442	scaffold_1	34392538	34408861	-	Eucgr.A02359	855
scaffold_1	34413686	34414640	MACS2_pool_H3K4me3_final_TAG14_peak_3306	2110	.	12.025	211.019	207.975	223	scaffold_1	34414095	34415458	-	Eucgr.A02360	545
scaffold_1	34413686	34414640	MACS2_pool_H3K4me3_final_TAG14_peak_3306	2110	.	12.025	211.019	207.975	223	scaffold_1	34413713	34417505	+	Eucgr.A02361	927
scaffold_1	34457171	34458094	MACS2_pool_H3K4me3_final_TAG14_peak_3313	819	.	5.60579	81.9602	80.0992	413	scaffold_1	34456375	34458042	-	Eucgr.A02367	871
scaffold_1	34471946	34473236	MACS2_pool_H3K4me3_final_TAG14_peak_3314	912	.	7.33866	91.2796	89.3647	956	scaffold_1	34459243	34473019	-	Eucgr.A02368	1073
scaffold_1	34476657	34477914	MACS2_pool_H3K4me3_final_TAG14_peak_3315	1636	.	8.00801	163.688	161.238	807	scaffold_1	34474825	34478072	-	Eucgr.A02369	1257
scaffold_1	34480599	34481901	MACS2_pool_H3K4me3_final_TAG14_peak_3316	2184	.	9.22872	218.447	215.289	878	scaffold_1	34479548	34481773	-	Eucgr.A02370	1174
scaffold_1	34484003	34485312	MACS2_pool_H3K4me3_final_TAG14_peak_3317	2864	.	12.7852	286.459	282.22	750	scaffold_1	34482664	34485203	-	Eucgr.A02371	1200
scaffold_1	34514910	34517360	MACS2_pool_H3K4me3_final_TAG14_peak_3326	1135	.	7.73022	113.507	111.457	1750	scaffold_1	34510082	34517313	-	Eucgr.A02374	2403
scaffold_1	34537263	34539636	MACS2_pool_H3K4me3_final_TAG14_peak_3327	3139	.	18.2893	313.963	309.385	1676	scaffold_1	34534557	34539753	-	Eucgr.A02375	2373
scaffold_1	34554484	34555542	MACS2_pool_H3K4me3_final_TAG14_peak_3328	1633	.	10.1842	163.327	160.881	741	scaffold_1	34547493	34555440	-	Eucgr.A02376	956
scaffold_1	34563344	34564494	MACS2_pool_H3K4me3_final_TAG14_peak_3329	1914	.	14.9399	191.447	188.678	495	scaffold_1	34561057	34564437	-	Eucgr.A02378	1093
scaffold_1	34568061	34570067	MACS2_pool_H3K4me3_final_TAG14_peak_3330	2099	.	10.7013	209.956	206.926	1384	scaffold_1	34567537	34570265	-	Eucgr.A02379	2006
scaffold_1	34576815	34579414	MACS2_pool_H3K4me3_final_TAG14_peak_3331	2195	.	14.0732	219.54	216.364	412	scaffold_1	34576740	34580506	+	Eucgr.A02380	2599
scaffold_1	34587370	34588349	MACS2_pool_H3K4me3_final_TAG14_peak_3334	1671	.	9.48344	167.15	164.664	552	scaffold_1	34583326	34588248	-	Eucgr.A02381	878
scaffold_1	34595586	34597756	MACS2_pool_H3K4me3_final_TAG14_peak_3335	1878	.	11.7755	187.887	185.162	1825	scaffold_1	34593678	34597472	-	Eucgr.A02383	1886
scaffold_1	34617233	34621031	MACS2_pool_H3K4me3_final_TAG14_peak_3336	2249	.	10.3651	224.956	221.693	467	scaffold_1	34617525	34618787	-	Eucgr.A02385	1262
scaffold_1	34617233	34621031	MACS2_pool_H3K4me3_final_TAG14_peak_3336	2249	.	10.3651	224.956	221.693	467	scaffold_1	34617258	34621772	+	Eucgr.A02384	3773
scaffold_1	34628957	34630367	MACS2_pool_H3K4me3_final_TAG14_peak_3337	1407	.	8.90152	140.738	138.494	748	scaffold_1	34622962	34630155	-	Eucgr.A02386	1198
scaffold_1	34646859	34647568	MACS2_pool_H3K4me3_final_TAG14_peak_3339	549	.	4.43001	54.9063	53.2088	514	scaffold_1	34647033	34647750	+	Eucgr.A02388	535
scaffold_1	34650877	34651965	MACS2_pool_H3K4me3_final_TAG14_peak_3340	1722	.	10.5824	172.266	169.724	462	scaffold_1	34650889	34651887	+	Eucgr.A02389	998
scaffold_1	34664118	34665042	MACS2_pool_H3K4me3_final_TAG14_peak_3341	1165	.	7.91873	116.55	114.48	531	scaffold_1	34658281	34664963	-	Eucgr.A02391	845
scaffold_1	34671062	34671988	MACS2_pool_H3K4me3_final_TAG14_peak_3342	2246	.	14.1614	224.668	221.412	523	scaffold_1	34667410	34671868	-	Eucgr.A02392	806
scaffold_1	34677666	34678714	MACS2_pool_H3K4me3_final_TAG14_peak_3343	1346	.	10.7214	134.689	132.492	766	scaffold_1	34674622	34678717	-	Eucgr.A02394	1048
scaffold_1	34677666	34678714	MACS2_pool_H3K4me3_final_TAG14_peak_3343	1346	.	10.7214	134.689	132.492	766	scaffold_1	34677458	34677998	+	Eucgr.A02395	332
scaffold_1	34688748	34689795	MACS2_pool_H3K4me3_final_TAG14_peak_3344	1620	.	9.42236	162.034	159.599	591	scaffold_1	34680942	34689486	-	Eucgr.A02396	738
scaffold_1	34708613	34709937	MACS2_pool_H3K4me3_final_TAG14_peak_3346	1924	.	10.349	192.456	189.671	698	scaffold_1	34708700	34716041	+	Eucgr.A02397	1237
scaffold_1	34719487	34720333	MACS2_pool_H3K4me3_final_TAG14_peak_3347	1923	.	12.2513	192.361	189.581	634	scaffold_1	34715048	34720354	-	Eucgr.A02398	846
scaffold_1	34731255	34733026	MACS2_pool_H3K4me3_final_TAG14_peak_3349	1685	.	10.957	168.535	166.032	522	scaffold_1	34732342	34732839	-	Eucgr.A02401	497
scaffold_1	34731255	34733026	MACS2_pool_H3K4me3_final_TAG14_peak_3349	1685	.	10.957	168.535	166.032	522	scaffold_1	34731485	34734307	+	Eucgr.A02400	1541
scaffold_1	34746367	34747415	MACS2_pool_H3K4me3_final_TAG14_peak_3352	1396	.	10.3072	139.622	137.386	257	scaffold_1	34746436	34752509	+	Eucgr.A02402	979
scaffold_1	34761775	34763229	MACS2_pool_H3K4me3_final_TAG14_peak_3358	2219	.	12.3034	221.95	218.736	788	scaffold_1	34758496	34763234	-	Eucgr.A02404	1454
scaffold_1	34767871	34768825	MACS2_pool_H3K4me3_final_TAG14_peak_3359	758	.	6.66555	75.8761	74.0509	356	scaffold_1	34767967	34770293	+	Eucgr.A02405	858
scaffold_1	34776724	34777636	MACS2_pool_H3K4me3_final_TAG14_peak_3360	1133	.	7.00281	113.397	111.348	493	scaffold_1	34774131	34777531	-	Eucgr.A02407	807
scaffold_1	34780453	34781053	MACS2_pool_H3K4me3_final_TAG14_peak_3363	413	.	4.44334	41.3093	39.7028	209	scaffold_1	34778799	34781063	+	Eucgr.A02408	600
scaffold_1	34788627	34791336	MACS2_pool_H3K4me3_final_TAG14_peak_3364	1792	.	10.3409	179.249	176.627	676	scaffold_1	34788972	34792283	+	Eucgr.A02410	2364
scaffold_1	34796860	34798868	MACS2_pool_H3K4me3_final_TAG14_peak_3366	1489	.	10.2967	148.995	146.681	1573	scaffold_1	34792525	34798798	-	Eucgr.A02411	1938
scaffold_1	34807365	34808450	MACS2_pool_H3K4me3_final_TAG14_peak_3367	2481	.	13.9374	248.124	244.486	743	scaffold_1	34807992	34811862	-	Eucgr.A02412	458
scaffold_1	34810638	34812376	MACS2_pool_H3K4me3_final_TAG14_peak_3368	1485	.	8.83427	148.571	146.262	1212	scaffold_1	34807992	34811862	-	Eucgr.A02412	1224
scaffold_1	34816836	34818163	MACS2_pool_H3K4me3_final_TAG14_peak_3370	1054	.	8.2286	105.49	103.49	314	scaffold_1	34812929	34817924	-	Eucgr.A02413	1088
scaffold_1	34838397	34839487	MACS2_pool_H3K4me3_final_TAG14_peak_3371	2403	.	11.4357	240.37	236.859	690	scaffold_1	34835888	34839437	-	Eucgr.A02414	1040
scaffold_1	34842010	34842885	MACS2_pool_H3K4me3_final_TAG14_peak_3372	1396	.	8.70155	139.614	137.378	428	scaffold_1	34842062	34845758	+	Eucgr.A02415	823
scaffold_1	34850433	34852620	MACS2_pool_H3K4me3_final_TAG14_peak_3373	2258	.	13.2306	225.834	222.558	966	scaffold_1	34850674	34854721	+	Eucgr.A02416	1946
scaffold_1	34861347	34862946	MACS2_pool_H3K4me3_final_TAG14_peak_3376	775	.	6.56627	77.5171	75.6824	693	scaffold_1	34861978	34865133	+	Eucgr.A02417	968
scaffold_1	34867946	34868863	MACS2_pool_H3K4me3_final_TAG14_peak_3377	484	.	4.9178	48.4694	46.8139	311	scaffold_1	34868347	34870728	+	Eucgr.A02418	516
scaffold_1	34873202	34874591	MACS2_pool_H3K4me3_final_TAG14_peak_3378	625	.	6.4231	62.5828	60.8376	316	scaffold_1	34873427	34875569	+	Eucgr.A02419	1164
scaffold_1	34935491	34937220	MACS2_pool_H3K4me3_final_TAG14_peak_3391	1524	.	8.97853	152.433	150.09	314	scaffold_1	34936356	34936827	+	Eucgr.A02428	471
scaffold_1	34943520	34945105	MACS2_pool_H3K4me3_final_TAG14_peak_3394	1580	.	8.10427	158.065	155.669	367	scaffold_1	34943657	34944456	-	Eucgr.A02430	799
scaffold_1	34955663	34958435	MACS2_pool_H3K4me3_final_TAG14_peak_3400	1196	.	8.11279	119.648	117.558	1520	scaffold_1	34956762	34963470	-	Eucgr.A02432	1673
scaffold_1	35002370	35003507	MACS2_pool_H3K4me3_final_TAG14_peak_3403	724	.	6.5756	72.4404	70.6363	537	scaffold_1	35002489	35003379	+	Eucgr.A02433	890
scaffold_1	35025832	35027713	MACS2_pool_H3K4me3_final_TAG14_peak_3411	758	.	7.29599	75.8529	74.028	1378	scaffold_1	35020755	35026222	-	Eucgr.A02436	390
scaffold_1	35042908	35045009	MACS2_pool_H3K4me3_final_TAG14_peak_3412	2158	.	11.391	215.83	212.714	1782	scaffold_1	35040912	35044996	-	Eucgr.A02437	2088
scaffold_1	35060642	35061709	MACS2_pool_H3K4me3_final_TAG14_peak_3414	1751	.	10.1859	175.135	172.562	778	scaffold_1	35058328	35061618	-	Eucgr.A02439	976
scaffold_1	35067380	35068320	MACS2_pool_H3K4me3_final_TAG14_peak_3415	489	.	5.35109	48.9677	47.3079	556	scaffold_1	35062958	35067833	-	Eucgr.A02440	453
scaffold_1	35073187	35074839	MACS2_pool_H3K4me3_final_TAG14_peak_3416	2311	.	12.4281	231.137	227.774	1006	scaffold_1	35069324	35074597	-	Eucgr.A02441	1410
scaffold_1	35089157	35090107	MACS2_pool_H3K4me3_final_TAG14_peak_3418	1118	.	7.32858	111.862	109.822	523	scaffold_1	35087834	35089994	-	Eucgr.A02443	837
scaffold_1	35127844	35129434	MACS2_pool_H3K4me3_final_TAG14_peak_3424	2005	.	10.2211	200.528	197.638	1005	scaffold_1	35127572	35129360	-	Eucgr.A02447	1516
scaffold_1	35133177	35134388	MACS2_pool_H3K4me3_final_TAG14_peak_3425	1702	.	10.0541	170.282	167.761	789	scaffold_1	35130164	35134327	-	Eucgr.A02448	1150
scaffold_1	35153430	35154364	MACS2_pool_H3K4me3_final_TAG14_peak_3428	731	.	6.4696	73.1864	71.3772	536	scaffold_1	35153536	35154402	+	Eucgr.A02450	828
scaffold_1	35161030	35162247	MACS2_pool_H3K4me3_final_TAG14_peak_3429	2938	.	16.2178	293.849	289.513	897	scaffold_1	35157008	35161941	-	Eucgr.A02451	911
scaffold_1	35168978	35170457	MACS2_pool_H3K4me3_final_TAG14_peak_3432	2311	.	11.3985	231.119	227.757	685	scaffold_1	35169017	35174024	+	Eucgr.A02453	1440
scaffold_1	35175017	35176365	MACS2_pool_H3K4me3_final_TAG14_peak_3434	2136	.	12.9538	213.686	210.604	429	scaffold_1	35174993	35180772	+	Eucgr.A02454	1348
scaffold_1	35191300	35193893	MACS2_pool_H3K4me3_final_TAG14_peak_3436	2281	.	14.2278	228.167	224.855	1994	scaffold_1	35190971	35193667	-	Eucgr.A02456	2367
scaffold_1	35311777	35312969	MACS2_pool_H3K4me3_final_TAG14_peak_3445	2481	.	12.2826	248.121	244.483	371	scaffold_1	35311801	35316143	+	Eucgr.A02461	1168
scaffold_1	35330709	35333025	MACS2_pool_H3K4me3_final_TAG14_peak_3450	2015	.	10.0325	201.524	198.618	1328	scaffold_1	35328938	35332960	-	Eucgr.A02463	2251
scaffold_1	35342801	35344345	MACS2_pool_H3K4me3_final_TAG14_peak_3452	779	.	5.90266	77.9358	76.0988	1306	scaffold_1	35341784	35344338	-	Eucgr.A02464	1537
scaffold_1	35346673	35348640	MACS2_pool_H3K4me3_final_TAG14_peak_3453	3073	.	16.6844	307.368	302.864	1612	scaffold_1	35346452	35348626	-	Eucgr.A02465	1953
scaffold_1	35360532	35361904	MACS2_pool_H3K4me3_final_TAG14_peak_3455	1844	.	9.50951	184.451	181.769	743	scaffold_1	35360742	35364490	+	Eucgr.A02467	1162
scaffold_1	35360532	35361904	MACS2_pool_H3K4me3_final_TAG14_peak_3455	1844	.	9.50951	184.451	181.769	743	scaffold_1	35361167	35362514	-	Eucgr.A02468	737
scaffold_1	35371221	35372021	MACS2_pool_H3K4me3_final_TAG14_peak_3456	1217	.	8.0292	121.793	119.688	604	scaffold_1	35369282	35371965	-	Eucgr.A02470	744
scaffold_1	35394816	35396642	MACS2_pool_H3K4me3_final_TAG14_peak_3459	2478	.	13.77	247.899	244.267	1488	scaffold_1	35381302	35396726	-	Eucgr.A02473	1826
scaffold_1	35415454	35417291	MACS2_pool_H3K4me3_final_TAG14_peak_3460	384	.	4.21799	38.4896	36.9024	221	scaffold_1	35415498	35416516	+	Eucgr.A02474	1018
scaffold_1	35422983	35423522	MACS2_pool_H3K4me3_final_TAG14_peak_3461	667	.	6.31874	66.738	64.9677	356	scaffold_1	35422965	35423537	-	Eucgr.A02475	539
scaffold_1	35444329	35444996	MACS2_pool_H3K4me3_final_TAG14_peak_3465	562	.	4.958	56.2377	54.531	373	scaffold_1	35444252	35444995	-	Eucgr.A02477	666
scaffold_1	35446383	35447144	MACS2_pool_H3K4me3_final_TAG14_peak_3466	668	.	6.8482	66.8397	65.0686	359	scaffold_1	35446325	35447026	-	Eucgr.A02478	643
scaffold_1	35581353	35582501	MACS2_pool_H3K4me3_final_TAG14_peak_3482	2355	.	12.8451	235.589	232.157	756	scaffold_1	35580549	35582410	-	Eucgr.A02495	1057
scaffold_1	35583598	35584976	MACS2_pool_H3K4me3_final_TAG14_peak_3483	2136	.	12.4179	213.692	210.607	642	scaffold_1	35583723	35591389	+	Eucgr.A02496	1253
scaffold_1	35600541	35601572	MACS2_pool_H3K4me3_final_TAG14_peak_3484	2122	.	12.8074	212.295	209.23	676	scaffold_1	35600237	35601406	-	Eucgr.A02499	865
scaffold_1	35617316	35618208	MACS2_pool_H3K4me3_final_TAG14_peak_3485	1040	.	10.3155	104.033	102.042	647	scaffold_1	35615569	35618073	-	Eucgr.A02502	757
scaffold_1	35643777	35644566	MACS2_pool_H3K4me3_final_TAG14_peak_3487	1609	.	10.4133	160.988	158.564	344	scaffold_1	35643944	35648536	+	Eucgr.A02505	622
scaffold_1	35644628	35645604	MACS2_pool_H3K4me3_final_TAG14_peak_3488	526	.	5.44536	52.6912	51.0071	297	scaffold_1	35643944	35648536	+	Eucgr.A02505	976
scaffold_1	35652542	35653877	MACS2_pool_H3K4me3_final_TAG14_peak_3489	2056	.	10.3561	205.662	202.696	905	scaffold_1	35650110	35652593	-	Eucgr.A02506	51
scaffold_1	35656413	35657255	MACS2_pool_H3K4me3_final_TAG14_peak_3490	1297	.	8.48152	129.739	127.578	456	scaffold_1	35656787	35680588	+	Eucgr.A02507	468
scaffold_1	35683874	35684755	MACS2_pool_H3K4me3_final_TAG14_peak_3491	1660	.	9.67272	166.036	163.56	408	scaffold_1	35681351	35684634	-	Eucgr.A02508	760
scaffold_1	35686467	35687787	MACS2_pool_H3K4me3_final_TAG14_peak_3492	1076	.	7.04975	107.628	105.614	718	scaffold_1	35686607	35689058	+	Eucgr.A02509	1180
scaffold_1	35693430	35694418	MACS2_pool_H3K4me3_final_TAG14_peak_3493	1714	.	10.8751	171.493	168.96	679	scaffold_1	35690473	35700501	-	Eucgr.A02510	988
scaffold_1	35699466	35700607	MACS2_pool_H3K4me3_final_TAG14_peak_3494	2190	.	11.4657	219.052	215.88	775	scaffold_1	35690473	35700501	-	Eucgr.A02510	1035
scaffold_1	35709023	35709772	MACS2_pool_H3K4me3_final_TAG14_peak_3495	832	.	5.27928	83.2393	81.3721	570	scaffold_1	35702092	35709740	-	Eucgr.A02511	717
scaffold_1	35729649	35730257	MACS2_pool_H3K4me3_final_TAG14_peak_3498	505	.	6.67371	50.5858	48.9154	422	scaffold_1	35729546	35729996	+	Eucgr.A02515	347
scaffold_1	35748258	35748675	MACS2_pool_H3K4me3_final_TAG14_peak_3499	461	.	5.86598	46.1441	44.5039	248	scaffold_1	35746212	35748877	+	Eucgr.A02516	417
scaffold_1	35817078	35818024	MACS2_pool_H3K4me3_final_TAG14_peak_3511	2226	.	12.7665	222.645	219.42	319	scaffold_1	35817146	35819540	+	Eucgr.A02519	878
scaffold_1	35821043	35822085	MACS2_pool_H3K4me3_final_TAG14_peak_3512	1415	.	9.63404	141.536	139.284	520	scaffold_1	35821367	35824612	+	Eucgr.A02520	718
scaffold_1	35826377	35827277	MACS2_pool_H3K4me3_final_TAG14_peak_3513	1526	.	12.9963	152.647	150.302	290	scaffold_1	35826411	35828900	+	Eucgr.A02521	866
scaffold_1	35899858	35901066	MACS2_pool_H3K4me3_final_TAG14_peak_3521	632	.	6.02605	63.2973	61.5485	481	scaffold_1	35899950	35902292	-	Eucgr.A02530	1116
scaffold_1	35906570	35907526	MACS2_pool_H3K4me3_final_TAG14_peak_3522	472	.	5.22739	47.2022	45.5555	689	scaffold_1	35905415	35907689	-	Eucgr.A02532	956
scaffold_1	35915498	35916243	MACS2_pool_H3K4me3_final_TAG14_peak_3524	1843	.	9.68131	184.333	181.653	437	scaffold_1	35913502	35916236	-	Eucgr.A02534	738
scaffold_1	35923635	35924421	MACS2_pool_H3K4me3_final_TAG14_peak_3526	1312	.	10.2928	131.239	129.068	483	scaffold_1	35923559	35935869	+	Eucgr.A02536	786
scaffold_1	35966461	35967686	MACS2_pool_H3K4me3_final_TAG14_peak_3533	1600	.	9.44861	160.059	157.643	392	scaffold_1	35966706	35970827	+	Eucgr.A02540	980
scaffold_1	35972464	35973562	MACS2_pool_H3K4me3_final_TAG14_peak_3534	1832	.	9.86458	183.257	180.59	359	scaffold_1	35972570	35975416	+	Eucgr.A02541	992
scaffold_1	35975991	35977799	MACS2_pool_H3K4me3_final_TAG14_peak_3535	1524	.	10.2771	152.422	150.08	594	scaffold_1	35976362	35978486	+	Eucgr.A02542	1437
scaffold_1	35984408	35985401	MACS2_pool_H3K4me3_final_TAG14_peak_3536	1475	.	9.89804	147.591	145.29	725	scaffold_1	35978906	35985124	-	Eucgr.A02543	716
scaffold_1	35988199	35988530	MACS2_pool_H3K4me3_final_TAG14_peak_3537	444	.	5.32681	44.4325	42.8038	176	scaffold_1	35988194	35988499	-	Eucgr.A02544	300
scaffold_1	35997147	35998589	MACS2_pool_H3K4me3_final_TAG14_peak_3538	857	.	7.46167	85.734	83.8524	815	scaffold_1	35997151	36003407	+	Eucgr.A02545	1438
scaffold_1	36008273	36009541	MACS2_pool_H3K4me3_final_TAG14_peak_3539	1374	.	8.69751	137.42	135.202	718	scaffold_1	36004084	36009360	-	Eucgr.A02546	1087
scaffold_1	36011219	36012236	MACS2_pool_H3K4me3_final_TAG14_peak_3540	1853	.	10.3451	185.337	182.645	469	scaffold_1	36010580	36016673	+	Eucgr.A02547	1017
scaffold_1	36025374	36026409	MACS2_pool_H3K4me3_final_TAG14_peak_3542	687	.	5.92494	68.7033	66.9211	656	scaffold_1	36025661	36026413	+	Eucgr.A02548	748
scaffold_1	36028005	36029201	MACS2_pool_H3K4me3_final_TAG14_peak_3543	527	.	4.93928	52.7089	51.0244	244	scaffold_1	36028421	36029201	+	Eucgr.A02549	780
scaffold_1	36037290	36040473	MACS2_pool_H3K4me3_final_TAG14_peak_3544	2573	.	15.5411	257.375	253.587	1356	scaffold_1	36037328	36041384	+	Eucgr.A02551	3145
scaffold_1	36046041	36047789	MACS2_pool_H3K4me3_final_TAG14_peak_3545	2088	.	11.4583	208.873	205.862	1271	scaffold_1	36043261	36047689	-	Eucgr.A02553	1648
scaffold_1	36055923	36057923	MACS2_pool_H3K4me3_final_TAG14_peak_3547	1641	.	10.265	164.156	161.699	1598	scaffold_1	36052133	36057861	-	Eucgr.A02554	1938
scaffold_1	36062854	36064564	MACS2_pool_H3K4me3_final_TAG14_peak_3548	2294	.	13.1758	229.499	226.162	394	scaffold_1	36063424	36064936	+	Eucgr.A02555	1140
scaffold_1	36080451	36081318	MACS2_pool_H3K4me3_final_TAG14_peak_3552	1732	.	9.51595	173.248	170.695	428	scaffold_1	36076913	36081153	-	Eucgr.A02558	702
scaffold_1	36087518	36089171	MACS2_pool_H3K4me3_final_TAG14_peak_3553	1445	.	10.3175	144.535	142.261	991	scaffold_1	36083080	36087834	-	Eucgr.A02559	316
scaffold_1	36108120	36109173	MACS2_pool_H3K4me3_final_TAG14_peak_3554	2212	.	11.5404	221.207	218.003	548	scaffold_1	36095856	36109115	-	Eucgr.A02560	995
scaffold_1	36128951	36130589	MACS2_pool_H3K4me3_final_TAG14_peak_3555	2551	.	14.8293	255.182	251.429	438	scaffold_1	36129048	36133017	+	Eucgr.A02562	1541
scaffold_1	36135342	36136842	MACS2_pool_H3K4me3_final_TAG14_peak_3556	1127	.	8.56371	112.781	110.735	866	scaffold_1	36135759	36136286	-	Eucgr.A02563	527
scaffold_1	36141274	36142409	MACS2_pool_H3K4me3_final_TAG14_peak_3557	1172	.	7.38713	117.235	115.16	712	scaffold_1	36139325	36142425	-	Eucgr.A02564	1135
scaffold_1	36145707	36146733	MACS2_pool_H3K4me3_final_TAG14_peak_3559	956	.	7.40297	95.6392	93.699	634	scaffold_1	36145812	36146643	+	Eucgr.A02565	831
scaffold_1	36149204	36150535	MACS2_pool_H3K4me3_final_TAG14_peak_3560	2326	.	12.4387	232.605	229.221	406	scaffold_1	36149345	36151300	+	Eucgr.A02567	1190
scaffold_1	36188773	36190180	MACS2_pool_H3K4me3_final_TAG14_peak_3562	1260	.	7.2003	126.081	123.947	294	scaffold_1	36188884	36194094	+	Eucgr.A02570	1296
scaffold_1	36196740	36197729	MACS2_pool_H3K4me3_final_TAG14_peak_3563	1906	.	11.5463	190.64	187.879	255	scaffold_1	36196696	36199895	+	Eucgr.A02571	989
scaffold_1	36211952	36212825	MACS2_pool_H3K4me3_final_TAG14_peak_3565	1519	.	9.33372	151.982	149.643	409	scaffold_1	36205421	36212766	-	Eucgr.A02573	814
scaffold_1	36239710	36240748	MACS2_pool_H3K4me3_final_TAG14_peak_3568	2138	.	11.0262	213.889	210.802	738	scaffold_1	36220559	36240456	-	Eucgr.A02575	746
scaffold_1	36259027	36260153	MACS2_pool_H3K4me3_final_TAG14_peak_3569	2097	.	12.9763	209.738	206.713	371	scaffold_1	36258540	36275529	+	Eucgr.A02578	1126
scaffold_1	36330267	36331669	MACS2_pool_H3K4me3_final_TAG14_peak_3577	646	.	6.1805	64.683	62.9251	1028	scaffold_1	36330118	36331609	-	Eucgr.A02582	1342
scaffold_1	36363823	36364675	MACS2_pool_H3K4me3_final_TAG14_peak_3581	2287	.	16.1776	228.794	225.471	407	scaffold_1	36363891	36364572	+	Eucgr.A02585	681
scaffold_1	36378532	36379586	MACS2_pool_H3K4me3_final_TAG14_peak_3583	1939	.	12.4294	193.997	191.196	306	scaffold_1	36378679	36382399	+	Eucgr.A02587	907
scaffold_1	36385079	36389319	MACS2_pool_H3K4me3_final_TAG14_peak_3584	2112	.	10.9982	211.241	208.192	2428	scaffold_1	36384678	36389084	-	Eucgr.A02588	4005
scaffold_1	36409343	36411056	MACS2_pool_H3K4me3_final_TAG14_peak_3587	2514	.	14.4358	251.488	247.796	1041	scaffold_1	36405814	36410960	-	Eucgr.A02590	1617
scaffold_1	36415826	36416833	MACS2_pool_H3K4me3_final_TAG14_peak_3588	1414	.	7.84273	141.458	139.207	361	scaffold_1	36415774	36417964	+	Eucgr.A02591	1007
scaffold_1	36432954	36435052	MACS2_pool_H3K4me3_final_TAG14_peak_3594	1799	.	10.291	179.902	177.273	989	scaffold_1	36433305	36437214	+	Eucgr.A02593	1747
scaffold_1	36440681	36442194	MACS2_pool_H3K4me3_final_TAG14_peak_3596	2409	.	13.0925	240.96	237.439	474	scaffold_1	36440840	36447865	+	Eucgr.A02594	1354
scaffold_1	36448537	36449685	MACS2_pool_H3K4me3_final_TAG14_peak_3597	630	.	5.75056	63.066	61.3178	500	scaffold_1	36448916	36449963	+	Eucgr.A02595	769
scaffold_1	36464820	36466548	MACS2_pool_H3K4me3_final_TAG14_peak_3598	2009	.	11.7931	200.945	198.048	595	scaffold_1	36464813	36468067	+	Eucgr.A02596	1728
scaffold_1	36469182	36470040	MACS2_pool_H3K4me3_final_TAG14_peak_3599	895	.	5.94525	89.5236	87.6191	385	scaffold_1	36469120	36470176	+	Eucgr.A02597	858
scaffold_1	36475095	36476537	MACS2_pool_H3K4me3_final_TAG14_peak_3600	2199	.	13.9584	219.99	216.809	877	scaffold_1	36475610	36476423	-	Eucgr.A02598	813
scaffold_1	36489803	36491657	MACS2_pool_H3K4me3_final_TAG14_peak_3601	963	.	7.38211	96.3845	94.439	603	scaffold_1	36489979	36493652	+	Eucgr.A02599	1678
scaffold_1	36492439	36493460	MACS2_pool_H3K4me3_final_TAG14_peak_3602	371	.	5.00776	37.1707	35.5934	450	scaffold_1	36489979	36493652	+	Eucgr.A02599	1021
scaffold_1	36511656	36512887	MACS2_pool_H3K4me3_final_TAG14_peak_3604	2122	.	11.5294	212.242	209.178	571	scaffold_1	36500033	36512726	-	Eucgr.A02600	1070
scaffold_1	36517077	36518867	MACS2_pool_H3K4me3_final_TAG14_peak_3605	1395	.	10.0288	139.547	137.313	759	scaffold_1	36517051	36518742	-	Eucgr.A02601	1665
scaffold_1	36531152	36532129	MACS2_pool_H3K4me3_final_TAG14_peak_3607	968	.	8.29441	96.8492	94.9012	275	scaffold_1	36531417	36535880	+	Eucgr.A02602	712
scaffold_1	36552826	36554347	MACS2_pool_H3K4me3_final_TAG14_peak_3609	1022	.	7.88574	102.273	100.292	854	scaffold_1	36553567	36555174	-	Eucgr.A02604	780
scaffold_1	36570621	36571536	MACS2_pool_H3K4me3_final_TAG14_peak_3614	1887	.	9.31926	188.747	186.01	239	scaffold_1	36569881	36576409	+	Eucgr.A02606	915
scaffold_1	36583078	36584609	MACS2_pool_H3K4me3_final_TAG14_peak_3615	775	.	6.3123	77.5354	75.7003	426	scaffold_1	36582379	36583873	+	Eucgr.A02608	795
scaffold_1	36599924	36601150	MACS2_pool_H3K4me3_final_TAG14_peak_3616	538	.	6.05101	53.8558	52.1649	846	scaffold_1	36599909	36600966	-	Eucgr.A02609	1042
scaffold_1	36611354	36612595	MACS2_pool_H3K4me3_final_TAG14_peak_3617	2086	.	11.9212	208.617	205.608	629	scaffold_1	36611449	36612527	+	Eucgr.A02610	1078
scaffold_1	36623576	36624997	MACS2_pool_H3K4me3_final_TAG14_peak_3618	2196	.	12.3395	219.637	216.46	736	scaffold_1	36614894	36624716	-	Eucgr.A02611	1140
scaffold_1	36667005	36667933	MACS2_pool_H3K4me3_final_TAG14_peak_3621	2208	.	12.4591	220.878	217.681	387	scaffold_1	36666463	36671720	+	Eucgr.A02614	928
scaffold_1	36713583	36714601	MACS2_pool_H3K4me3_final_TAG14_peak_3624	599	.	5.58965	59.9803	58.2504	674	scaffold_1	36713259	36714654	-	Eucgr.A02618	1018
scaffold_1	36750158	36751101	MACS2_pool_H3K4me3_final_TAG14_peak_3627	1049	.	6.82945	104.956	102.959	344	scaffold_1	36749963	36751029	-	Eucgr.A02619	871
scaffold_1	36764532	36765599	MACS2_pool_H3K4me3_final_TAG14_peak_3628	1301	.	8.32802	130.151	127.987	668	scaffold_1	36763271	36765424	-	Eucgr.A02621	892
scaffold_1	36770460	36771837	MACS2_pool_H3K4me3_final_TAG14_peak_3629	1579	.	9.56614	157.938	155.543	1095	scaffold_1	36767721	36771762	-	Eucgr.A02622	1302
scaffold_1	36802513	36803694	MACS2_pool_H3K4me3_final_TAG14_peak_3633	757	.	5.58873	75.7381	73.9144	430	scaffold_1	36802619	36807020	+	Eucgr.A02624	1075
scaffold_1	36825032	36825936	MACS2_pool_H3K4me3_final_TAG14_peak_3635	794	.	7.50303	79.4193	77.5733	378	scaffold_1	36825251	36827522	+	Eucgr.A02625	685
scaffold_1	36835869	36836702	MACS2_pool_H3K4me3_final_TAG14_peak_3636	1659	.	9.87603	165.972	163.498	386	scaffold_1	36830993	36836730	-	Eucgr.A02626	833
scaffold_1	36837091	36837741	MACS2_pool_H3K4me3_final_TAG14_peak_3637	503	.	5.11718	50.3845	48.7162	196	scaffold_1	36837091	36839342	+	Eucgr.A02628	650
scaffold_1	36851049	36851946	MACS2_pool_H3K4me3_final_TAG14_peak_3638	1899	.	11.9934	189.956	187.206	609	scaffold_1	36838173	36851948	-	Eucgr.A02629	897
scaffold_1	36863515	36864648	MACS2_pool_H3K4me3_final_TAG14_peak_3640	1660	.	9.67272	166.036	163.56	874	scaffold_1	36859015	36864608	-	Eucgr.A02630	1093
scaffold_1	36870005	36871001	MACS2_pool_H3K4me3_final_TAG14_peak_3642	2477	.	13.3436	247.795	244.164	345	scaffold_1	36870046	36874989	+	Eucgr.A02632	955
scaffold_1	36881276	36882039	MACS2_pool_H3K4me3_final_TAG14_peak_3643	589	.	5.3398	58.9475	57.2249	267	scaffold_1	36881421	36883819	+	Eucgr.A02633	618
scaffold_1	36885485	36886420	MACS2_pool_H3K4me3_final_TAG14_peak_3645	2416	.	12.6471	241.691	238.16	423	scaffold_1	36885233	36889210	+	Eucgr.A02634	935
scaffold_1	37012542	37013762	MACS2_pool_H3K4me3_final_TAG14_peak_3659	2544	.	11.8405	254.416	250.678	311	scaffold_1	37012213	37018444	+	Eucgr.A02640	1220
scaffold_1	37022898	37024064	MACS2_pool_H3K4me3_final_TAG14_peak_3660	2445	.	12.9108	244.577	240.998	314	scaffold_1	37022982	37026727	+	Eucgr.A02641	1082
scaffold_1	37045585	37046575	MACS2_pool_H3K4me3_final_TAG14_peak_3662	563	.	5.77859	56.3727	54.6653	397	scaffold_1	37044361	37046889	-	Eucgr.A02642	990
scaffold_1	37046729	37047477	MACS2_pool_H3K4me3_final_TAG14_peak_3663	580	.	5.12327	58.0596	56.3413	375	scaffold_1	37044361	37046889	-	Eucgr.A02642	160
scaffold_1	37081888	37083252	MACS2_pool_H3K4me3_final_TAG14_peak_3670	985	.	8.12723	98.5058	96.5478	1078	scaffold_1	37081847	37083286	-	Eucgr.A02644	1364
scaffold_1	37094916	37096263	MACS2_pool_H3K4me3_final_TAG14_peak_3673	677	.	5.99191	67.7812	66.0038	981	scaffold_1	37094716	37096189	-	Eucgr.A02646	1273
scaffold_1	37116416	37118959	MACS2_pool_H3K4me3_final_TAG14_peak_3677	1186	.	7.75233	118.687	116.602	1697	scaffold_1	37117430	37120326	+	Eucgr.A02649	1529
scaffold_1	37122791	37123480	MACS2_pool_H3K4me3_final_TAG14_peak_3679	1063	.	8.92609	106.361	104.356	406	scaffold_1	37122732	37123423	+	Eucgr.A02650	632
scaffold_1	37132372	37133456	MACS2_pool_H3K4me3_final_TAG14_peak_3682	414	.	4.72463	41.4894	39.8819	676	scaffold_1	37130273	37133472	-	Eucgr.A02651	1084
scaffold_1	37142718	37143695	MACS2_pool_H3K4me3_final_TAG14_peak_3683	356	.	4.22054	35.6361	34.0708	726	scaffold_1	37140650	37143668	-	Eucgr.A02652	950
scaffold_1	37149261	37150478	MACS2_pool_H3K4me3_final_TAG14_peak_3684	1332	.	8.80774	133.207	131.021	441	scaffold_1	37149089	37153530	+	Eucgr.A02653	1217
scaffold_1	37156339	37157476	MACS2_pool_H3K4me3_final_TAG14_peak_3686	1324	.	8.25724	132.465	130.284	456	scaffold_1	37156468	37159974	+	Eucgr.A02654	1008
scaffold_1	37161472	37162956	MACS2_pool_H3K4me3_final_TAG14_peak_3687	1392	.	8.86889	139.292	137.059	1094	scaffold_1	37159409	37162703	-	Eucgr.A02655	1231
scaffold_1	37164251	37165255	MACS2_pool_H3K4me3_final_TAG14_peak_3688	1091	.	8.1778	109.132	107.109	284	scaffold_1	37164349	37172740	+	Eucgr.A02656	906
scaffold_1	37173517	37174494	MACS2_pool_H3K4me3_final_TAG14_peak_3689	1570	.	10.5123	157.076	154.689	469	scaffold_1	37173754	37179531	+	Eucgr.A02657	740
scaffold_1	37181398	37182903	MACS2_pool_H3K4me3_final_TAG14_peak_3691	1022	.	7.88574	102.273	100.292	1073	scaffold_1	37181165	37182780	-	Eucgr.A02658	1382
scaffold_1	37189079	37190085	MACS2_pool_H3K4me3_final_TAG14_peak_3692	2260	.	13.1084	226.041	222.761	283	scaffold_1	37189241	37190005	+	Eucgr.A02660	764
scaffold_1	37199463	37200375	MACS2_pool_H3K4me3_final_TAG14_peak_3695	1025	.	10.093	102.572	100.589	682	scaffold_1	37197713	37200339	-	Eucgr.A02662	876
scaffold_1	37215568	37216395	MACS2_pool_H3K4me3_final_TAG14_peak_3696	1806	.	10.9171	180.657	178.021	528	scaffold_1	37211265	37216448	-	Eucgr.A02663	827
scaffold_1	37226530	37227305	MACS2_pool_H3K4me3_final_TAG14_peak_3697	1285	.	7.67922	128.558	126.406	446	scaffold_1	37220368	37227207	-	Eucgr.A02664	677
scaffold_1	37235663	37236836	MACS2_pool_H3K4me3_final_TAG14_peak_3698	734	.	6.68892	73.4563	71.6451	781	scaffold_1	37230383	37236720	-	Eucgr.A02665	1057
scaffold_1	37291383	37293289	MACS2_pool_H3K4me3_final_TAG14_peak_3703	969	.	7.16449	96.9751	95.0264	569	scaffold_1	37291249	37292914	-	Eucgr.A02669	1531
scaffold_1	37303304	37304510	MACS2_pool_H3K4me3_final_TAG14_peak_3704	2561	.	14.4603	256.141	252.372	498	scaffold_1	37303215	37306847	+	Eucgr.A02670	1206
scaffold_1	37319611	37320564	MACS2_pool_H3K4me3_final_TAG14_peak_3708	2141	.	10.8407	214.146	211.054	373	scaffold_1	37319683	37323124	+	Eucgr.A02672	881
scaffold_1	37365917	37367544	MACS2_pool_H3K4me3_final_TAG14_peak_3712	396	.	4.89452	39.6377	38.043	1150	scaffold_1	37366432	37375551	+	Eucgr.A02675	1112
scaffold_1	37396769	37397729	MACS2_pool_H3K4me3_final_TAG14_peak_3716	1859	.	11.0845	185.953	183.251	540	scaffold_1	37392452	37397685	-	Eucgr.A02676	916
scaffold_1	37399318	37400194	MACS2_pool_H3K4me3_final_TAG14_peak_3717	517	.	5.50023	51.7019	50.0249	191	scaffold_1	37399580	37411781	+	Eucgr.A02677	614
scaffold_1	37433774	37434668	MACS2_pool_H3K4me3_final_TAG14_peak_3724	2260	.	11.9678	226.068	222.786	397	scaffold_1	37433836	37437580	+	Eucgr.A02683	832
scaffold_1	37439880	37441158	MACS2_pool_H3K4me3_final_TAG14_peak_3725	652	.	5.26063	65.2289	63.468	352	scaffold_1	37439735	37440932	+	Eucgr.A02685	1052
scaffold_1	37445163	37447032	MACS2_pool_H3K4me3_final_TAG14_peak_3728	596	.	5.20897	59.6882	57.9598	1177	scaffold_1	37445514	37446789	+	Eucgr.A02686	1275
scaffold_1	37459654	37461683	MACS2_pool_H3K4me3_final_TAG14_peak_3731	700	.	6.50063	70.0455	68.2553	552	scaffold_1	37459538	37461632	+	Eucgr.A02688	1978
scaffold_1	37467378	37469020	MACS2_pool_H3K4me3_final_TAG14_peak_3732	1360	.	7.65816	136.043	133.835	790	scaffold_1	37467487	37470253	+	Eucgr.A02689	1533
scaffold_1	37541098	37542747	MACS2_pool_H3K4me3_final_TAG14_peak_3736	783	.	6.47463	78.3364	76.4975	1027	scaffold_1	37541157	37542605	+	Eucgr.A02692	1448
scaffold_1	37574492	37576173	MACS2_pool_H3K4me3_final_TAG14_peak_3741	1507	.	9.21967	150.729	148.401	833	scaffold_1	37574596	37576020	-	Eucgr.A02695	1424
scaffold_1	37612142	37613194	MACS2_pool_H3K4me3_final_TAG14_peak_3744	633	.	5.10122	63.3436	61.5945	188	scaffold_1	37612102	37613070	-	Eucgr.A02699	928
scaffold_1	37628516	37630190	MACS2_pool_H3K4me3_final_TAG14_peak_3747	1887	.	12.0061	188.75	186.013	950	scaffold_1	37628389	37630040	-	Eucgr.A02700	1524
scaffold_1	37635731	37637349	MACS2_pool_H3K4me3_final_TAG14_peak_3749	1054	.	8.11766	105.484	103.483	854	scaffold_1	37635837	37637456	-	Eucgr.A02701	1512
scaffold_1	37669632	37671402	MACS2_pool_H3K4me3_final_TAG14_peak_3753	2015	.	11.9821	201.535	198.627	847	scaffold_1	37669568	37671371	-	Eucgr.A02702	1739
scaffold_1	37674941	37677044	MACS2_pool_H3K4me3_final_TAG14_peak_3754	890	.	4.95654	89.0275	87.1262	1218	scaffold_1	37675279	37676918	-	Eucgr.A02703	1639
scaffold_1	37691620	37692618	MACS2_pool_H3K4me3_final_TAG14_peak_3755	736	.	7.0208	73.6144	71.802	567	scaffold_1	37691139	37691846	+	Eucgr.A02705	226
scaffold_1	37697972	37699671	MACS2_pool_H3K4me3_final_TAG14_peak_3757	2455	.	14.4025	245.582	241.987	913	scaffold_1	37697867	37699582	-	Eucgr.A02706	1610
scaffold_1	37703204	37703739	MACS2_pool_H3K4me3_final_TAG14_peak_3759	741	.	6.86405	74.1028	72.2884	296	scaffold_1	37703586	37704883	+	Eucgr.A02707	153
scaffold_1	37707223	37710670	MACS2_pool_H3K4me3_final_TAG14_peak_3760	1217	.	8.0292	121.793	119.688	795	scaffold_1	37707227	37708850	-	Eucgr.A02708	1623
scaffold_1	37716613	37718346	MACS2_pool_H3K4me3_final_TAG14_peak_3761	1429	.	10.4092	142.93	140.668	999	scaffold_1	37716740	37718203	-	Eucgr.A02709	1463
scaffold_1	37760843	37762423	MACS2_pool_H3K4me3_final_TAG14_peak_3763	879	.	8.77535	87.9296	86.0337	1223	scaffold_1	37760768	37761106	-	Eucgr.A02711	263
scaffold_1	37760843	37762423	MACS2_pool_H3K4me3_final_TAG14_peak_3763	879	.	8.77535	87.9296	86.0337	1223	scaffold_1	37761223	37762240	-	Eucgr.A02712	1017
scaffold_1	37772401	37774253	MACS2_pool_H3K4me3_final_TAG14_peak_3764	758	.	7.29599	75.8529	74.028	845	scaffold_1	37772315	37774089	-	Eucgr.A02713	1688
scaffold_1	37784321	37785295	MACS2_pool_H3K4me3_final_TAG14_peak_3765	2490	.	13.8857	249.054	245.404	760	scaffold_1	37779300	37785278	-	Eucgr.A02714	957
scaffold_1	37793127	37793734	MACS2_pool_H3K4me3_final_TAG14_peak_3766	524	.	4.16805	52.4733	50.7907	227	scaffold_1	37793420	37795735	+	Eucgr.A02716	314
scaffold_1	37797722	37798752	MACS2_pool_H3K4me3_final_TAG14_peak_3767	1803	.	8.23513	180.355	177.723	717	scaffold_1	37796597	37798652	-	Eucgr.A02717	930
scaffold_1	37801184	37803487	MACS2_pool_H3K4me3_final_TAG14_peak_3768	1373	.	10.4632	137.317	135.1	789	scaffold_1	37801890	37803291	-	Eucgr.A02718	1401
scaffold_1	37812917	37814201	MACS2_pool_H3K4me3_final_TAG14_peak_3769	2342	.	11.9886	234.246	230.831	792	scaffold_1	37809483	37813997	-	Eucgr.A02719	1080
scaffold_1	37818279	37819071	MACS2_pool_H3K4me3_final_TAG14_peak_3770	1277	.	8.48577	127.783	125.637	529	scaffold_1	37815958	37819013	-	Eucgr.A02720	734
scaffold_1	37822436	37823593	MACS2_pool_H3K4me3_final_TAG14_peak_3771	1789	.	11.1254	178.985	176.37	339	scaffold_1	37822577	37827873	+	Eucgr.A02721	1016
scaffold_1	37833881	37834674	MACS2_pool_H3K4me3_final_TAG14_peak_3772	446	.	4.93474	44.6536	43.0236	366	scaffold_1	37828114	37834515	-	Eucgr.A02722	634
scaffold_1	37842324	37842952	MACS2_pool_H3K4me3_final_TAG14_peak_3774	1370	.	8.96864	137.075	134.859	365	scaffold_1	37842417	37843125	+	Eucgr.A02724	535
scaffold_1	37850261	37851237	MACS2_pool_H3K4me3_final_TAG14_peak_3775	1191	.	9.40063	119.117	117.029	679	scaffold_1	37850762	37851397	+	Eucgr.A02725	475
scaffold_1	37858344	37859789	MACS2_pool_H3K4me3_final_TAG14_peak_3776	694	.	6.95279	69.4246	67.6372	857	scaffold_1	37858179	37859863	-	Eucgr.A02726	1445
scaffold_1	37866701	37867916	MACS2_pool_H3K4me3_final_TAG14_peak_3777	474	.	4.94604	47.4138	45.7647	896	scaffold_1	37866708	37867914	-	Eucgr.A02727	1206
scaffold_1	37878830	37880531	MACS2_pool_H3K4me3_final_TAG14_peak_3778	1104	.	8.31404	110.436	108.405	899	scaffold_1	37879158	37880456	-	Eucgr.A02728	1298
scaffold_1	37929453	37930489	MACS2_pool_H3K4me3_final_TAG14_peak_3779	1558	.	9.69271	155.842	153.467	212	scaffold_1	37929573	37933944	+	Eucgr.A02733	916
scaffold_1	37934574	37937791	MACS2_pool_H3K4me3_final_TAG14_peak_3780	2413	.	11.9358	241.33	237.804	2794	scaffold_1	37934090	37937807	-	Eucgr.A02734	3217
scaffold_1	37941069	37942179	MACS2_pool_H3K4me3_final_TAG14_peak_3782	2102	.	11.704	210.255	207.222	334	scaffold_1	37941173	37946642	+	Eucgr.A02736	1006
scaffold_1	37948089	37948918	MACS2_pool_H3K4me3_final_TAG14_peak_3783	458	.	5.23062	45.8233	44.185	276	scaffold_1	37948578	37950346	+	Eucgr.A02739	340
scaffold_1	37952544	37953640	MACS2_pool_H3K4me3_final_TAG14_peak_3785	385	.	4.9242	38.5509	36.9636	574	scaffold_1	37950776	37953062	-	Eucgr.A02740	518
scaffold_1	37962323	37963501	MACS2_pool_H3K4me3_final_TAG14_peak_3789	1840	.	11.9304	184.081	181.403	752	scaffold_1	37961510	37963312	-	Eucgr.A02743	989
scaffold_1	37986516	37987438	MACS2_pool_H3K4me3_final_TAG14_peak_3792	1438	.	8.99009	143.898	141.628	235	scaffold_1	37986628	37996301	+	Eucgr.A02749	810
scaffold_1	38022479	38023658	MACS2_pool_H3K4me3_final_TAG14_peak_3799	503	.	4.60696	50.3684	48.7004	358	scaffold_1	38022496	38027002	+	Eucgr.A02752	1162
scaffold_1	38032379	38033439	MACS2_pool_H3K4me3_final_TAG14_peak_3800	2601	.	13.5992	260.148	256.317	776	scaffold_1	38028125	38033344	-	Eucgr.A02753	965
scaffold_1	38039736	38041866	MACS2_pool_H3K4me3_final_TAG14_peak_3801	2784	.	12.0737	278.415	274.292	927	scaffold_1	38039335	38041811	-	Eucgr.A02754	2075
scaffold_1	38059430	38060524	MACS2_pool_H3K4me3_final_TAG14_peak_3803	467	.	5.09674	46.7628	45.1186	332	scaffold_1	38059673	38062748	+	Eucgr.A02755	851
scaffold_1	38061933	38063023	MACS2_pool_H3K4me3_final_TAG14_peak_3805	551	.	5.31843	55.1527	53.4539	728	scaffold_1	38059673	38062748	+	Eucgr.A02755	815
scaffold_1	38066563	38067790	MACS2_pool_H3K4me3_final_TAG14_peak_3806	1783	.	11.325	178.389	175.781	712	scaffold_1	38066662	38067895	+	Eucgr.A02756	1128
scaffold_1	38071114	38072037	MACS2_pool_H3K4me3_final_TAG14_peak_3807	381	.	4.08081	38.17	36.5865	566	scaffold_1	38070363	38072094	+	Eucgr.A02757	923
scaffold_1	38074139	38075155	MACS2_pool_H3K4me3_final_TAG14_peak_3808	1770	.	10.141	177.025	174.432	307	scaffold_1	38074265	38078219	+	Eucgr.A02758	890
scaffold_1	38084580	38086241	MACS2_pool_H3K4me3_final_TAG14_peak_3809	1985	.	12.5077	198.543	195.679	450	scaffold_1	38084751	38088827	+	Eucgr.A02759	1490
scaffold_1	38094603	38096009	MACS2_pool_H3K4me3_final_TAG14_peak_3811	384	.	4.27469	38.4898	36.9026	970	scaffold_1	38094336	38099489	+	Eucgr.A02760	1406
scaffold_1	38123840	38124994	MACS2_pool_H3K4me3_final_TAG14_peak_3816	2181	.	12.5922	218.157	215.004	549	scaffold_1	38124717	38130927	+	Eucgr.A02762	277
scaffold_1	38135441	38136125	MACS2_pool_H3K4me3_final_TAG14_peak_3817	408	.	4.65706	40.8862	39.282	417	scaffold_1	38131346	38136081	-	Eucgr.A02763	640
scaffold_1	38138112	38139502	MACS2_pool_H3K4me3_final_TAG14_peak_3818	1762	.	7.40917	176.282	173.696	387	scaffold_1	38137960	38139324	-	Eucgr.A02764	1212
scaffold_1	38155425	38156640	MACS2_pool_H3K4me3_final_TAG14_peak_3820	2304	.	14.1919	230.482	227.13	784	scaffold_1	38150679	38156556	-	Eucgr.A02766	1131
scaffold_1	38160897	38162129	MACS2_pool_H3K4me3_final_TAG14_peak_3821	2219	.	12.5595	221.911	218.698	820	scaffold_1	38161116	38166495	+	Eucgr.A02767	1013
scaffold_1	38169091	38170628	MACS2_pool_H3K4me3_final_TAG14_peak_3822	1776	.	12.3913	177.686	175.083	269	scaffold_1	38169192	38173662	+	Eucgr.A02769	1436
scaffold_1	38177722	38178605	MACS2_pool_H3K4me3_final_TAG14_peak_3824	1139	.	7.4242	113.931	111.878	487	scaffold_1	38174922	38178518	-	Eucgr.A02770	796
scaffold_1	38219928	38221298	MACS2_pool_H3K4me3_final_TAG14_peak_3826	1750	.	9.86239	175.031	172.46	456	scaffold_1	38216771	38221124	-	Eucgr.A02773	1196
scaffold_1	38224431	38225165	MACS2_pool_H3K4me3_final_TAG14_peak_3827	1762	.	10.4972	176.267	173.681	349	scaffold_1	38224377	38226084	+	Eucgr.A02774	734
scaffold_1	38231546	38232725	MACS2_pool_H3K4me3_final_TAG14_peak_3828	2112	.	10.9982	211.241	208.192	823	scaffold_1	38226804	38232599	-	Eucgr.A02775	1053
scaffold_1	38238365	38239180	MACS2_pool_H3K4me3_final_TAG14_peak_3829	1365	.	8.52816	136.599	134.387	456	scaffold_1	38235772	38239153	-	Eucgr.A02776	788
scaffold_1	38247974	38249451	MACS2_pool_H3K4me3_final_TAG14_peak_3830	1429	.	10.4092	142.93	140.668	253	scaffold_1	38247531	38256649	+	Eucgr.A02777	1477
scaffold_1	38266132	38267234	MACS2_pool_H3K4me3_final_TAG14_peak_3831	1909	.	6.58996	190.98	188.215	375	scaffold_1	38266181	38286189	+	Eucgr.A02778	1053
scaffold_1	38391731	38392922	MACS2_pool_H3K4me3_final_TAG14_peak_3843	1081	.	6.60265	108.179	106.163	749	scaffold_1	38389822	38394297	-	Eucgr.A02783	1191
scaffold_1	38393109	38394348	MACS2_pool_H3K4me3_final_TAG14_peak_3844	1384	.	7.61865	138.441	136.215	977	scaffold_1	38389822	38394297	-	Eucgr.A02783	1188
scaffold_1	38407388	38408256	MACS2_pool_H3K4me3_final_TAG14_peak_3847	439	.	5.00291	43.9115	42.2863	401	scaffold_1	38407409	38408398	+	Eucgr.A02786	847
scaffold_1	38411808	38412872	MACS2_pool_H3K4me3_final_TAG14_peak_3848	1098	.	5.08426	109.817	107.79	814	scaffold_1	38410908	38412368	-	Eucgr.A02787	560
scaffold_1	38440866	38442170	MACS2_pool_H3K4me3_final_TAG14_peak_3851	465	.	4.48567	46.5875	44.9443	947	scaffold_1	38438963	38441931	-	Eucgr.A02790	1065
scaffold_1	38448367	38450502	MACS2_pool_H3K4me3_final_TAG14_peak_3852	1042	.	7.98354	104.212	102.219	1551	scaffold_1	38444885	38450210	-	Eucgr.A02791	1843
scaffold_1	38455583	38456676	MACS2_pool_H3K4me3_final_TAG14_peak_3853	2258	.	13.9619	225.802	222.528	319	scaffold_1	38455667	38459520	+	Eucgr.A02792	1009
scaffold_1	38462547	38464292	MACS2_pool_H3K4me3_final_TAG14_peak_3855	2147	.	9.88969	214.753	211.651	344	scaffold_1	38462568	38464540	+	Eucgr.A02793	1724
scaffold_1	38485104	38485587	MACS2_pool_H3K4me3_final_TAG14_peak_3857	535	.	6.23169	53.5705	51.8815	206	scaffold_1	38485273	38486764	+	Eucgr.A02794	314
scaffold_1	38514232	38515213	MACS2_pool_H3K4me3_final_TAG14_peak_3864	1813	.	8.50342	181.336	178.691	678	scaffold_1	38510540	38515178	-	Eucgr.A02797	946
scaffold_1	38528332	38529520	MACS2_pool_H3K4me3_final_TAG14_peak_3867	2246	.	12.305	224.657	221.401	726	scaffold_1	38526230	38529489	-	Eucgr.A02800	1157
scaffold_1	38538448	38539185	MACS2_pool_H3K4me3_final_TAG14_peak_3868	840	.	7.26936	84.0379	82.1655	207	scaffold_1	38538606	38539478	+	Eucgr.A02801	579
scaffold_1	38540821	38541948	MACS2_pool_H3K4me3_final_TAG14_peak_3869	1500	.	10.8062	150.076	147.754	534	scaffold_1	38540699	38543421	+	Eucgr.A02802	1127
scaffold_1	38546338	38547852	MACS2_pool_H3K4me3_final_TAG14_peak_3870	2067	.	12.8075	206.79	203.81	982	scaffold_1	38546397	38547746	+	Eucgr.A02804	1349
scaffold_1	38547981	38552165	MACS2_pool_H3K4me3_final_TAG14_peak_3871	1265	.	8.47026	126.563	124.424	3752	scaffold_1	38548021	38551908	-	Eucgr.A02805	3887
scaffold_1	38558673	38560987	MACS2_pool_H3K4me3_final_TAG14_peak_3874	2754	.	13.9567	275.489	271.412	455	scaffold_1	38558716	38561646	+	Eucgr.A02806	2271
scaffold_1	38566048	38567610	MACS2_pool_H3K4me3_final_TAG14_peak_3875	2009	.	11.7931	200.945	198.048	1081	scaffold_1	38563479	38567452	-	Eucgr.A02807	1404
scaffold_1	38584966	38587116	MACS2_pool_H3K4me3_final_TAG14_peak_3881	1653	.	9.23705	165.35	162.883	740	scaffold_1	38585028	38588543	+	Eucgr.A02810	2088
scaffold_1	38590515	38592383	MACS2_pool_H3K4me3_final_TAG14_peak_3882	1022	.	7.88574	102.273	100.292	877	scaffold_1	38590627	38594891	+	Eucgr.A02811	1756
scaffold_1	38598054	38598628	MACS2_pool_H3K4me3_final_TAG14_peak_3883	464	.	4.65077	46.4398	44.7977	378	scaffold_1	38595859	38598654	-	Eucgr.A02812	574
scaffold_1	38615656	38617490	MACS2_pool_H3K4me3_final_TAG14_peak_3885	639	.	6.49211	63.9967	62.2431	486	scaffold_1	38615830	38617224	-	Eucgr.A02813	1394
scaffold_1	38645592	38647219	MACS2_pool_H3K4me3_final_TAG14_peak_3887	1238	.	8.1248	123.868	121.749	493	scaffold_1	38645747	38647368	+	Eucgr.A02817	1472
scaffold_1	38660875	38662100	MACS2_pool_H3K4me3_final_TAG14_peak_3888	1455	.	8.39927	145.508	143.223	424	scaffold_1	38661043	38662281	+	Eucgr.A02818	1057
scaffold_1	38683688	38684656	MACS2_pool_H3K4me3_final_TAG14_peak_3892	1122	.	6.1308	112.276	110.234	346	scaffold_1	38683751	38684952	+	Eucgr.A02820	905
scaffold_1	38688698	38689662	MACS2_pool_H3K4me3_final_TAG14_peak_3893	717	.	6.59158	71.7167	69.9163	714	scaffold_1	38689140	38689595	+	Eucgr.A02821	455
scaffold_1	38695087	38696158	MACS2_pool_H3K4me3_final_TAG14_peak_3894	836	.	7.02354	83.6453	81.7756	393	scaffold_1	38694654	38696047	+	Eucgr.A02822	960
scaffold_1	38697636	38698786	MACS2_pool_H3K4me3_final_TAG14_peak_3895	495	.	6.00703	49.513	47.8504	484	scaffold_1	38698022	38698638	+	Eucgr.A02823	616
scaffold_1	38702802	38703825	MACS2_pool_H3K4me3_final_TAG14_peak_3896	1021	.	8.81452	102.184	100.204	482	scaffold_1	38703149	38703784	+	Eucgr.A02824	635
scaffold_1	38707807	38708634	MACS2_pool_H3K4me3_final_TAG14_peak_3898	981	.	8.45539	98.1874	96.2313	561	scaffold_1	38708051	38708605	+	Eucgr.A02825	554
scaffold_1	38716338	38717223	MACS2_pool_H3K4me3_final_TAG14_peak_3899	973	.	8.74992	97.347	95.3965	494	scaffold_1	38716577	38717212	+	Eucgr.A02826	635
scaffold_1	38721473	38722471	MACS2_pool_H3K4me3_final_TAG14_peak_3900	1139	.	7.4242	113.931	111.878	612	scaffold_1	38721806	38722381	+	Eucgr.A02827	575
scaffold_1	38740528	38741309	MACS2_pool_H3K4me3_final_TAG14_peak_3902	525	.	6.70983	52.5686	50.8857	195	scaffold_1	38740722	38741468	+	Eucgr.A02830	587
scaffold_1	38756374	38757320	MACS2_pool_H3K4me3_final_TAG14_peak_3904	478	.	5.06021	47.8008	46.1495	710	scaffold_1	38756607	38757191	+	Eucgr.A02831	584
scaffold_1	38760994	38761776	MACS2_pool_H3K4me3_final_TAG14_peak_3906	781	.	6.37367	78.1653	76.3274	252	scaffold_1	38761258	38761845	+	Eucgr.A02832	518
scaffold_1	38766537	38767479	MACS2_pool_H3K4me3_final_TAG14_peak_3909	1218	.	8.52118	121.806	119.701	541	scaffold_1	38766681	38767589	-	Eucgr.A02833	798
scaffold_1	38776869	38777752	MACS2_pool_H3K4me3_final_TAG14_peak_3911	850	.	6.17257	85.0919	83.2131	535	scaffold_1	38776981	38777958	+	Eucgr.A02834	771
scaffold_1	38782071	38783098	MACS2_pool_H3K4me3_final_TAG14_peak_3912	1766	.	11.5475	176.628	174.04	417	scaffold_1	38778968	38783059	-	Eucgr.A02835	988
scaffold_1	38793691	38794735	MACS2_pool_H3K4me3_final_TAG14_peak_3914	1107	.	6.79685	110.742	108.709	640	scaffold_1	38793760	38800774	+	Eucgr.A02836	975
scaffold_1	38801988	38803206	MACS2_pool_H3K4me3_final_TAG14_peak_3915	1751	.	10.1859	175.135	172.562	666	scaffold_1	38802493	38802959	+	Eucgr.A02837	466
scaffold_1	38806037	38807363	MACS2_pool_H3K4me3_final_TAG14_peak_3916	2156	.	11.5995	215.615	212.503	435	scaffold_1	38806054	38810188	+	Eucgr.A02838	1309
scaffold_1	38813172	38814319	MACS2_pool_H3K4me3_final_TAG14_peak_3917	1415	.	9.63404	141.536	139.284	776	scaffold_1	38812334	38814114	-	Eucgr.A02839	942
scaffold_1	38818801	38819349	MACS2_pool_H3K4me3_final_TAG14_peak_3918	367	.	4.21497	36.7846	35.2103	276	scaffold_1	38818715	38819252	-	Eucgr.A02840	451
scaffold_1	38843717	38845603	MACS2_pool_H3K4me3_final_TAG14_peak_3923	1283	.	10.0864	128.346	126.196	771	scaffold_1	38843872	38845505	+	Eucgr.A02843	1633
scaffold_1	38852150	38853185	MACS2_pool_H3K4me3_final_TAG14_peak_3924	2093	.	10.0855	209.343	206.326	723	scaffold_1	38850608	38853061	-	Eucgr.A02845	911
scaffold_1	38858178	38859746	MACS2_pool_H3K4me3_final_TAG14_peak_3925	1219	.	7.7031	121.976	119.87	620	scaffold_1	38858195	38868526	+	Eucgr.A02846	1551
scaffold_1	38876095	38879130	MACS2_pool_H3K4me3_final_TAG14_peak_3926	544	.	5.92501	54.465	52.7696	2321	scaffold_1	38876585	38879433	+	Eucgr.A02847	2545
scaffold_1	38892412	38893415	MACS2_pool_H3K4me3_final_TAG14_peak_3929	1571	.	10.6507	157.148	154.76	445	scaffold_1	38889389	38892494	-	Eucgr.A02848	82
scaffold_1	38899809	38900687	MACS2_pool_H3K4me3_final_TAG14_peak_3930	397	.	4.29012	39.7807	38.1851	319	scaffold_1	38899778	38900743	-	Eucgr.A02849	878
scaffold_1	38922546	38923642	MACS2_pool_H3K4me3_final_TAG14_peak_3931	1058	.	9.27819	105.842	103.84	507	scaffold_1	38922416	38923581	-	Eucgr.A02850	1035
scaffold_1	38979130	38980179	MACS2_pool_H3K4me3_final_TAG14_peak_3936	860	.	7.84029	86.0656	84.1806	520	scaffold_1	38979093	38980097	-	Eucgr.A02852	967
scaffold_1	38984282	38985741	MACS2_pool_H3K4me3_final_TAG14_peak_3937	609	.	5.46723	60.9838	59.2484	666	scaffold_1	38984519	38985574	-	Eucgr.A02853	1055
scaffold_1	38995300	38996315	MACS2_pool_H3K4me3_final_TAG14_peak_3939	1103	.	8.1972	110.348	108.318	297	scaffold_1	38995063	38996276	-	Eucgr.A02854	976
scaffold_1	39000974	39002268	MACS2_pool_H3K4me3_final_TAG14_peak_3941	512	.	4.86715	51.2941	49.6196	672	scaffold_1	39000827	39002253	-	Eucgr.A02855	1279
scaffold_1	39047862	39049482	MACS2_pool_H3K4me3_final_TAG14_peak_3947	1339	.	8.47743	133.915	131.722	1118	scaffold_1	39044786	39049422	-	Eucgr.A02858	1560
scaffold_1	39053493	39056110	MACS2_pool_H3K4me3_final_TAG14_peak_3948	1263	.	9.70953	126.345	124.209	2115	scaffold_1	39053436	39055903	-	Eucgr.A02859	2410
scaffold_1	39071944	39073231	MACS2_pool_H3K4me3_final_TAG14_peak_3950	750	.	6.86642	75.0209	73.2022	747	scaffold_1	39071621	39074457	+	Eucgr.A02861	1287
scaffold_1	39083211	39084113	MACS2_pool_H3K4me3_final_TAG14_peak_3952	837	.	5.92524	83.7295	81.8593	648	scaffold_1	39082351	39083952	-	Eucgr.A02864	741
scaffold_1	39086532	39088043	MACS2_pool_H3K4me3_final_TAG14_peak_3953	2676	.	14.1776	267.678	263.725	811	scaffold_1	39084587	39087918	-	Eucgr.A02865	1386
scaffold_1	39093303	39094371	MACS2_pool_H3K4me3_final_TAG14_peak_3954	1675	.	10.6014	167.551	165.061	520	scaffold_1	39091182	39094313	-	Eucgr.A02866	1010
scaffold_1	39097017	39098234	MACS2_pool_H3K4me3_final_TAG14_peak_3955	1290	.	6.89088	129.018	126.862	749	scaffold_1	39096582	39098130	-	Eucgr.A02867	1113
scaffold_1	39100375	39102696	MACS2_pool_H3K4me3_final_TAG14_peak_3957	2210	.	13.1745	221.094	217.895	1853	scaffold_1	39100369	39102615	-	Eucgr.A02868	2240
scaffold_1	39106474	39107870	MACS2_pool_H3K4me3_final_TAG14_peak_3958	2341	.	12.2161	234.18	230.766	514	scaffold_1	39106638	39113860	+	Eucgr.A02869	1232
scaffold_1	39127677	39128741	MACS2_pool_H3K4me3_final_TAG14_peak_3960	2200	.	10.6207	220.026	216.844	481	scaffold_1	39127747	39130976	+	Eucgr.A02872	994
scaffold_1	39131857	39133854	MACS2_pool_H3K4me3_final_TAG14_peak_3961	844	.	6.5702	84.4783	82.6031	763	scaffold_1	39132255	39133697	-	Eucgr.A02873	1442
scaffold_1	39145617	39146649	MACS2_pool_H3K4me3_final_TAG14_peak_3962	2013	.	10.1919	201.358	198.455	624	scaffold_1	39140671	39146584	-	Eucgr.A02874	967
scaffold_1	39150617	39151273	MACS2_pool_H3K4me3_final_TAG14_peak_3963	802	.	6.849	80.2025	78.3519	193	scaffold_1	39150035	39156398	+	Eucgr.A02875	656
scaffold_1	39157482	39158484	MACS2_pool_H3K4me3_final_TAG14_peak_3964	1141	.	8.82911	114.127	112.072	691	scaffold_1	39157996	39162173	+	Eucgr.A02876	488
scaffold_1	39170363	39171863	MACS2_pool_H3K4me3_final_TAG14_peak_3965	1339	.	9.07638	133.901	131.709	464	scaffold_1	39170494	39171012	+	Eucgr.A02877	518
scaffold_1	39176681	39177577	MACS2_pool_H3K4me3_final_TAG14_peak_3966	1732	.	12.1822	173.24	170.687	559	scaffold_1	39174207	39177454	-	Eucgr.A02878	773
scaffold_1	39179264	39180476	MACS2_pool_H3K4me3_final_TAG14_peak_3967	692	.	6.31693	69.2326	67.4477	551	scaffold_1	39179532	39188259	+	Eucgr.A02879	944
scaffold_1	39189501	39190350	MACS2_pool_H3K4me3_final_TAG14_peak_3969	1694	.	10.1986	169.461	166.951	465	scaffold_1	39189531	39193422	+	Eucgr.A02880	819
scaffold_1	39194469	39195781	MACS2_pool_H3K4me3_final_TAG14_peak_3970	1415	.	9.86563	141.577	139.325	416	scaffold_1	39194547	39195576	-	Eucgr.A02881	1029
scaffold_1	39203987	39204704	MACS2_pool_H3K4me3_final_TAG14_peak_3971	382	.	4.79944	38.2255	36.6416	297	scaffold_1	39203782	39204624	-	Eucgr.A02882	637
scaffold_1	39216168	39217249	MACS2_pool_H3K4me3_final_TAG14_peak_3973	1261	.	8.74169	126.162	124.028	847	scaffold_1	39214288	39217251	-	Eucgr.A02884	1081
scaffold_1	39261659	39262892	MACS2_pool_H3K4me3_final_TAG14_peak_3978	611	.	6.80398	61.148	59.412	171	scaffold_1	39261655	39267771	+	Eucgr.A02887	1233
scaffold_1	39270149	39271730	MACS2_pool_H3K4me3_final_TAG14_peak_3981	415	.	4.53043	41.5566	39.9485	1459	scaffold_1	39269769	39275116	-	Eucgr.A02888	1581
scaffold_1	39274318	39275217	MACS2_pool_H3K4me3_final_TAG14_peak_3982	362	.	4.48664	36.2689	34.6989	591	scaffold_1	39269769	39275116	-	Eucgr.A02888	798
scaffold_1	39291245	39292088	MACS2_pool_H3K4me3_final_TAG14_peak_3985	594	.	5.95496	59.4725	57.7452	362	scaffold_1	39290711	39291901	-	Eucgr.A02890	656
scaffold_1	39317934	39320381	MACS2_pool_H3K4me3_final_TAG14_peak_3991	1695	.	10.4337	169.515	167.004	1766	scaffold_1	39316215	39320398	-	Eucgr.A02891	2447
scaffold_1	39327945	39329577	MACS2_pool_H3K4me3_final_TAG14_peak_3994	1267	.	9.62849	126.798	124.658	1387	scaffold_1	39326466	39329576	-	Eucgr.A02892	1631
scaffold_1	39335524	39336615	MACS2_pool_H3K4me3_final_TAG14_peak_3995	2165	.	11.6847	216.566	213.436	375	scaffold_1	39335599	39341842	+	Eucgr.A02893	1016
scaffold_1	39342356	39343434	MACS2_pool_H3K4me3_final_TAG14_peak_3996	1674	.	10.3505	167.445	164.956	344	scaffold_1	39342474	39348371	+	Eucgr.A02894	960
scaffold_1	39350313	39351282	MACS2_pool_H3K4me3_final_TAG14_peak_3997	878	.	8.76517	87.8583	85.9625	470	scaffold_1	39350644	39358755	+	Eucgr.A02895	638
scaffold_1	39360369	39361721	MACS2_pool_H3K4me3_final_TAG14_peak_3998	1853	.	10.3451	185.337	182.645	514	scaffold_1	39360475	39365663	+	Eucgr.A02896	1246
scaffold_1	39392034	39393316	MACS2_pool_H3K4me3_final_TAG14_peak_4000	1399	.	8.54576	139.981	137.742	784	scaffold_1	39390260	39393249	-	Eucgr.A02899	1215
scaffold_1	39409652	39410639	MACS2_pool_H3K4me3_final_TAG14_peak_4001	1048	.	7.45958	104.825	102.829	641	scaffold_1	39394710	39410402	-	Eucgr.A02900	750
scaffold_1	39419958	39421444	MACS2_pool_H3K4me3_final_TAG14_peak_4002	463	.	4.97654	46.3623	44.7206	297	scaffold_1	39420114	39421019	+	Eucgr.A02901	905
scaffold_1	39426110	39429850	MACS2_pool_H3K4me3_final_TAG14_peak_4003	1999	.	11.6988	199.98	197.096	1877	scaffold_1	39426142	39429621	-	Eucgr.A02902	3479
scaffold_1	39437705	39438370	MACS2_pool_H3K4me3_final_TAG14_peak_4004	1599	.	8.16237	159.91	157.497	349	scaffold_1	39435922	39438320	-	Eucgr.A02903	615
scaffold_1	39442361	39443529	MACS2_pool_H3K4me3_final_TAG14_peak_4005	1835	.	10.7386	183.569	180.896	563	scaffold_1	39442385	39446019	+	Eucgr.A02904	1144
scaffold_1	39456762	39458216	MACS2_pool_H3K4me3_final_TAG14_peak_4011	450	.	4.97517	45.012	43.3801	1161	scaffold_1	39455264	39457612	-	Eucgr.A02906	850
scaffold_1	39481496	39482423	MACS2_pool_H3K4me3_final_TAG14_peak_4013	1172	.	10.1657	117.22	115.145	740	scaffold_1	39479011	39482428	-	Eucgr.A02907	927
scaffold_1	39488111	39488644	MACS2_pool_H3K4me3_final_TAG14_peak_4014	522	.	5.65824	52.2887	50.6083	178	scaffold_1	39487885	39492259	-	Eucgr.A02908	533
scaffold_1	39491761	39492281	MACS2_pool_H3K4me3_final_TAG14_peak_4015	570	.	4.69019	57.0203	55.3094	176	scaffold_1	39487885	39492259	-	Eucgr.A02908	498
scaffold_1	39507756	39508834	MACS2_pool_H3K4me3_final_TAG14_peak_4016	1229	.	10.3167	122.995	120.882	829	scaffold_1	39505481	39509197	-	Eucgr.A02910	1078
scaffold_1	39514744	39515893	MACS2_pool_H3K4me3_final_TAG14_peak_4019	1605	.	11.3114	160.571	158.15	544	scaffold_1	39514808	39519049	+	Eucgr.A02912	1085
scaffold_1	39574956	39575708	MACS2_pool_H3K4me3_final_TAG14_peak_4022	1559	.	9.48866	155.946	153.57	211	scaffold_1	39574986	39579102	+	Eucgr.A02913	722
scaffold_1	39593682	39595040	MACS2_pool_H3K4me3_final_TAG14_peak_4023	1004	.	8.2268	100.41	98.4405	418	scaffold_1	39593918	39599652	+	Eucgr.A02915	1122
scaffold_1	39623935	39625273	MACS2_pool_H3K4me3_final_TAG14_peak_4024	1210	.	7.16598	121.031	118.93	612	scaffold_1	39624092	39626759	+	Eucgr.A02919	1181
scaffold_1	39629377	39631989	MACS2_pool_H3K4me3_final_TAG14_peak_4025	1299	.	8.79844	129.981	127.818	945	scaffold_1	39629462	39632650	+	Eucgr.A02920	2527
scaffold_1	39659094	39660079	MACS2_pool_H3K4me3_final_TAG14_peak_4027	1377	.	8.62684	137.707	135.485	308	scaffold_1	39659106	39664030	+	Eucgr.A02922	973
scaffold_1	39664341	39665256	MACS2_pool_H3K4me3_final_TAG14_peak_4028	2142	.	13.1664	214.284	211.189	463	scaffold_1	39664319	39671003	+	Eucgr.A02923	915
scaffold_1	39680578	39681715	MACS2_pool_H3K4me3_final_TAG14_peak_4030	467	.	4.74216	46.7361	45.0924	547	scaffold_1	39680614	39681841	+	Eucgr.A02924	1101
scaffold_1	39703298	39704538	MACS2_pool_H3K4me3_final_TAG14_peak_4031	1831	.	11.2848	183.107	180.444	806	scaffold_1	39689310	39704437	-	Eucgr.A02925	1139
scaffold_1	39714569	39715393	MACS2_pool_H3K4me3_final_TAG14_peak_4032	446	.	4.79472	44.6837	43.0535	562	scaffold_1	39713986	39715197	-	Eucgr.A02926	628
scaffold_1	39732665	39734851	MACS2_pool_H3K4me3_final_TAG14_peak_4037	2588	.	17.048	258.817	255.005	763	scaffold_1	39729900	39734663	-	Eucgr.A02928	1998
scaffold_1	39741817	39742440	MACS2_pool_H3K4me3_final_TAG14_peak_4040	1065	.	7.71852	106.569	104.563	355	scaffold_1	39739904	39742425	-	Eucgr.A02930	608
scaffold_1	39750060	39751246	MACS2_pool_H3K4me3_final_TAG14_peak_4042	2098	.	11.5438	209.814	206.786	394	scaffold_1	39750154	39753509	+	Eucgr.A02931	1092
scaffold_1	39755242	39756509	MACS2_pool_H3K4me3_final_TAG14_peak_4043	671	.	5.43033	67.1902	65.4171	609	scaffold_1	39755147	39757421	+	Eucgr.A02932	1267
scaffold_1	39760907	39761971	MACS2_pool_H3K4me3_final_TAG14_peak_4044	2374	.	13.846	237.428	233.965	620	scaffold_1	39757863	39761589	-	Eucgr.A02933	682
scaffold_1	39768460	39769750	MACS2_pool_H3K4me3_final_TAG14_peak_4047	784	.	6.23627	78.4039	76.5644	711	scaffold_1	39765969	39769583	-	Eucgr.A02935	1123
scaffold_1	39774037	39775219	MACS2_pool_H3K4me3_final_TAG14_peak_4048	1792	.	9.72512	179.236	176.615	776	scaffold_1	39771351	39775087	-	Eucgr.A02936	1050
scaffold_1	39783365	39784799	MACS2_pool_H3K4me3_final_TAG14_peak_4050	609	.	5.53757	60.9589	59.2238	1078	scaffold_1	39784148	39784625	-	Eucgr.A02939	477
scaffold_1	39788473	39789552	MACS2_pool_H3K4me3_final_TAG14_peak_4051	1903	.	9.88374	190.364	187.607	566	scaffold_1	39785823	39789437	-	Eucgr.A02940	964
scaffold_1	39805061	39805941	MACS2_pool_H3K4me3_final_TAG14_peak_4054	446	.	5.09422	44.6855	43.0552	364	scaffold_1	39805039	39807086	-	Eucgr.A02942	880
scaffold_1	39806659	39807237	MACS2_pool_H3K4me3_final_TAG14_peak_4055	460	.	5.53613	46.0443	44.4047	313	scaffold_1	39805039	39807086	-	Eucgr.A02942	427
scaffold_1	39848643	39850985	MACS2_pool_H3K4me3_final_TAG14_peak_4061	2055	.	15.0702	205.599	202.634	635	scaffold_1	39848831	39852404	+	Eucgr.A02943	2154
scaffold_1	39887719	39889747	MACS2_pool_H3K4me3_final_TAG14_peak_4070	957	.	8.41701	95.7717	93.8309	1295	scaffold_1	39887908	39891062	+	Eucgr.A02948	1839
scaffold_1	39891515	39892442	MACS2_pool_H3K4me3_final_TAG14_peak_4071	1201	.	8.88815	120.11	118.016	378	scaffold_1	39891637	39893487	+	Eucgr.A02949	805
scaffold_1	39893692	39894817	MACS2_pool_H3K4me3_final_TAG14_peak_4072	980	.	7.3596	98.0572	96.1018	454	scaffold_1	39893560	39897255	+	Eucgr.A02950	1125
scaffold_1	39900523	39901880	MACS2_pool_H3K4me3_final_TAG14_peak_4073	1716	.	9.1173	171.672	169.138	1009	scaffold_1	39896686	39901765	-	Eucgr.A02951	1242
scaffold_1	39916155	39917271	MACS2_pool_H3K4me3_final_TAG14_peak_4075	1096	.	8.23437	109.675	107.649	851	scaffold_1	39910663	39917153	-	Eucgr.A02953	998
scaffold_1	39919223	39920118	MACS2_pool_H3K4me3_final_TAG14_peak_4076	739	.	5.44336	73.9371	72.1234	400	scaffold_1	39917655	39919991	-	Eucgr.A02954	768
scaffold_1	39922932	39924179	MACS2_pool_H3K4me3_final_TAG14_peak_4077	376	.	4.5738	37.6184	36.0377	1074	scaffold_1	39923138	39924256	+	Eucgr.A02955	1041
scaffold_1	39929359	39930772	MACS2_pool_H3K4me3_final_TAG14_peak_4078	1699	.	11.9544	169.988	167.473	1004	scaffold_1	39929706	39930276	+	Eucgr.A02957	570
scaffold_1	39954163	39955228	MACS2_pool_H3K4me3_final_TAG14_peak_4081	1515	.	8.46363	151.566	149.23	290	scaffold_1	39954213	39959241	+	Eucgr.A02959	1015
scaffold_1	39974793	39975625	MACS2_pool_H3K4me3_final_TAG14_peak_4086	881	.	7.41009	88.1436	86.2469	412	scaffold_1	39962831	39975290	-	Eucgr.A02961	497
scaffold_1	39980335	39981416	MACS2_pool_H3K4me3_final_TAG14_peak_4087	1511	.	8.6017	151.171	148.837	492	scaffold_1	39980414	39986032	+	Eucgr.A02962	1002
scaffold_1	39990003	39991181	MACS2_pool_H3K4me3_final_TAG14_peak_4088	1965	.	10.4932	196.591	193.753	769	scaffold_1	39986995	39991137	-	Eucgr.A02963	1134
scaffold_1	39995039	39995735	MACS2_pool_H3K4me3_final_TAG14_peak_4089	661	.	5.91146	66.1981	64.4306	353	scaffold_1	39995110	40002616	+	Eucgr.A02964	625
scaffold_1	39997945	39999200	MACS2_pool_H3K4me3_final_TAG14_peak_4091	375	.	4.29802	37.5765	35.9964	1035	scaffold_1	39995110	40002616	+	Eucgr.A02964	1255
scaffold_1	39997945	39999200	MACS2_pool_H3K4me3_final_TAG14_peak_4091	375	.	4.29802	37.5765	35.9964	1035	scaffold_1	39996205	39998007	-	Eucgr.A02965	62
scaffold_1	40013530	40014991	MACS2_pool_H3K4me3_final_TAG14_peak_4094	1767	.	11.0234	176.713	174.122	677	scaffold_1	40000938	40014819	-	Eucgr.A02966	1289
scaffold_1	40019413	40020648	MACS2_pool_H3K4me3_final_TAG14_peak_4095	1062	.	7.24743	106.22	104.215	293	scaffold_1	40019445	40024600	+	Eucgr.A02967	1203
scaffold_1	40025975	40027325	MACS2_pool_H3K4me3_final_TAG14_peak_4096	1985	.	10.3527	198.544	195.68	404	scaffold_1	40026123	40032502	+	Eucgr.A02968	1202
scaffold_1	40033515	40034839	MACS2_pool_H3K4me3_final_TAG14_peak_4097	1841	.	11.394	184.186	181.507	437	scaffold_1	40033615	40042975	+	Eucgr.A02969	1224
scaffold_1	40039681	40040553	MACS2_pool_H3K4me3_final_TAG14_peak_4098	1612	.	8.33582	161.296	158.869	287	scaffold_1	40033615	40042975	+	Eucgr.A02969	872
scaffold_1	40046082	40047092	MACS2_pool_H3K4me3_final_TAG14_peak_4099	1998	.	10.6684	199.882	196.999	559	scaffold_1	40041571	40046948	-	Eucgr.A02970	866
scaffold_1	40051242	40052413	MACS2_pool_H3K4me3_final_TAG14_peak_4100	2057	.	9.65064	205.729	202.761	866	scaffold_1	40047539	40052411	-	Eucgr.A02971	1169
scaffold_1	40059752	40060727	MACS2_pool_H3K4me3_final_TAG14_peak_4101	1009	.	6.08139	100.992	99.02	267	scaffold_1	40059845	40063338	+	Eucgr.A02972	882
scaffold_1	40067612	40068632	MACS2_pool_H3K4me3_final_TAG14_peak_4103	1980	.	11.1498	198.028	195.172	693	scaffold_1	40065946	40068691	-	Eucgr.A02974	1020
scaffold_1	40069161	40070608	MACS2_pool_H3K4me3_final_TAG14_peak_4104	1541	.	9.43285	154.197	151.837	270	scaffold_1	40069229	40072595	+	Eucgr.A02975	1379
scaffold_1	40183373	40184189	MACS2_pool_H3K4me3_final_TAG14_peak_4112	916	.	6.67039	91.6269	89.7106	386	scaffold_1	40183444	40189875	+	Eucgr.A02984	745
scaffold_1	40192486	40195027	MACS2_pool_H3K4me3_final_TAG14_peak_4113	2035	.	9.91859	203.568	200.634	2062	scaffold_1	40190562	40194979	-	Eucgr.A02985	2493
scaffold_1	40197755	40200301	MACS2_pool_H3K4me3_final_TAG14_peak_4114	1831	.	11.5549	183.17	180.506	1605	scaffold_1	40197704	40198710	-	Eucgr.A02986	955
scaffold_1	40197755	40200301	MACS2_pool_H3K4me3_final_TAG14_peak_4114	1831	.	11.5549	183.17	180.506	1605	scaffold_1	40198905	40202663	+	Eucgr.A02987	1396
scaffold_1	40203211	40204092	MACS2_pool_H3K4me3_final_TAG14_peak_4115	828	.	7.13725	82.8519	80.9861	598	scaffold_1	40203204	40204097	+	Eucgr.A02988	881
scaffold_1	40207831	40208871	MACS2_pool_H3K4me3_final_TAG14_peak_4116	1539	.	9.41119	153.96	151.603	615	scaffold_1	40204472	40208817	-	Eucgr.A02989	986
scaffold_1	40219593	40221241	MACS2_pool_H3K4me3_final_TAG14_peak_4117	2066	.	13.8798	206.614	203.636	683	scaffold_1	40210439	40221018	-	Eucgr.A02991	1425
scaffold_1	40221859	40222734	MACS2_pool_H3K4me3_final_TAG14_peak_4118	735	.	6.01215	73.5838	71.7718	446	scaffold_1	40221989	40233644	+	Eucgr.A02992	745
scaffold_1	40237415	40238576	MACS2_pool_H3K4me3_final_TAG14_peak_4119	875	.	7.56088	87.5639	85.671	778	scaffold_1	40234833	40238444	-	Eucgr.A02993	1029
scaffold_1	40241743	40243363	MACS2_pool_H3K4me3_final_TAG14_peak_4120	1580	.	9.79275	158.062	155.666	766	scaffold_1	40239007	40243353	-	Eucgr.A02994	1610
scaffold_1	40247795	40248910	MACS2_pool_H3K4me3_final_TAG14_peak_4121	2066	.	12.503	206.642	203.663	346	scaffold_1	40247830	40249801	+	Eucgr.A02995	1080
scaffold_1	40247795	40248910	MACS2_pool_H3K4me3_final_TAG14_peak_4121	2066	.	12.503	206.642	203.663	346	scaffold_1	40248706	40249125	-	Eucgr.A02996	204
scaffold_1	40256111	40257604	MACS2_pool_H3K4me3_final_TAG14_peak_4123	571	.	7.14688	57.1342	55.4227	1040	scaffold_1	40251001	40257192	-	Eucgr.A02997	1081
scaffold_2	485862	486542	MACS2_pool_H3K4me3_final_TAG14_peak_14974	575	.	4.5401	57.5632	55.8478	151	scaffold_2	485918	486579	+	Eucgr.B00012	624
scaffold_2	535696	536198	MACS2_pool_H3K4me3_final_TAG14_peak_14976	943	.	8.11581	94.3176	92.3838	279	scaffold_2	529574	536092	-	Eucgr.B00015	396
scaffold_2	808531	809645	MACS2_pool_H3K4me3_final_TAG14_peak_14979	1558	.	10.5119	155.851	153.476	668	scaffold_2	808622	814026	+	Eucgr.B00021	1023
scaffold_2	815734	817039	MACS2_pool_H3K4me3_final_TAG14_peak_14980	2401	.	13.0114	240.108	236.599	294	scaffold_2	815862	822702	+	Eucgr.B00022	1177
scaffold_2	856195	857183	MACS2_pool_H3K4me3_final_TAG14_peak_14986	1427	.	9.41106	142.753	140.492	720	scaffold_2	853344	856225	+	Eucgr.B00026	30
scaffold_2	911152	912324	MACS2_pool_H3K4me3_final_TAG14_peak_14990	1852	.	10.2291	185.207	182.518	297	scaffold_2	911166	915102	+	Eucgr.B00027	1158
scaffold_2	911152	912324	MACS2_pool_H3K4me3_final_TAG14_peak_14990	1852	.	10.2291	185.207	182.518	297	scaffold_2	911396	912319	-	Eucgr.B00028	923
scaffold_2	922324	924145	MACS2_pool_H3K4me3_final_TAG14_peak_14993	1134	.	9.0024	113.466	111.416	616	scaffold_2	922664	927071	+	Eucgr.B00029	1481
scaffold_2	925661	927049	MACS2_pool_H3K4me3_final_TAG14_peak_14995	616	.	4.70524	61.6234	59.8849	1174	scaffold_2	922664	927071	+	Eucgr.B00029	1388
scaffold_2	925661	927049	MACS2_pool_H3K4me3_final_TAG14_peak_14995	616	.	4.70524	61.6234	59.8849	1174	scaffold_2	926874	927346	-	Eucgr.B00030	175
scaffold_2	933537	934685	MACS2_pool_H3K4me3_final_TAG14_peak_14996	604	.	5.41451	60.4411	58.709	169	scaffold_2	933674	934624	+	Eucgr.B00031	950
scaffold_2	936515	937892	MACS2_pool_H3K4me3_final_TAG14_peak_14997	2339	.	13.2023	233.963	230.556	295	scaffold_2	936649	940433	+	Eucgr.B00032	1243
scaffold_2	941543	943564	MACS2_pool_H3K4me3_final_TAG14_peak_14998	1515	.	8.46363	151.566	149.23	831	scaffold_2	941515	945275	+	Eucgr.B00033	2021
scaffold_2	951769	953360	MACS2_pool_H3K4me3_final_TAG14_peak_14999	2202	.	10.8284	220.216	217.031	562	scaffold_2	951780	954502	+	Eucgr.B00034	1580
scaffold_2	956070	958027	MACS2_pool_H3K4me3_final_TAG14_peak_15000	1475	.	9.89804	147.591	145.29	1137	scaffold_2	955394	957988	-	Eucgr.B00035	1918
scaffold_2	965322	966194	MACS2_pool_H3K4me3_final_TAG14_peak_15002	472	.	5.22739	47.2022	45.5555	322	scaffold_2	964072	967169	+	Eucgr.B00036	872
scaffold_2	987212	987848	MACS2_pool_H3K4me3_final_TAG14_peak_15004	448	.	4.49574	44.8279	43.197	342	scaffold_2	987215	991453	+	Eucgr.B00037	633
scaffold_2	988187	988810	MACS2_pool_H3K4me3_final_TAG14_peak_15005	517	.	5.50549	51.7472	50.0696	341	scaffold_2	987215	991453	+	Eucgr.B00037	623
scaffold_2	1001798	1003049	MACS2_pool_H3K4me3_final_TAG14_peak_15008	1413	.	8.40035	141.328	139.078	779	scaffold_2	996953	1002769	-	Eucgr.B00039	971
scaffold_2	1009990	1010899	MACS2_pool_H3K4me3_final_TAG14_peak_15010	1548	.	10.1518	154.807	152.44	538	scaffold_2	1010159	1010758	-	Eucgr.B00040	599
scaffold_2	1016148	1017309	MACS2_pool_H3K4me3_final_TAG14_peak_15011	1944	.	10.2132	194.436	191.629	470	scaffold_2	1016303	1027794	+	Eucgr.B00041	1006
scaffold_2	1039259	1040658	MACS2_pool_H3K4me3_final_TAG14_peak_15013	1041	.	7.9729	104.11	102.118	729	scaffold_2	1039947	1055201	+	Eucgr.B00043	711
scaffold_2	1082572	1084174	MACS2_pool_H3K4me3_final_TAG14_peak_15016	1407	.	9.32738	140.773	138.529	959	scaffold_2	1083163	1084153	-	Eucgr.B00045	990
scaffold_2	1089145	1090982	MACS2_pool_H3K4me3_final_TAG14_peak_15017	2140	.	13.9408	214.061	210.972	1516	scaffold_2	1087808	1090907	-	Eucgr.B00046	1762
scaffold_2	1100602	1102933	MACS2_pool_H3K4me3_final_TAG14_peak_15018	1475	.	9.89804	147.591	145.29	743	scaffold_2	1100432	1102682	+	Eucgr.B00047	2080
scaffold_2	1108281	1110370	MACS2_pool_H3K4me3_final_TAG14_peak_15019	1683	.	12.2438	168.396	165.895	1515	scaffold_2	1107433	1110212	-	Eucgr.B00048	1931
scaffold_2	1129852	1131605	MACS2_pool_H3K4me3_final_TAG14_peak_15020	1955	.	12.0483	195.555	192.732	400	scaffold_2	1129989	1131130	+	Eucgr.B00050	1141
scaffold_2	1188626	1189194	MACS2_pool_H3K4me3_final_TAG14_peak_15025	357	.	4.72916	35.7573	34.1909	341	scaffold_2	1185968	1190546	-	Eucgr.B00055	568
scaffold_2	1217397	1218142	MACS2_pool_H3K4me3_final_TAG14_peak_15027	457	.	6.17323	45.7682	44.1301	392	scaffold_2	1208384	1219579	-	Eucgr.B00056	745
scaffold_2	1218964	1219860	MACS2_pool_H3K4me3_final_TAG14_peak_15028	818	.	7.34159	81.8991	80.0383	496	scaffold_2	1208384	1219579	-	Eucgr.B00056	615
scaffold_2	1232729	1233754	MACS2_pool_H3K4me3_final_TAG14_peak_15029	1310	.	8.05172	131.093	128.922	781	scaffold_2	1229018	1233683	-	Eucgr.B00057	954
scaffold_2	1240433	1241327	MACS2_pool_H3K4me3_final_TAG14_peak_15030	1145	.	7.31966	114.592	112.535	547	scaffold_2	1234778	1241207	-	Eucgr.B00058	774
scaffold_2	1632087	1632856	MACS2_pool_H3K4me3_final_TAG14_peak_15046	1071	.	10.2598	107.111	105.102	310	scaffold_2	1632185	1637987	+	Eucgr.B00073	671
scaffold_2	1639336	1640660	MACS2_pool_H3K4me3_final_TAG14_peak_15047	2181	.	12.7321	218.184	215.03	413	scaffold_2	1639335	1647271	+	Eucgr.B00074	1324
scaffold_2	1650914	1651371	MACS2_pool_H3K4me3_final_TAG14_peak_15049	750	.	6.77347	75.0933	73.2726	235	scaffold_2	1651006	1652587	+	Eucgr.B00077	365
scaffold_2	1670110	1671221	MACS2_pool_H3K4me3_final_TAG14_peak_15050	906	.	8.41965	90.6465	88.735	269	scaffold_2	1666058	1671154	-	Eucgr.B00079	1044
scaffold_2	1693462	1694359	MACS2_pool_H3K4me3_final_TAG14_peak_15052	642	.	6.52209	64.2407	62.4855	568	scaffold_2	1689270	1694475	-	Eucgr.B00082	897
scaffold_2	1730007	1731339	MACS2_pool_H3K4me3_final_TAG14_peak_15057	1527	.	10.7125	152.78	150.432	289	scaffold_2	1730141	1735522	+	Eucgr.B00088	1198
scaffold_2	1747338	1749024	MACS2_pool_H3K4me3_final_TAG14_peak_15060	998	.	10.0458	99.8894	97.9232	1138	scaffold_2	1747735	1754710	-	Eucgr.B00091	1289
scaffold_2	1753903	1754856	MACS2_pool_H3K4me3_final_TAG14_peak_15061	371	.	4.38287	37.1315	35.5546	580	scaffold_2	1747735	1754710	-	Eucgr.B00091	807
scaffold_2	1757671	1758709	MACS2_pool_H3K4me3_final_TAG14_peak_15062	1580	.	13.4178	158.037	155.642	639	scaffold_2	1757868	1758668	-	Eucgr.B00092	800
scaffold_2	1789269	1790732	MACS2_pool_H3K4me3_final_TAG14_peak_15063	1902	.	10.1626	190.235	187.481	815	scaffold_2	1789505	1790658	-	Eucgr.B00093	1153
scaffold_2	1794794	1796139	MACS2_pool_H3K4me3_final_TAG14_peak_15066	1929	.	12.3107	192.91	190.119	351	scaffold_2	1794977	1800452	+	Eucgr.B00095	1162
scaffold_2	1800658	1801214	MACS2_pool_H3K4me3_final_TAG14_peak_15067	526	.	6.33082	52.6208	50.9375	243	scaffold_2	1800653	1801147	+	Eucgr.B00096	489
scaffold_2	1804917	1806674	MACS2_pool_H3K4me3_final_TAG14_peak_15068	738	.	7.93366	73.8414	72.0282	1522	scaffold_2	1804923	1805763	+	Eucgr.B00097	840
scaffold_2	1812646	1813664	MACS2_pool_H3K4me3_final_TAG14_peak_15069	1580	.	13.4178	158.037	155.642	697	scaffold_2	1810365	1812844	+	Eucgr.B00098	198
scaffold_2	1812646	1813664	MACS2_pool_H3K4me3_final_TAG14_peak_15069	1580	.	13.4178	158.037	155.642	697	scaffold_2	1813080	1813518	-	Eucgr.B00099	438
scaffold_2	1815916	1817933	MACS2_pool_H3K4me3_final_TAG14_peak_15070	1415	.	10.1239	141.594	139.342	660	scaffold_2	1815825	1818311	+	Eucgr.B00100	2017
scaffold_2	1821703	1822948	MACS2_pool_H3K4me3_final_TAG14_peak_15072	617	.	6.53444	61.7564	60.0173	251	scaffold_2	1821686	1823264	+	Eucgr.B00101	1245
scaffold_2	1831405	1832912	MACS2_pool_H3K4me3_final_TAG14_peak_15075	1966	.	11.5028	196.662	193.823	640	scaffold_2	1831615	1834632	+	Eucgr.B00103	1297
scaffold_2	1913235	1914559	MACS2_pool_H3K4me3_final_TAG14_peak_15076	1361	.	7.3199	136.195	133.986	694	scaffold_2	1912448	1917872	+	Eucgr.B00106	1324
scaffold_2	1929938	1931042	MACS2_pool_H3K4me3_final_TAG14_peak_15080	631	.	4.91991	63.1301	61.3817	518	scaffold_2	1929985	1932557	+	Eucgr.B00108	1057
scaffold_2	1988069	1989059	MACS2_pool_H3K4me3_final_TAG14_peak_15084	1078	.	8.14721	107.811	105.796	481	scaffold_2	1988210	1991205	+	Eucgr.B00111	849
scaffold_2	1992433	1993457	MACS2_pool_H3K4me3_final_TAG14_peak_15085	1923	.	13.0189	192.326	189.547	300	scaffold_2	1992073	1997309	+	Eucgr.B00112	1024
scaffold_2	2001780	2003381	MACS2_pool_H3K4me3_final_TAG14_peak_15086	616	.	7.13116	61.6165	59.8781	530	scaffold_2	2001843	2003357	+	Eucgr.B00113	1514
scaffold_2	2012809	2014204	MACS2_pool_H3K4me3_final_TAG14_peak_15088	1142	.	9.3583	114.235	112.179	846	scaffold_2	2012757	2014280	+	Eucgr.B00114	1395
scaffold_2	2043914	2045821	MACS2_pool_H3K4me3_final_TAG14_peak_15092	742	.	6.15735	74.2871	72.4714	1355	scaffold_2	2044360	2046037	+	Eucgr.B00115	1461
scaffold_2	2053135	2054729	MACS2_pool_H3K4me3_final_TAG14_peak_15094	713	.	5.80484	71.3616	69.5626	934	scaffold_2	2053178	2054768	+	Eucgr.B00116	1551
scaffold_2	2074312	2075898	MACS2_pool_H3K4me3_final_TAG14_peak_15096	843	.	7.99844	84.3096	82.4349	875	scaffold_2	2074357	2075874	+	Eucgr.B00117	1517
scaffold_2	2084849	2085781	MACS2_pool_H3K4me3_final_TAG14_peak_15097	478	.	4.7229	47.811	46.1593	688	scaffold_2	2084958	2085626	-	Eucgr.B00118	668
scaffold_2	2094174	2095662	MACS2_pool_H3K4me3_final_TAG14_peak_15098	366	.	4.53006	36.6372	35.0652	315	scaffold_2	2094233	2095777	+	Eucgr.B00119	1429
scaffold_2	2101352	2102510	MACS2_pool_H3K4me3_final_TAG14_peak_15099	1600	.	9.87336	160.083	157.666	798	scaffold_2	2099298	2102200	-	Eucgr.B00120	848
scaffold_2	2102853	2104106	MACS2_pool_H3K4me3_final_TAG14_peak_15100	2455	.	13.682	245.586	241.991	653	scaffold_2	2102902	2109689	+	Eucgr.B00121	1204
scaffold_2	2110664	2111858	MACS2_pool_H3K4me3_final_TAG14_peak_15101	471	.	4.78833	47.1961	45.5499	506	scaffold_2	2109879	2111640	-	Eucgr.B00122	976
scaffold_2	2113016	2114174	MACS2_pool_H3K4me3_final_TAG14_peak_15102	791	.	6.64994	79.1951	77.3499	811	scaffold_2	2113375	2113890	-	Eucgr.B00123	515
scaffold_2	2125052	2125700	MACS2_pool_H3K4me3_final_TAG14_peak_15103	911	.	7.74691	91.1468	89.233	403	scaffold_2	2125068	2125557	-	Eucgr.B00124	489
scaffold_2	2142812	2143550	MACS2_pool_H3K4me3_final_TAG14_peak_15104	407	.	4.64186	40.7497	39.1462	376	scaffold_2	2142809	2143311	-	Eucgr.B00125	499
scaffold_2	2169305	2170121	MACS2_pool_H3K4me3_final_TAG14_peak_15108	705	.	6.98542	70.5918	68.7986	279	scaffold_2	2169290	2169738	-	Eucgr.B00128	433
scaffold_2	2189372	2190790	MACS2_pool_H3K4me3_final_TAG14_peak_15110	356	.	4.22054	35.6361	34.0708	848	scaffold_2	2185115	2189905	-	Eucgr.B00130	533
scaffold_2	2192824	2194609	MACS2_pool_H3K4me3_final_TAG14_peak_15111	2478	.	13.77	247.899	244.267	425	scaffold_2	2192734	2195524	+	Eucgr.B00131	1785
scaffold_2	2201569	2202907	MACS2_pool_H3K4me3_final_TAG14_peak_15112	1618	.	9.93406	161.9	159.467	832	scaffold_2	2195991	2202643	-	Eucgr.B00132	1074
scaffold_2	2223472	2224686	MACS2_pool_H3K4me3_final_TAG14_peak_15115	542	.	6.21192	54.2512	52.557	309	scaffold_2	2220112	2224565	-	Eucgr.B00135	1093
scaffold_2	2238410	2239786	MACS2_pool_H3K4me3_final_TAG14_peak_15117	750	.	6.77347	75.0933	73.2726	734	scaffold_2	2238626	2243151	+	Eucgr.B00137	1160
scaffold_2	2269955	2271392	MACS2_pool_H3K4me3_final_TAG14_peak_15118	757	.	7.66107	75.7868	73.9629	527	scaffold_2	2270323	2274931	+	Eucgr.B00139	1069
scaffold_2	2285850	2288554	MACS2_pool_H3K4me3_final_TAG14_peak_15120	1660	.	9.56903	166.005	163.53	498	scaffold_2	2286209	2287192	+	Eucgr.B00140	983
scaffold_2	2290858	2292768	MACS2_pool_H3K4me3_final_TAG14_peak_15122	1472	.	7.42723	147.203	144.903	279	scaffold_2	2290948	2292920	-	Eucgr.B00142	1820
scaffold_2	2290858	2292768	MACS2_pool_H3K4me3_final_TAG14_peak_15122	1472	.	7.42723	147.203	144.903	279	scaffold_2	2290908	2296744	+	Eucgr.B00141	1860
scaffold_2	2302700	2303821	MACS2_pool_H3K4me3_final_TAG14_peak_15124	1168	.	8.77428	116.878	114.805	794	scaffold_2	2296881	2303767	-	Eucgr.B00143	1067
scaffold_2	2308027	2309236	MACS2_pool_H3K4me3_final_TAG14_peak_15125	1503	.	11.1318	150.342	148.017	760	scaffold_2	2305187	2309281	-	Eucgr.B00144	1209
scaffold_2	2330695	2331448	MACS2_pool_H3K4me3_final_TAG14_peak_15127	966	.	8.03215	96.6512	94.7041	225	scaffold_2	2330720	2339064	+	Eucgr.B00145	728
scaffold_2	2343435	2344523	MACS2_pool_H3K4me3_final_TAG14_peak_15129	1667	.	13.6589	166.772	164.289	848	scaffold_2	2342637	2344439	-	Eucgr.B00147	1004
scaffold_2	2351893	2352765	MACS2_pool_H3K4me3_final_TAG14_peak_15130	1851	.	13.4827	185.122	182.434	473	scaffold_2	2346067	2352580	-	Eucgr.B00148	687
scaffold_2	2354061	2354819	MACS2_pool_H3K4me3_final_TAG14_peak_15131	1199	.	11.2597	119.951	117.859	477	scaffold_2	2354166	2358265	+	Eucgr.B00149	653
scaffold_2	2367624	2368566	MACS2_pool_H3K4me3_final_TAG14_peak_15133	367	.	5.59465	36.7077	35.1336	327	scaffold_2	2359663	2368095	-	Eucgr.B00150	471
scaffold_2	2488585	2489428	MACS2_pool_H3K4me3_final_TAG14_peak_15146	501	.	6.33408	50.127	48.4606	253	scaffold_2	2486037	2489362	-	Eucgr.B00158	777
scaffold_2	2493525	2494396	MACS2_pool_H3K4me3_final_TAG14_peak_15147	2530	.	12.5862	253.035	249.318	257	scaffold_2	2492657	2496007	+	Eucgr.B00159	871
scaffold_2	2498731	2499897	MACS2_pool_H3K4me3_final_TAG14_peak_15148	1971	.	11.8078	197.158	194.312	291	scaffold_2	2499039	2529664	+	Eucgr.B00160	858
scaffold_2	2534970	2536146	MACS2_pool_H3K4me3_final_TAG14_peak_15149	2062	.	13.0505	206.25	203.275	872	scaffold_2	2530937	2536602	-	Eucgr.B00161	1176
scaffold_2	2542706	2543693	MACS2_pool_H3K4me3_final_TAG14_peak_15150	1443	.	8.65539	144.334	142.061	703	scaffold_2	2537916	2543626	-	Eucgr.B00162	920
scaffold_2	2581051	2582665	MACS2_pool_H3K4me3_final_TAG14_peak_15152	2190	.	12.9578	219.012	215.842	1095	scaffold_2	2581740	2582545	-	Eucgr.B00164	805
scaffold_2	2592945	2594278	MACS2_pool_H3K4me3_final_TAG14_peak_15155	1492	.	10.324	149.248	146.931	594	scaffold_2	2591001	2593616	-	Eucgr.B00165	671
scaffold_2	2599245	2600170	MACS2_pool_H3K4me3_final_TAG14_peak_15156	1669	.	9.27401	166.919	164.435	567	scaffold_2	2595395	2600117	-	Eucgr.B00166	872
scaffold_2	2606660	2607523	MACS2_pool_H3K4me3_final_TAG14_peak_15157	2015	.	9.85521	201.55	198.642	637	scaffold_2	2600650	2607426	-	Eucgr.B00167	766
scaffold_2	2613791	2616777	MACS2_pool_H3K4me3_final_TAG14_peak_15158	1190	.	7.45461	119.007	116.92	997	scaffold_2	2613423	2615887	+	Eucgr.B00168	2096
scaffold_2	2624594	2625276	MACS2_pool_H3K4me3_final_TAG14_peak_15159	352	.	4.50413	35.2131	33.6502	198	scaffold_2	2624538	2624918	-	Eucgr.B00170	324
scaffold_2	2630415	2632381	MACS2_pool_H3K4me3_final_TAG14_peak_15161	1486	.	9.89034	148.689	146.379	804	scaffold_2	2630550	2632274	+	Eucgr.B00171	1724
scaffold_2	2634137	2635527	MACS2_pool_H3K4me3_final_TAG14_peak_15162	1006	.	8.25654	100.671	98.7001	393	scaffold_2	2634202	2636150	+	Eucgr.B00172	1325
scaffold_2	2639092	2640157	MACS2_pool_H3K4me3_final_TAG14_peak_15163	2353	.	10.6728	235.305	231.876	785	scaffold_2	2636457	2640033	-	Eucgr.B00173	941
scaffold_2	2640680	2642931	MACS2_pool_H3K4me3_final_TAG14_peak_15164	1971	.	11.0672	197.124	194.279	1206	scaffold_2	2640532	2642825	-	Eucgr.B00174	2145
scaffold_2	2651458	2652546	MACS2_pool_H3K4me3_final_TAG14_peak_15167	1443	.	9.23857	144.352	142.078	230	scaffold_2	2651525	2654263	+	Eucgr.B00176	1021
scaffold_2	2657242	2658368	MACS2_pool_H3K4me3_final_TAG14_peak_15168	1602	.	10.3417	160.282	157.864	493	scaffold_2	2654509	2658384	-	Eucgr.B00177	1126
scaffold_2	2663689	2664840	MACS2_pool_H3K4me3_final_TAG14_peak_15169	683	.	6.40968	68.3859	66.6055	934	scaffold_2	2660332	2664697	-	Eucgr.B00178	1008
scaffold_2	2679066	2680010	MACS2_pool_H3K4me3_final_TAG14_peak_15174	1348	.	7.87533	134.894	132.695	591	scaffold_2	2675581	2680193	-	Eucgr.B00181	944
scaffold_2	2779361	2780111	MACS2_pool_H3K4me3_final_TAG14_peak_15187	863	.	7.64602	86.3504	84.4646	191	scaffold_2	2779063	2784005	+	Eucgr.B00189	750
scaffold_2	2812209	2813075	MACS2_pool_H3K4me3_final_TAG14_peak_15191	981	.	7.46461	98.1626	96.2066	239	scaffold_2	2811551	2817007	+	Eucgr.B00193	866
scaffold_2	2851779	2852278	MACS2_pool_H3K4me3_final_TAG14_peak_15201	372	.	5.1193	37.28	35.7019	313	scaffold_2	2850094	2851927	-	Eucgr.B00197	148
scaffold_2	2909131	2910351	MACS2_pool_H3K4me3_final_TAG14_peak_15204	461	.	5.86598	46.1441	44.5039	880	scaffold_2	2905556	2910181	-	Eucgr.B00199	1050
scaffold_2	2915043	2916234	MACS2_pool_H3K4me3_final_TAG14_peak_15205	501	.	5.40928	50.188	48.5211	245	scaffold_2	2913483	2915971	-	Eucgr.B00200	928
scaffold_2	2936953	2938089	MACS2_pool_H3K4me3_final_TAG14_peak_15206	596	.	5.79399	59.6138	57.8856	288	scaffold_2	2934548	2937829	-	Eucgr.B00201	876
scaffold_2	3008543	3009629	MACS2_pool_H3K4me3_final_TAG14_peak_15213	481	.	5.3335	48.1009	46.4479	564	scaffold_2	3006448	3009786	-	Eucgr.B00204	1086
scaffold_2	3019824	3021073	MACS2_pool_H3K4me3_final_TAG14_peak_15214	634	.	6.86913	63.4117	61.6624	916	scaffold_2	3018338	3020877	-	Eucgr.B00205	1053
scaffold_2	3032259	3033410	MACS2_pool_H3K4me3_final_TAG14_peak_15215	563	.	5.77306	56.3248	54.6175	189	scaffold_2	3029729	3033227	-	Eucgr.B00206	968
scaffold_2	3055897	3057098	MACS2_pool_H3K4me3_final_TAG14_peak_15217	928	.	9.17009	92.8709	90.9467	383	scaffold_2	3054543	3056948	-	Eucgr.B00207	1051
scaffold_2	3075684	3076609	MACS2_pool_H3K4me3_final_TAG14_peak_15218	352	.	4.44206	35.295	33.7319	172	scaffold_2	3074599	3076608	-	Eucgr.B00208	924
scaffold_2	3128720	3130012	MACS2_pool_H3K4me3_final_TAG14_peak_15221	396	.	4.89452	39.6377	38.043	1104	scaffold_2	3127817	3129712	-	Eucgr.B00209	992
scaffold_2	3216516	3217845	MACS2_pool_H3K4me3_final_TAG14_peak_15223	2195	.	12.5922	219.521	216.345	346	scaffold_2	3216479	3220620	+	Eucgr.B00211	1329
scaffold_2	3221701	3222528	MACS2_pool_H3K4me3_final_TAG14_peak_15224	1473	.	8.46675	147.389	145.088	262	scaffold_2	3221754	3224757	+	Eucgr.B00212	774
scaffold_2	3239681	3241025	MACS2_pool_H3K4me3_final_TAG14_peak_15225	390	.	3.96683	39.0289	37.4379	527	scaffold_2	3239284	3240865	-	Eucgr.B00213	1184
scaffold_2	3241711	3242931	MACS2_pool_H3K4me3_final_TAG14_peak_15226	2136	.	11.8989	213.657	210.575	244	scaffold_2	3241831	3244084	+	Eucgr.B00214	1100
scaffold_2	3247428	3248303	MACS2_pool_H3K4me3_final_TAG14_peak_15227	1345	.	9.37004	134.557	132.36	274	scaffold_2	3247442	3251896	+	Eucgr.B00215	861
scaffold_2	3274390	3275250	MACS2_pool_H3K4me3_final_TAG14_peak_15228	710	.	6.00241	71.0804	69.2842	634	scaffold_2	3270265	3275064	-	Eucgr.B00217	674
scaffold_2	3276145	3277786	MACS2_pool_H3K4me3_final_TAG14_peak_15229	1098	.	8.36541	109.878	107.85	477	scaffold_2	3277045	3277636	-	Eucgr.B00219	591
scaffold_2	3276145	3277786	MACS2_pool_H3K4me3_final_TAG14_peak_15229	1098	.	8.36541	109.878	107.85	477	scaffold_2	3276244	3277021	+	Eucgr.B00218	777
scaffold_2	3277987	3279157	MACS2_pool_H3K4me3_final_TAG14_peak_15230	1161	.	8.57804	116.106	114.039	611	scaffold_2	3278215	3278574	-	Eucgr.B00220	359
scaffold_2	3277987	3279157	MACS2_pool_H3K4me3_final_TAG14_peak_15230	1161	.	8.57804	116.106	114.039	611	scaffold_2	3278480	3280607	+	Eucgr.B00221	677
scaffold_2	3296966	3298302	MACS2_pool_H3K4me3_final_TAG14_peak_15234	1710	.	9.82213	171.061	168.533	431	scaffold_2	3294638	3297893	-	Eucgr.B00224	927
scaffold_2	3305082	3305962	MACS2_pool_H3K4me3_final_TAG14_peak_15235	542	.	5.53252	54.2069	52.5128	474	scaffold_2	3299773	3306322	-	Eucgr.B00225	880
scaffold_2	3308018	3309611	MACS2_pool_H3K4me3_final_TAG14_peak_15236	1889	.	13.7922	188.937	186.198	1290	scaffold_2	3308411	3309448	-	Eucgr.B00226	1037
scaffold_2	3328865	3330252	MACS2_pool_H3K4me3_final_TAG14_peak_15238	1806	.	9.22134	180.692	178.056	277	scaffold_2	3329038	3332984	+	Eucgr.B00227	1214
scaffold_2	3339909	3341305	MACS2_pool_H3K4me3_final_TAG14_peak_15239	1146	.	8.31954	114.651	112.594	669	scaffold_2	3340015	3349633	+	Eucgr.B00228	1290
scaffold_2	3347118	3348626	MACS2_pool_H3K4me3_final_TAG14_peak_15240	1521	.	9.14978	152.182	149.841	565	scaffold_2	3340015	3349633	+	Eucgr.B00228	1508
scaffold_2	3353812	3355718	MACS2_pool_H3K4me3_final_TAG14_peak_15241	1387	.	10.2119	138.792	136.563	1338	scaffold_2	3353474	3355445	-	Eucgr.B00229	1633
scaffold_2	3533001	3534204	MACS2_pool_H3K4me3_final_TAG14_peak_15249	1269	.	8.40405	126.909	124.767	865	scaffold_2	3528113	3533949	-	Eucgr.B00238	948
scaffold_2	3592919	3593737	MACS2_pool_H3K4me3_final_TAG14_peak_15252	1900	.	12.9091	190.011	187.262	598	scaffold_2	3587446	3593701	-	Eucgr.B00240	782
scaffold_2	3609547	3612872	MACS2_pool_H3K4me3_final_TAG14_peak_15254	1235	.	8.91631	123.529	121.412	2036	scaffold_2	3610134	3614152	+	Eucgr.B00241	2738
scaffold_2	3619912	3620893	MACS2_pool_H3K4me3_final_TAG14_peak_15255	927	.	7.11824	92.791	90.8669	713	scaffold_2	3615171	3620691	-	Eucgr.B00242	779
scaffold_2	3622128	3623219	MACS2_pool_H3K4me3_final_TAG14_peak_15256	1459	.	7.60257	145.928	143.64	258	scaffold_2	3622046	3625864	+	Eucgr.B00243	1091
scaffold_2	3628277	3630425	MACS2_pool_H3K4me3_final_TAG14_peak_15258	1040	.	6.68588	104.055	102.064	1628	scaffold_2	3627110	3630641	-	Eucgr.B00244	2148
scaffold_2	3643590	3644501	MACS2_pool_H3K4me3_final_TAG14_peak_15259	1388	.	7.79534	138.842	136.612	281	scaffold_2	3643642	3647822	+	Eucgr.B00245	859
scaffold_2	3649257	3650421	MACS2_pool_H3K4me3_final_TAG14_peak_15260	1260	.	9.18639	126.073	123.939	283	scaffold_2	3649329	3650549	+	Eucgr.B00246	1092
scaffold_2	3652619	3653505	MACS2_pool_H3K4me3_final_TAG14_peak_15261	1856	.	10.819	185.669	182.971	617	scaffold_2	3650794	3653401	-	Eucgr.B00247	782
scaffold_2	3655771	3656777	MACS2_pool_H3K4me3_final_TAG14_peak_15262	2242	.	11.4695	224.254	221.004	328	scaffold_2	3655872	3665456	+	Eucgr.B00248	905
scaffold_2	3667108	3668044	MACS2_pool_H3K4me3_final_TAG14_peak_15263	2242	.	13.5055	224.216	220.966	450	scaffold_2	3667121	3673907	+	Eucgr.B00249	923
scaffold_2	3705403	3706252	MACS2_pool_H3K4me3_final_TAG14_peak_15266	776	.	7.51697	77.6026	75.7673	653	scaffold_2	3705797	3707024	+	Eucgr.B00252	455
scaffold_2	3705403	3706252	MACS2_pool_H3K4me3_final_TAG14_peak_15266	776	.	7.51697	77.6026	75.7673	653	scaffold_2	3697560	3706134	-	Eucgr.B00251	731
scaffold_2	3713534	3714564	MACS2_pool_H3K4me3_final_TAG14_peak_15267	1660	.	11.5025	166.092	163.614	354	scaffold_2	3707468	3714468	-	Eucgr.B00253	934
scaffold_2	3717070	3720177	MACS2_pool_H3K4me3_final_TAG14_peak_15269	991	.	6.86639	99.1714	97.2096	1632	scaffold_2	3716462	3719415	-	Eucgr.B00254	2345
scaffold_2	3727369	3731135	MACS2_pool_H3K4me3_final_TAG14_peak_15270	1486	.	11.3921	148.642	146.332	2685	scaffold_2	3727393	3730530	-	Eucgr.B00255	3137
scaffold_2	3790026	3791317	MACS2_pool_H3K4me3_final_TAG14_peak_15272	753	.	7.11974	75.3511	73.5289	668	scaffold_2	3786939	3790829	-	Eucgr.B00259	803
scaffold_2	3830860	3831840	MACS2_pool_H3K4me3_final_TAG14_peak_15274	647	.	4.7455	64.7593	63.0007	181	scaffold_2	3826491	3831666	-	Eucgr.B00261	806
scaffold_2	3892415	3893615	MACS2_pool_H3K4me3_final_TAG14_peak_15278	1058	.	7.55186	105.806	103.804	522	scaffold_2	3888760	3893260	-	Eucgr.B00264	845
scaffold_2	3924928	3925719	MACS2_pool_H3K4me3_final_TAG14_peak_15280	472	.	5.22739	47.2022	45.5555	189	scaffold_2	3921324	3925776	-	Eucgr.B00265	791
scaffold_2	3953211	3954329	MACS2_pool_H3K4me3_final_TAG14_peak_15283	849	.	6.38187	84.9804	83.1026	302	scaffold_2	3949567	3954000	-	Eucgr.B00268	789
scaffold_2	3983776	3984478	MACS2_pool_H3K4me3_final_TAG14_peak_15285	962	.	7.27915	96.2926	94.3474	248	scaffold_2	3979822	3984365	-	Eucgr.B00269	589
scaffold_2	4029816	4030974	MACS2_pool_H3K4me3_final_TAG14_peak_15294	728	.	7.64769	72.8251	71.0186	437	scaffold_2	4026216	4030646	-	Eucgr.B00273	830
scaffold_2	4047415	4048569	MACS2_pool_H3K4me3_final_TAG14_peak_15296	892	.	5.69607	89.2571	87.3544	793	scaffold_2	4043276	4048291	-	Eucgr.B00274	876
scaffold_2	4059477	4060450	MACS2_pool_H3K4me3_final_TAG14_peak_15297	693	.	8.02253	69.3857	67.5986	582	scaffold_2	4056651	4060318	-	Eucgr.B00275	841
scaffold_2	4079223	4080333	MACS2_pool_H3K4me3_final_TAG14_peak_15299	619	.	6.91186	61.9218	60.1814	346	scaffold_2	4075664	4080107	-	Eucgr.B00276	884
scaffold_2	4103173	4104162	MACS2_pool_H3K4me3_final_TAG14_peak_15303	391	.	4.02365	39.147	37.5551	453	scaffold_2	4100339	4104006	-	Eucgr.B00278	833
scaffold_2	4116609	4117598	MACS2_pool_H3K4me3_final_TAG14_peak_15305	584	.	6.32526	58.4335	56.7138	292	scaffold_2	4112954	4117382	-	Eucgr.B00279	773
scaffold_2	4164324	4165592	MACS2_pool_H3K4me3_final_TAG14_peak_15308	1031	.	9.0802	103.192	101.206	786	scaffold_2	4161506	4165159	-	Eucgr.B00281	835
scaffold_2	4175752	4176846	MACS2_pool_H3K4me3_final_TAG14_peak_15309	557	.	7.07836	55.7837	54.0794	346	scaffold_2	4172213	4176631	-	Eucgr.B00282	879
scaffold_2	4180360	4181074	MACS2_pool_H3K4me3_final_TAG14_peak_15310	961	.	6.01962	96.1085	94.1643	321	scaffold_2	4180306	4182947	+	Eucgr.B00283	714
scaffold_2	4185986	4187234	MACS2_pool_H3K4me3_final_TAG14_peak_15313	648	.	6.94414	64.8684	63.1094	559	scaffold_2	4183875	4186736	-	Eucgr.B00284	750
scaffold_2	4273677	4275232	MACS2_pool_H3K4me3_final_TAG14_peak_15321	712	.	8.15741	71.2607	69.4624	1205	scaffold_2	4272273	4274977	-	Eucgr.B00289	1300
scaffold_2	4282587	4283699	MACS2_pool_H3K4me3_final_TAG14_peak_15325	516	.	4.96628	51.6565	49.9799	423	scaffold_2	4280041	4283569	-	Eucgr.B00290	982
scaffold_2	4296438	4298001	MACS2_pool_H3K4me3_final_TAG14_peak_15330	647	.	5.16461	64.7929	63.0339	599	scaffold_2	4294462	4297372	-	Eucgr.B00292	934
scaffold_2	4305003	4306033	MACS2_pool_H3K4me3_final_TAG14_peak_15331	2260	.	11.9678	226.068	222.786	692	scaffold_2	4302609	4305910	-	Eucgr.B00293	907
scaffold_2	4320772	4322494	MACS2_pool_H3K4me3_final_TAG14_peak_15336	1711	.	9.6277	171.135	168.605	588	scaffold_2	4320809	4326611	+	Eucgr.B00297	1685
scaffold_2	4329258	4330641	MACS2_pool_H3K4me3_final_TAG14_peak_15337	557	.	5.61968	55.7358	54.033	468	scaffold_2	4327177	4332785	-	Eucgr.B00298	1383
scaffold_2	4338245	4339712	MACS2_pool_H3K4me3_final_TAG14_peak_15339	2141	.	11.5804	214.105	211.014	448	scaffold_2	4338344	4342287	+	Eucgr.B00299	1368
scaffold_2	4357900	4359072	MACS2_pool_H3K4me3_final_TAG14_peak_15344	607	.	6.75279	60.7776	59.0438	479	scaffold_2	4352871	4358847	-	Eucgr.B00302	947
scaffold_2	4374717	4375848	MACS2_pool_H3K4me3_final_TAG14_peak_15345	1301	.	8.32802	130.151	127.987	688	scaffold_2	4374725	4378047	+	Eucgr.B00303	1123
scaffold_2	4378681	4379939	MACS2_pool_H3K4me3_final_TAG14_peak_15346	1798	.	10.079	179.891	177.263	296	scaffold_2	4378741	4382772	+	Eucgr.B00304	1198
scaffold_2	4390269	4392243	MACS2_pool_H3K4me3_final_TAG14_peak_15348	881	.	8.23312	88.1674	86.2706	289	scaffold_2	4390448	4393609	+	Eucgr.B00305	1795
scaffold_2	4442700	4443426	MACS2_pool_H3K4me3_final_TAG14_peak_15357	426	.	5.27737	42.6255	41.0093	292	scaffold_2	4442587	4447076	+	Eucgr.B00308	726
scaffold_2	4496926	4498016	MACS2_pool_H3K4me3_final_TAG14_peak_15364	749	.	5.40737	74.9381	73.1197	691	scaffold_2	4497478	4499558	+	Eucgr.B00313	538
scaffold_2	4511536	4512501	MACS2_pool_H3K4me3_final_TAG14_peak_15366	480	.	5.69546	48.0047	46.3521	696	scaffold_2	4511921	4514458	+	Eucgr.B00314	580
scaffold_2	4522062	4523851	MACS2_pool_H3K4me3_final_TAG14_peak_15367	2427	.	15.2555	242.72	239.171	455	scaffold_2	4522183	4523375	+	Eucgr.B00315	1192
scaffold_2	4532628	4533915	MACS2_pool_H3K4me3_final_TAG14_peak_15368	1097	.	8.83025	109.794	107.766	735	scaffold_2	4528177	4533787	-	Eucgr.B00316	1159
scaffold_2	4578847	4579454	MACS2_pool_H3K4me3_final_TAG14_peak_15374	937	.	9.64112	93.7579	91.8277	278	scaffold_2	4578924	4580934	+	Eucgr.B00320	530
scaffold_2	4584364	4585899	MACS2_pool_H3K4me3_final_TAG14_peak_15375	1104	.	7.28475	110.406	108.375	712	scaffold_2	4582200	4585252	-	Eucgr.B00321	888
scaffold_2	4612041	4613116	MACS2_pool_H3K4me3_final_TAG14_peak_15377	2037	.	13.5418	203.78	200.84	546	scaffold_2	4612070	4614137	+	Eucgr.B00324	1046
scaffold_2	4719938	4720710	MACS2_pool_H3K4me3_final_TAG14_peak_15382	625	.	3.50951	62.583	60.8378	325	scaffold_2	4719844	4722925	+	Eucgr.B00330	772
scaffold_2	4724846	4726109	MACS2_pool_H3K4me3_final_TAG14_peak_15384	647	.	5.16461	64.7929	63.0339	545	scaffold_2	4725031	4725751	+	Eucgr.B00331	720
scaffold_2	4724846	4726109	MACS2_pool_H3K4me3_final_TAG14_peak_15384	647	.	5.16461	64.7929	63.0339	545	scaffold_2	4725760	4726311	-	Eucgr.B00332	349
scaffold_2	4727810	4729226	MACS2_pool_H3K4me3_final_TAG14_peak_15385	2341	.	9.64562	234.199	230.786	513	scaffold_2	4728130	4730065	+	Eucgr.B00333	1096
scaffold_2	4735372	4736436	MACS2_pool_H3K4me3_final_TAG14_peak_15386	1282	.	8.25332	128.281	126.13	622	scaffold_2	4732790	4736401	-	Eucgr.B00336	1029
scaffold_2	4752080	4753280	MACS2_pool_H3K4me3_final_TAG14_peak_15388	1169	.	9.55365	116.971	114.899	887	scaffold_2	4742713	4753023	-	Eucgr.B00338	943
scaffold_2	4755484	4756835	MACS2_pool_H3K4me3_final_TAG14_peak_15389	753	.	7.11974	75.3511	73.5289	742	scaffold_2	4754213	4756618	-	Eucgr.B00339	1134
scaffold_2	4758561	4760356	MACS2_pool_H3K4me3_final_TAG14_peak_15390	2420	.	14.0313	242.082	238.545	365	scaffold_2	4758668	4761219	+	Eucgr.B00340	1688
scaffold_2	4762889	4763977	MACS2_pool_H3K4me3_final_TAG14_peak_15391	2088	.	11.9412	208.825	205.815	274	scaffold_2	4762948	4768964	+	Eucgr.B00341	1029
scaffold_2	4770150	4771529	MACS2_pool_H3K4me3_final_TAG14_peak_15392	2130	.	12.0885	213.008	209.935	311	scaffold_2	4770172	4774911	+	Eucgr.B00342	1357
scaffold_2	4777747	4778766	MACS2_pool_H3K4me3_final_TAG14_peak_15393	2128	.	12.3326	212.833	209.763	606	scaffold_2	4775072	4778677	-	Eucgr.B00343	930
scaffold_2	4779343	4780444	MACS2_pool_H3K4me3_final_TAG14_peak_15394	1515	.	8.46363	151.566	149.23	260	scaffold_2	4779409	4782234	+	Eucgr.B00344	1035
scaffold_2	4784976	4786503	MACS2_pool_H3K4me3_final_TAG14_peak_15395	1415	.	9.86563	141.577	139.325	496	scaffold_2	4785112	4788545	+	Eucgr.B00345	1391
scaffold_2	4791564	4793520	MACS2_pool_H3K4me3_final_TAG14_peak_15396	2263	.	12.5905	226.317	223.032	1445	scaffold_2	4792260	4793471	-	Eucgr.B00346	1211
scaffold_2	4808099	4809186	MACS2_pool_H3K4me3_final_TAG14_peak_15399	1390	.	9.04909	139.019	136.788	471	scaffold_2	4802405	4809389	-	Eucgr.B00347	1087
scaffold_2	4809322	4809956	MACS2_pool_H3K4me3_final_TAG14_peak_15400	382	.	4.79944	38.2255	36.6416	314	scaffold_2	4802405	4809389	-	Eucgr.B00347	67
scaffold_2	4814710	4815590	MACS2_pool_H3K4me3_final_TAG14_peak_15402	1384	.	9.32339	138.477	136.251	194	scaffold_2	4812683	4818093	+	Eucgr.B00348	880
scaffold_2	4822765	4824037	MACS2_pool_H3K4me3_final_TAG14_peak_15403	1390	.	9.04909	139.019	136.788	1042	scaffold_2	4818813	4823997	-	Eucgr.B00349	1232
scaffold_2	4827602	4829192	MACS2_pool_H3K4me3_final_TAG14_peak_15404	1578	.	10.1017	157.883	155.49	1024	scaffold_2	4825753	4828813	-	Eucgr.B00351	1211
scaffold_2	4835600	4837014	MACS2_pool_H3K4me3_final_TAG14_peak_15407	457	.	4.21208	45.7629	44.1248	553	scaffold_2	4835784	4837240	+	Eucgr.B00353	1230
scaffold_2	4861843	4862842	MACS2_pool_H3K4me3_final_TAG14_peak_15413	1447	.	9.9661	144.714	142.438	277	scaffold_2	4862025	4867357	+	Eucgr.B00356	817
scaffold_2	4869193	4870544	MACS2_pool_H3K4me3_final_TAG14_peak_15414	959	.	5.48981	95.9153	93.9727	353	scaffold_2	4869261	4874064	+	Eucgr.B00357	1283
scaffold_2	4879185	4881358	MACS2_pool_H3K4me3_final_TAG14_peak_15415	824	.	7.08911	82.4154	80.553	368	scaffold_2	4879257	4881528	+	Eucgr.B00358	2101
scaffold_2	4885154	4886316	MACS2_pool_H3K4me3_final_TAG14_peak_15417	674	.	6.30713	67.4709	65.6968	547	scaffold_2	4885325	4885777	-	Eucgr.B00359	452
scaffold_2	4931532	4932849	MACS2_pool_H3K4me3_final_TAG14_peak_15423	2269	.	14.0936	226.978	223.684	997	scaffold_2	4928979	4932790	-	Eucgr.B00365	1258
scaffold_2	4956032	4957134	MACS2_pool_H3K4me3_final_TAG14_peak_15424	771	.	7.11828	77.1873	75.3539	470	scaffold_2	4955922	4957036	-	Eucgr.B00366	1004
scaffold_2	5009777	5011459	MACS2_pool_H3K4me3_final_TAG14_peak_15425	507	.	5.85797	50.7946	49.1227	1424	scaffold_2	5009227	5011481	-	Eucgr.B00367	1682
scaffold_2	5019690	5020861	MACS2_pool_H3K4me3_final_TAG14_peak_15426	938	.	8.31243	93.8805	91.9499	247	scaffold_2	5019722	5023663	+	Eucgr.B00368	1139
scaffold_2	5023991	5025203	MACS2_pool_H3K4me3_final_TAG14_peak_15427	1790	.	10.7647	179.08	176.464	427	scaffold_2	5024045	5028692	+	Eucgr.B00369	1158
scaffold_2	5039430	5041783	MACS2_pool_H3K4me3_final_TAG14_peak_15429	1126	.	7.65567	112.69	110.645	310	scaffold_2	5039153	5043320	+	Eucgr.B00370	2353
scaffold_2	5044587	5045439	MACS2_pool_H3K4me3_final_TAG14_peak_15430	1492	.	8.53422	149.276	146.959	387	scaffold_2	5044617	5050420	+	Eucgr.B00371	822
scaffold_2	5066873	5068614	MACS2_pool_H3K4me3_final_TAG14_peak_15431	1488	.	9.45135	148.853	146.54	282	scaffold_2	5066982	5068746	+	Eucgr.B00373	1632
scaffold_2	5076428	5078160	MACS2_pool_H3K4me3_final_TAG14_peak_15434	842	.	6.23887	84.21	82.3362	867	scaffold_2	5076944	5078978	+	Eucgr.B00374	1216
scaffold_2	5084384	5085512	MACS2_pool_H3K4me3_final_TAG14_peak_15436	2271	.	10.6158	227.145	223.848	822	scaffold_2	5083502	5085419	-	Eucgr.B00376	1035
scaffold_2	5097377	5099852	MACS2_pool_H3K4me3_final_TAG14_peak_15438	2141	.	11.5804	214.105	211.014	827	scaffold_2	5097360	5100394	+	Eucgr.B00377	2475
scaffold_2	5097377	5099852	MACS2_pool_H3K4me3_final_TAG14_peak_15438	2141	.	11.5804	214.105	211.014	827	scaffold_2	5098208	5100291	-	Eucgr.B00378	1644
scaffold_2	5106224	5107630	MACS2_pool_H3K4me3_final_TAG14_peak_15441	1775	.	11.6515	177.587	174.984	1050	scaffold_2	5102752	5107483	-	Eucgr.B00380	1259
scaffold_2	5125617	5126649	MACS2_pool_H3K4me3_final_TAG14_peak_15442	2369	.	12.7112	236.915	233.459	678	scaffold_2	5111051	5126677	-	Eucgr.B00381	1032
scaffold_2	5128079	5128971	MACS2_pool_H3K4me3_final_TAG14_peak_15443	1694	.	11.5935	169.481	166.971	276	scaffold_2	5128170	5131833	+	Eucgr.B00382	801
scaffold_2	5136412	5137310	MACS2_pool_H3K4me3_final_TAG14_peak_15445	1497	.	9.03442	149.77	147.45	232	scaffold_2	5136456	5140672	+	Eucgr.B00384	854
scaffold_2	5144061	5145647	MACS2_pool_H3K4me3_final_TAG14_peak_15448	1549	.	8.73665	154.979	152.61	1029	scaffold_2	5141971	5145512	-	Eucgr.B00385	1451
scaffold_2	5148728	5150005	MACS2_pool_H3K4me3_final_TAG14_peak_15449	2307	.	12.7579	230.799	227.441	840	scaffold_2	5148405	5149818	-	Eucgr.B00387	1090
scaffold_2	5154148	5155480	MACS2_pool_H3K4me3_final_TAG14_peak_15450	2585	.	13.3187	258.53	254.723	762	scaffold_2	5151500	5155359	-	Eucgr.B00389	1211
scaffold_2	5161364	5162887	MACS2_pool_H3K4me3_final_TAG14_peak_15451	1767	.	11.0234	176.713	174.122	562	scaffold_2	5161429	5164604	+	Eucgr.B00390	1458
scaffold_2	5170876	5172281	MACS2_pool_H3K4me3_final_TAG14_peak_15452	2442	.	13.5509	244.267	240.695	617	scaffold_2	5165274	5172293	-	Eucgr.B00392	1405
scaffold_2	5186056	5187164	MACS2_pool_H3K4me3_final_TAG14_peak_15456	2868	.	12.9254	286.868	282.624	752	scaffold_2	5180227	5187267	-	Eucgr.B00394	1108
scaffold_2	5191120	5192238	MACS2_pool_H3K4me3_final_TAG14_peak_15457	1520	.	10.242	152.088	149.748	536	scaffold_2	5191491	5191897	-	Eucgr.B00395	406
scaffold_2	5193370	5194050	MACS2_pool_H3K4me3_final_TAG14_peak_15459	361	.	4.14452	36.1047	34.5356	297	scaffold_2	5192988	5198445	+	Eucgr.B00396	680
scaffold_2	5207719	5209902	MACS2_pool_H3K4me3_final_TAG14_peak_15460	2038	.	13.0974	203.885	200.944	1502	scaffold_2	5200112	5209541	-	Eucgr.B00398	1822
scaffold_2	5224131	5225446	MACS2_pool_H3K4me3_final_TAG14_peak_15461	2293	.	12.2658	229.369	226.036	572	scaffold_2	5224145	5227748	+	Eucgr.B00399	1301
scaffold_2	5237640	5239381	MACS2_pool_H3K4me3_final_TAG14_peak_15462	818	.	6.03761	81.8883	80.0276	611	scaffold_2	5237837	5244726	+	Eucgr.B00400	1544
scaffold_2	5245184	5247253	MACS2_pool_H3K4me3_final_TAG14_peak_15463	537	.	4.91409	53.7649	52.0746	1346	scaffold_2	5244907	5247328	-	Eucgr.B00401	2069
scaffold_2	5256743	5258136	MACS2_pool_H3K4me3_final_TAG14_peak_15465	463	.	4.97654	46.3623	44.7206	1144	scaffold_2	5256457	5259022	-	Eucgr.B00402	1393
scaffold_2	5258318	5258940	MACS2_pool_H3K4me3_final_TAG14_peak_15466	439	.	4.59275	43.9958	42.3694	228	scaffold_2	5256457	5259022	-	Eucgr.B00402	622
scaffold_2	5275844	5278017	MACS2_pool_H3K4me3_final_TAG14_peak_15468	857	.	8.31813	85.701	83.8197	1395	scaffold_2	5275965	5278090	+	Eucgr.B00404	2052
scaffold_2	5298843	5300893	MACS2_pool_H3K4me3_final_TAG14_peak_15470	825	.	8.02892	82.5175	80.654	1553	scaffold_2	5298987	5300968	+	Eucgr.B00406	1906
scaffold_2	5337745	5338536	MACS2_pool_H3K4me3_final_TAG14_peak_15474	437	.	5.98428	43.765	42.142	370	scaffold_2	5337864	5339872	+	Eucgr.B00409	672
scaffold_2	5338585	5339633	MACS2_pool_H3K4me3_final_TAG14_peak_15475	769	.	8.56206	76.9669	75.1351	708	scaffold_2	5337864	5339872	+	Eucgr.B00409	1048
scaffold_2	5364727	5365883	MACS2_pool_H3K4me3_final_TAG14_peak_15477	977	.	9.3892	97.7698	95.8167	657	scaffold_2	5363724	5366002	+	Eucgr.B00411	1156
scaffold_2	5371051	5373031	MACS2_pool_H3K4me3_final_TAG14_peak_15478	888	.	7.94281	88.8235	86.9227	558	scaffold_2	5371484	5376432	+	Eucgr.B00412	1547
scaffold_2	5409035	5410958	MACS2_pool_H3K4me3_final_TAG14_peak_15484	1287	.	9.47333	128.709	126.555	545	scaffold_2	5409093	5413167	+	Eucgr.B00415	1865
scaffold_2	5411876	5412967	MACS2_pool_H3K4me3_final_TAG14_peak_15485	1192	.	7.10446	119.298	117.209	433	scaffold_2	5409093	5413167	+	Eucgr.B00415	1091
scaffold_2	5416758	5417449	MACS2_pool_H3K4me3_final_TAG14_peak_15486	354	.	3.82468	35.4008	33.8372	305	scaffold_2	5416701	5417656	+	Eucgr.B00416	691
scaffold_2	5422812	5423594	MACS2_pool_H3K4me3_final_TAG14_peak_15488	356	.	3.94586	35.6935	34.1278	343	scaffold_2	5422408	5423628	+	Eucgr.B00417	782
scaffold_2	5443265	5443970	MACS2_pool_H3K4me3_final_TAG14_peak_15490	357	.	3.46026	35.7154	34.1496	344	scaffold_2	5442976	5443846	+	Eucgr.B00420	581
scaffold_2	5453810	5454857	MACS2_pool_H3K4me3_final_TAG14_peak_15492	673	.	5.64293	67.3151	65.5415	288	scaffold_2	5453888	5457613	+	Eucgr.B00422	969
scaffold_2	5461323	5463761	MACS2_pool_H3K4me3_final_TAG14_peak_15493	2086	.	11.9212	208.617	205.608	2140	scaffold_2	5461394	5463880	-	Eucgr.B00423	2367
scaffold_2	5472732	5473646	MACS2_pool_H3K4me3_final_TAG14_peak_15496	467	.	4.95089	46.7939	45.1496	188	scaffold_2	5470513	5473900	+	Eucgr.B00424	914
scaffold_2	5475109	5476003	MACS2_pool_H3K4me3_final_TAG14_peak_15498	1249	.	7.54849	124.977	122.849	657	scaffold_2	5475114	5475983	-	Eucgr.B00425	869
scaffold_2	5483393	5484419	MACS2_pool_H3K4me3_final_TAG14_peak_15500	1083	.	7.98866	108.301	106.284	428	scaffold_2	5483498	5487501	+	Eucgr.B00427	921
scaffold_2	5499825	5500395	MACS2_pool_H3K4me3_final_TAG14_peak_15504	387	.	4.55819	38.7053	37.1165	139	scaffold_2	5497869	5500464	+	Eucgr.B00429	570
scaffold_2	5504815	5508333	MACS2_pool_H3K4me3_final_TAG14_peak_15509	1568	.	10.7566	156.888	154.504	1907	scaffold_2	5504482	5508166	-	Eucgr.B00432	3351
scaffold_2	5516479	5517167	MACS2_pool_H3K4me3_final_TAG14_peak_15510	516	.	5.96529	51.6051	49.9289	190	scaffold_2	5512856	5517154	-	Eucgr.B00433	675
scaffold_2	5525527	5527264	MACS2_pool_H3K4me3_final_TAG14_peak_15511	2398	.	15.2734	239.837	236.336	1240	scaffold_2	5517964	5527080	-	Eucgr.B00434	1553
scaffold_2	5547041	5548256	MACS2_pool_H3K4me3_final_TAG14_peak_15512	1769	.	10.6822	176.986	174.393	908	scaffold_2	5541474	5548138	-	Eucgr.B00436	1097
scaffold_2	5568697	5569698	MACS2_pool_H3K4me3_final_TAG14_peak_15516	2212	.	11.5404	221.207	218.003	579	scaffold_2	5568733	5573968	+	Eucgr.B00438	965
scaffold_2	5647746	5648877	MACS2_pool_H3K4me3_final_TAG14_peak_15518	966	.	8.03215	96.6512	94.7041	587	scaffold_2	5647866	5652586	+	Eucgr.B00440	1011
scaffold_2	5657089	5657819	MACS2_pool_H3K4me3_final_TAG14_peak_15521	938	.	8.3091	93.8536	91.9232	518	scaffold_2	5654142	5657816	-	Eucgr.B00441	727
scaffold_2	5828729	5830010	MACS2_pool_H3K4me3_final_TAG14_peak_15534	1128	.	7.25218	112.84	110.794	396	scaffold_2	5828589	5830156	-	Eucgr.B00454	1281
scaffold_2	5846026	5847623	MACS2_pool_H3K4me3_final_TAG14_peak_15538	1741	.	10.7712	174.188	171.627	326	scaffold_2	5846133	5850943	+	Eucgr.B00458	1490
scaffold_2	5853776	5854484	MACS2_pool_H3K4me3_final_TAG14_peak_15540	390	.	4.81908	39.0297	37.4386	428	scaffold_2	5852528	5854763	+	Eucgr.B00459	708
scaffold_2	5857976	5859000	MACS2_pool_H3K4me3_final_TAG14_peak_15542	1253	.	8.45452	125.344	123.214	756	scaffold_2	5856802	5858721	-	Eucgr.B00461	745
scaffold_2	5868878	5871179	MACS2_pool_H3K4me3_final_TAG14_peak_15543	717	.	6.59789	71.7728	69.9717	444	scaffold_2	5868614	5873576	+	Eucgr.B00462	2301
scaffold_2	5886999	5887868	MACS2_pool_H3K4me3_final_TAG14_peak_15547	859	.	6.11041	85.9865	84.1022	276	scaffold_2	5886439	5887914	-	Eucgr.B00464	869
scaffold_2	5919393	5920664	MACS2_pool_H3K4me3_final_TAG14_peak_15549	2089	.	10.8073	208.96	205.947	954	scaffold_2	5919316	5920625	+	Eucgr.B00466	1232
scaffold_2	5922518	5923446	MACS2_pool_H3K4me3_final_TAG14_peak_15550	1641	.	7.59397	164.198	161.739	605	scaffold_2	5920833	5923365	-	Eucgr.B00467	847
scaffold_2	5924114	5925205	MACS2_pool_H3K4me3_final_TAG14_peak_15551	875	.	6.17578	87.5913	85.698	318	scaffold_2	5924221	5928266	+	Eucgr.B00468	984
scaffold_2	5930085	5931188	MACS2_pool_H3K4me3_final_TAG14_peak_15552	1561	.	9.29919	156.107	153.73	637	scaffold_2	5928566	5931144	-	Eucgr.B00469	1059
scaffold_2	5933967	5934953	MACS2_pool_H3K4me3_final_TAG14_peak_15553	1305	.	8.74477	130.508	128.342	370	scaffold_2	5931787	5934933	-	Eucgr.B00470	966
scaffold_2	5951665	5953750	MACS2_pool_H3K4me3_final_TAG14_peak_15555	1231	.	8.24911	123.163	121.049	1553	scaffold_2	5952150	5953706	-	Eucgr.B00471	1556
scaffold_2	6009122	6010101	MACS2_pool_H3K4me3_final_TAG14_peak_15560	2244	.	12.4147	224.474	221.221	659	scaffold_2	6005859	6009834	-	Eucgr.B00479	712
scaffold_2	6023558	6024817	MACS2_pool_H3K4me3_final_TAG14_peak_15562	1941	.	11.6401	194.174	191.369	865	scaffold_2	6019088	6024682	-	Eucgr.B00481	1124
scaffold_2	6489982	6491146	MACS2_pool_H3K4me3_final_TAG14_peak_15604	766	.	7.0536	76.6367	74.8079	503	scaffold_2	6490261	6492754	+	Eucgr.B00488	885
scaffold_2	6495659	6497262	MACS2_pool_H3K4me3_final_TAG14_peak_15607	933	.	6.74252	93.3112	91.3843	576	scaffold_2	6494074	6496634	-	Eucgr.B00489	975
scaffold_2	6606803	6608101	MACS2_pool_H3K4me3_final_TAG14_peak_15621	2355	.	12.589	235.596	232.162	543	scaffold_2	6606927	6610213	+	Eucgr.B00490	1174
scaffold_2	6612128	6613254	MACS2_pool_H3K4me3_final_TAG14_peak_15622	1906	.	11.5463	190.64	187.879	868	scaffold_2	6610736	6613159	-	Eucgr.B00491	1031
scaffold_2	6623386	6624396	MACS2_pool_H3K4me3_final_TAG14_peak_15624	2068	.	10.6316	206.827	203.846	653	scaffold_2	6620276	6624119	-	Eucgr.B00493	733
scaffold_2	6633646	6634584	MACS2_pool_H3K4me3_final_TAG14_peak_15626	572	.	4.9338	57.2939	55.5815	645	scaffold_2	6634106	6635323	+	Eucgr.B00496	478
scaffold_2	6665986	6666996	MACS2_pool_H3K4me3_final_TAG14_peak_15629	1337	.	10.1784	133.719	131.528	359	scaffold_2	6666031	6670825	+	Eucgr.B00501	965
scaffold_2	6698978	6700137	MACS2_pool_H3K4me3_final_TAG14_peak_15632	1782	.	10.3555	178.202	175.595	239	scaffold_2	6699048	6701927	+	Eucgr.B00504	1089
scaffold_2	6706989	6708477	MACS2_pool_H3K4me3_final_TAG14_peak_15634	2205	.	12.9718	220.534	217.344	1200	scaffold_2	6705959	6707372	-	Eucgr.B00506	383
scaffold_2	6706989	6708477	MACS2_pool_H3K4me3_final_TAG14_peak_15634	2205	.	12.9718	220.534	217.344	1200	scaffold_2	6707661	6708043	+	Eucgr.B00507	382
scaffold_2	6711779	6712877	MACS2_pool_H3K4me3_final_TAG14_peak_15635	2107	.	12.3676	210.727	207.689	342	scaffold_2	6711874	6713897	+	Eucgr.B00508	1003
scaffold_2	6720202	6721537	MACS2_pool_H3K4me3_final_TAG14_peak_15638	1334	.	9.74358	133.455	131.267	545	scaffold_2	6720515	6722674	+	Eucgr.B00510	1022
scaffold_2	6725194	6726169	MACS2_pool_H3K4me3_final_TAG14_peak_15639	1710	.	10.9606	171.076	168.548	644	scaffold_2	6723372	6726102	-	Eucgr.B00511	908
scaffold_2	6732101	6733277	MACS2_pool_H3K4me3_final_TAG14_peak_15644	1466	.	10.0475	146.665	144.371	590	scaffold_2	6731050	6733132	-	Eucgr.B00512	1031
scaffold_2	6737463	6738439	MACS2_pool_H3K4me3_final_TAG14_peak_15647	785	.	7.77121	78.5768	76.7359	398	scaffold_2	6737464	6738356	-	Eucgr.B00514	892
scaffold_2	6750754	6753742	MACS2_pool_H3K4me3_final_TAG14_peak_15648	1659	.	10.095	165.972	163.498	355	scaffold_2	6750785	6753879	+	Eucgr.B00515	2957
scaffold_2	6769923	6771221	MACS2_pool_H3K4me3_final_TAG14_peak_15649	858	.	6.69966	85.8321	83.9488	838	scaffold_2	6766399	6770783	-	Eucgr.B00516	860
scaffold_2	6846663	6847799	MACS2_pool_H3K4me3_final_TAG14_peak_15656	824	.	7.51817	82.4347	80.5721	619	scaffold_2	6845991	6848251	+	Eucgr.B00518	1136
scaffold_2	6851504	6852638	MACS2_pool_H3K4me3_final_TAG14_peak_15657	640	.	5.69252	64.0229	62.2688	795	scaffold_2	6851656	6852486	+	Eucgr.B00519	830
scaffold_2	6854913	6855867	MACS2_pool_H3K4me3_final_TAG14_peak_15659	2331	.	11.6728	233.154	229.76	335	scaffold_2	6855138	6859919	+	Eucgr.B00520	729
scaffold_2	6861184	6862012	MACS2_pool_H3K4me3_final_TAG14_peak_15660	1053	.	8.93995	105.38	103.38	519	scaffold_2	6861388	6868005	+	Eucgr.B00522	624
scaffold_2	6868806	6869286	MACS2_pool_H3K4me3_final_TAG14_peak_15662	383	.	4.14712	38.3207	36.7344	292	scaffold_2	6867613	6869304	-	Eucgr.B00523	480
scaffold_2	6878705	6880062	MACS2_pool_H3K4me3_final_TAG14_peak_15665	1252	.	7.81493	125.274	123.144	497	scaffold_2	6878792	6880839	-	Eucgr.B00525	1270
scaffold_2	6881833	6882497	MACS2_pool_H3K4me3_final_TAG14_peak_15666	366	.	4.142	36.6272	35.0553	424	scaffold_2	6882004	6884645	+	Eucgr.B00526	493
scaffold_2	6888570	6889797	MACS2_pool_H3K4me3_final_TAG14_peak_15667	2567	.	12.4407	256.749	252.971	483	scaffold_2	6888676	6892296	+	Eucgr.B00527	1121
scaffold_2	6892838	6893930	MACS2_pool_H3K4me3_final_TAG14_peak_15668	1220	.	8.75731	122	119.894	757	scaffold_2	6892269	6893809	-	Eucgr.B00528	971
scaffold_2	6904215	6905984	MACS2_pool_H3K4me3_final_TAG14_peak_15669	813	.	6.87944	81.3852	79.5274	525	scaffold_2	6904393	6906208	+	Eucgr.B00529	1591
scaffold_2	6928058	6928977	MACS2_pool_H3K4me3_final_TAG14_peak_15671	1108	.	6.24797	110.8	108.768	177	scaffold_2	6928182	6945276	+	Eucgr.B00530	795
scaffold_2	6948102	6949091	MACS2_pool_H3K4me3_final_TAG14_peak_15672	2227	.	14.1142	222.8	219.573	638	scaffold_2	6945775	6949026	-	Eucgr.B00531	924
scaffold_2	6951673	6952614	MACS2_pool_H3K4me3_final_TAG14_peak_15673	1557	.	10.0092	155.762	153.389	331	scaffold_2	6951725	6956225	+	Eucgr.B00532	889
scaffold_2	6957328	6958632	MACS2_pool_H3K4me3_final_TAG14_peak_15674	994	.	6.02635	99.4027	97.4394	946	scaffold_2	6956506	6957973	-	Eucgr.B00533	645
scaffold_2	6962125	6963090	MACS2_pool_H3K4me3_final_TAG14_peak_15676	1318	.	9.32611	131.876	129.7	396	scaffold_2	6962225	6966306	+	Eucgr.B00534	865
scaffold_2	6994698	6995606	MACS2_pool_H3K4me3_final_TAG14_peak_15678	1603	.	8.12077	160.344	157.925	259	scaffold_2	6995396	7000043	+	Eucgr.B00537	210
scaffold_2	7001947	7002767	MACS2_pool_H3K4me3_final_TAG14_peak_15679	1533	.	10.2447	153.315	150.962	283	scaffold_2	7000149	7002749	-	Eucgr.B00538	802
scaffold_2	7003972	7004884	MACS2_pool_H3K4me3_final_TAG14_peak_15680	1212	.	8.57298	121.263	119.162	342	scaffold_2	7003917	7005791	+	Eucgr.B00539	912
scaffold_2	7007044	7008663	MACS2_pool_H3K4me3_final_TAG14_peak_15681	2739	.	12.9824	273.972	269.92	545	scaffold_2	7007063	7008885	+	Eucgr.B00540	1600
scaffold_2	7036129	7037375	MACS2_pool_H3K4me3_final_TAG14_peak_15682	1731	.	9.69983	173.137	170.586	492	scaffold_2	7036247	7047282	+	Eucgr.B00542	1128
scaffold_2	7074694	7075853	MACS2_pool_H3K4me3_final_TAG14_peak_15687	2449	.	12.8216	244.984	241.398	375	scaffold_2	7074877	7075830	+	Eucgr.B00545	953
scaffold_2	7106172	7107790	MACS2_pool_H3K4me3_final_TAG14_peak_15689	1024	.	6.84733	102.488	100.506	1088	scaffold_2	7106547	7107660	+	Eucgr.B00548	1113
scaffold_2	7120870	7122386	MACS2_pool_H3K4me3_final_TAG14_peak_15690	1991	.	11.0381	199.123	196.25	980	scaffold_2	7118096	7122206	-	Eucgr.B00550	1336
scaffold_2	7149009	7149908	MACS2_pool_H3K4me3_final_TAG14_peak_15692	1800	.	11.6323	180.01	177.38	361	scaffold_2	7144812	7149887	-	Eucgr.B00552	878
scaffold_2	7153951	7155055	MACS2_pool_H3K4me3_final_TAG14_peak_15693	2327	.	13.9653	232.779	229.392	794	scaffold_2	7152192	7155047	-	Eucgr.B00553	1096
scaffold_2	7207824	7208970	MACS2_pool_H3K4me3_final_TAG14_peak_15702	1331	.	8.05636	133.181	130.996	397	scaffold_2	7208119	7210396	+	Eucgr.B00560	851
scaffold_2	7229061	7230488	MACS2_pool_H3K4me3_final_TAG14_peak_15704	1505	.	9.61706	150.583	148.256	463	scaffold_2	7229259	7233544	+	Eucgr.B00563	1229
scaffold_2	7237785	7238547	MACS2_pool_H3K4me3_final_TAG14_peak_15705	818	.	6.40214	81.8425	79.9823	272	scaffold_2	7237757	7257530	+	Eucgr.B00565	762
scaffold_2	7274347	7275351	MACS2_pool_H3K4me3_final_TAG14_peak_15707	825	.	6.90939	82.5688	80.7049	422	scaffold_2	7274523	7279031	+	Eucgr.B00567	828
scaffold_2	7280026	7281042	MACS2_pool_H3K4me3_final_TAG14_peak_15708	2112	.	10.9982	211.241	208.192	291	scaffold_2	7280105	7280820	+	Eucgr.B00568	715
scaffold_2	7285497	7286205	MACS2_pool_H3K4me3_final_TAG14_peak_15710	618	.	6.0459	61.8666	60.1267	276	scaffold_2	7282414	7285822	-	Eucgr.B00569	325
scaffold_2	7307493	7308387	MACS2_pool_H3K4me3_final_TAG14_peak_15716	1532	.	8.95371	153.241	150.888	609	scaffold_2	7302365	7308255	-	Eucgr.B00571	762
scaffold_2	7310786	7313239	MACS2_pool_H3K4me3_final_TAG14_peak_15717	956	.	7.40297	95.6392	93.699	1644	scaffold_2	7310916	7313225	-	Eucgr.B00572	2309
scaffold_2	7321036	7321927	MACS2_pool_H3K4me3_final_TAG14_peak_15718	2315	.	13.832	231.543	228.176	523	scaffold_2	7317472	7321890	-	Eucgr.B00573	854
scaffold_2	7321036	7321927	MACS2_pool_H3K4me3_final_TAG14_peak_15718	2315	.	13.832	231.543	228.176	523	scaffold_2	7320362	7321158	+	Eucgr.B00574	122
scaffold_2	7331940	7333181	MACS2_pool_H3K4me3_final_TAG14_peak_15719	1813	.	11.5026	181.377	178.73	863	scaffold_2	7325611	7332993	-	Eucgr.B00575	1053
scaffold_2	7349419	7350174	MACS2_pool_H3K4me3_final_TAG14_peak_15723	386	.	4.69629	38.6559	37.0678	266	scaffold_2	7348482	7350090	-	Eucgr.B00577	671
scaffold_2	7362939	7363770	MACS2_pool_H3K4me3_final_TAG14_peak_15724	552	.	6.34401	55.2198	53.52	359	scaffold_2	7361829	7364458	+	Eucgr.B00578	831
scaffold_2	7384444	7385985	MACS2_pool_H3K4me3_final_TAG14_peak_15727	541	.	4.7209	54.1799	52.4862	195	scaffold_2	7384971	7388099	+	Eucgr.B00581	1014
scaffold_2	7392106	7393042	MACS2_pool_H3K4me3_final_TAG14_peak_15728	1237	.	9.28477	123.748	121.63	327	scaffold_2	7392225	7395367	+	Eucgr.B00582	817
scaffold_2	7393428	7395001	MACS2_pool_H3K4me3_final_TAG14_peak_15729	642	.	6.32071	64.2442	62.4887	379	scaffold_2	7392225	7395367	+	Eucgr.B00582	1573
scaffold_2	7423704	7424716	MACS2_pool_H3K4me3_final_TAG14_peak_15730	1578	.	9.77316	157.854	155.461	593	scaffold_2	7398632	7424589	-	Eucgr.B00583	885
scaffold_2	7453307	7454190	MACS2_pool_H3K4me3_final_TAG14_peak_15735	1004	.	7.79859	100.446	98.476	557	scaffold_2	7453539	7455556	+	Eucgr.B00586	651
scaffold_2	7458379	7459783	MACS2_pool_H3K4me3_final_TAG14_peak_15736	2085	.	12.1465	208.504	205.498	963	scaffold_2	7456821	7459515	-	Eucgr.B00587	1136
scaffold_2	7464780	7465812	MACS2_pool_H3K4me3_final_TAG14_peak_15737	1835	.	10.7386	183.569	180.896	807	scaffold_2	7462164	7465668	-	Eucgr.B00588	888
scaffold_2	7470452	7471564	MACS2_pool_H3K4me3_final_TAG14_peak_15738	2207	.	12.5758	220.716	217.522	471	scaffold_2	7470510	7475605	+	Eucgr.B00589	1054
scaffold_2	7486620	7487763	MACS2_pool_H3K4me3_final_TAG14_peak_15743	1313	.	7.45122	131.349	129.178	445	scaffold_2	7486877	7492014	+	Eucgr.B00592	886
scaffold_2	7496956	7497910	MACS2_pool_H3K4me3_final_TAG14_peak_15744	1311	.	8.5161	131.17	128.999	637	scaffold_2	7494627	7497774	-	Eucgr.B00593	818
scaffold_2	7496956	7497910	MACS2_pool_H3K4me3_final_TAG14_peak_15744	1311	.	8.5161	131.17	128.999	637	scaffold_2	7497014	7497801	+	Eucgr.B00594	787
scaffold_2	7500608	7501804	MACS2_pool_H3K4me3_final_TAG14_peak_15745	2736	.	14.6163	273.644	269.596	568	scaffold_2	7500742	7502468	-	Eucgr.B00595	1062
scaffold_2	7512463	7514819	MACS2_pool_H3K4me3_final_TAG14_peak_15747	2409	.	13.506	240.976	237.454	1863	scaffold_2	7511137	7513894	-	Eucgr.B00596	1431
scaffold_2	7537255	7538187	MACS2_pool_H3K4me3_final_TAG14_peak_15750	355	.	4.87516	35.5511	33.9865	337	scaffold_2	7537484	7541690	+	Eucgr.B00599	703
scaffold_2	7546724	7547279	MACS2_pool_H3K4me3_final_TAG14_peak_15754	770	.	5.95997	77.0059	75.1735	186	scaffold_2	7541611	7547071	-	Eucgr.B00600	347
scaffold_2	7554991	7555958	MACS2_pool_H3K4me3_final_TAG14_peak_15756	1637	.	10.6922	163.702	161.252	454	scaffold_2	7551160	7555804	-	Eucgr.B00602	813
scaffold_2	7597278	7598292	MACS2_pool_H3K4me3_final_TAG14_peak_15765	1183	.	7.99526	118.384	116.302	286	scaffold_2	7597325	7598474	+	Eucgr.B00604	967
scaffold_2	7604061	7605119	MACS2_pool_H3K4me3_final_TAG14_peak_15766	2224	.	13.1747	222.495	219.273	754	scaffold_2	7598688	7605034	-	Eucgr.B00605	973
scaffold_2	7633966	7635162	MACS2_pool_H3K4me3_final_TAG14_peak_15772	584	.	5.2278	58.487	56.7666	629	scaffold_2	7629269	7635116	-	Eucgr.B00609	1150
scaffold_2	7683317	7685458	MACS2_pool_H3K4me3_final_TAG14_peak_15777	2618	.	14.5948	261.877	258.016	1856	scaffold_2	7677305	7685341	-	Eucgr.B00614	2024
scaffold_2	7689721	7690832	MACS2_pool_H3K4me3_final_TAG14_peak_15778	1384	.	10.3057	138.405	136.179	415	scaffold_2	7689855	7693024	+	Eucgr.B00615	977
scaffold_2	7701170	7702240	MACS2_pool_H3K4me3_final_TAG14_peak_15779	1578	.	9.77316	157.854	155.461	674	scaffold_2	7693414	7702087	-	Eucgr.B00616	917
scaffold_2	7776651	7777231	MACS2_pool_H3K4me3_final_TAG14_peak_15784	503	.	4.60696	50.3684	48.7004	192	scaffold_2	7770922	7776922	-	Eucgr.B00617	271
scaffold_2	7821108	7821697	MACS2_pool_H3K4me3_final_TAG14_peak_15785	425	.	5.0024	42.5151	40.8993	314	scaffold_2	7815475	7821353	-	Eucgr.B00619	245
scaffold_2	7968283	7969211	MACS2_pool_H3K4me3_final_TAG14_peak_15796	2652	.	6.22143	265.245	261.333	558	scaffold_2	7964088	7969137	-	Eucgr.B00624	854
scaffold_2	7970651	7971799	MACS2_pool_H3K4me3_final_TAG14_peak_15797	3181	.	8.77484	318.181	313.562	465	scaffold_2	7970736	7973468	-	Eucgr.B00625	1063
scaffold_2	7994192	7996678	MACS2_pool_H3K4me3_final_TAG14_peak_15800	511	.	5.35821	51.1886	49.5147	622	scaffold_2	7994531	7996740	+	Eucgr.B00627	2147
scaffold_2	8028272	8029990	MACS2_pool_H3K4me3_final_TAG14_peak_15809	774	.	6.65182	77.4649	75.6309	576	scaffold_2	8025632	8029030	-	Eucgr.B00631	758
scaffold_2	8088547	8089805	MACS2_pool_H3K4me3_final_TAG14_peak_15813	974	.	7.48664	97.4208	95.4696	392	scaffold_2	8088480	8094596	+	Eucgr.B00634	1258
scaffold_2	8107497	8108702	MACS2_pool_H3K4me3_final_TAG14_peak_15814	1466	.	9.80318	146.665	144.371	669	scaffold_2	8107610	8110485	+	Eucgr.B00636	1092
scaffold_2	8112868	8114290	MACS2_pool_H3K4me3_final_TAG14_peak_15817	617	.	6.53444	61.7564	60.0173	980	scaffold_2	8111464	8118749	-	Eucgr.B00637	1422
scaffold_2	8120973	8122178	MACS2_pool_H3K4me3_final_TAG14_peak_15819	354	.	4.60928	35.4505	33.8863	801	scaffold_2	8118889	8121548	-	Eucgr.B00638	575
scaffold_2	8164913	8166064	MACS2_pool_H3K4me3_final_TAG14_peak_15827	1988	.	10.7933	198.858	195.988	385	scaffold_2	8164091	8169263	+	Eucgr.B00640	1151
scaffold_2	8190535	8192074	MACS2_pool_H3K4me3_final_TAG14_peak_15835	2176	.	13.5394	217.697	214.552	520	scaffold_2	8190735	8194617	+	Eucgr.B00644	1339
scaffold_2	8199265	8202588	MACS2_pool_H3K4me3_final_TAG14_peak_15836	1925	.	9.60166	192.537	189.751	2489	scaffold_2	8195987	8202444	-	Eucgr.B00645	3179
scaffold_2	8220162	8221501	MACS2_pool_H3K4me3_final_TAG14_peak_15838	2144	.	11.0703	214.415	211.318	865	scaffold_2	8218259	8221368	-	Eucgr.B00646	1206
scaffold_2	8222490	8223885	MACS2_pool_H3K4me3_final_TAG14_peak_15839	2400	.	12.7499	240.076	236.568	289	scaffold_2	8222571	8226775	+	Eucgr.B00647	1314
scaffold_2	8234037	8235677	MACS2_pool_H3K4me3_final_TAG14_peak_15843	783	.	6.31169	78.3655	76.5264	764	scaffold_2	8232279	8234899	-	Eucgr.B00648	862
scaffold_2	8238090	8239699	MACS2_pool_H3K4me3_final_TAG14_peak_15844	884	.	9.16915	88.4081	86.5096	1254	scaffold_2	8238119	8239501	-	Eucgr.B00649	1382
scaffold_2	8243786	8245232	MACS2_pool_H3K4me3_final_TAG14_peak_15845	656	.	7.75277	65.6778	63.9135	968	scaffold_2	8243684	8245063	-	Eucgr.B00650	1277
scaffold_2	8254852	8256314	MACS2_pool_H3K4me3_final_TAG14_peak_15847	1042	.	8.09694	104.268	102.275	774	scaffold_2	8254695	8256071	-	Eucgr.B00651	1219
scaffold_2	8264724	8265917	MACS2_pool_H3K4me3_final_TAG14_peak_15848	808	.	8.07394	80.8199	78.9667	965	scaffold_2	8264573	8265683	-	Eucgr.B00652	959
scaffold_2	8324490	8326087	MACS2_pool_H3K4me3_final_TAG14_peak_15851	1091	.	9.71782	109.175	107.152	713	scaffold_2	8324406	8326004	-	Eucgr.B00655	1514
[truncated: 18,358 more rows]
