# Supplementary material for: Integrated analysis and transcript abundance modelling of H3K4me3 and H3K27me3 in developing secondary xylem
Source: Sci Rep. 2017 Jun 13;7:3370. doi: 10.1038/s41598-017-03665-1 (PMC5469831; doi:10.1038/s41598-017-03665-1)
Supplement: Supplementary file 3 — Supplementary dataset 2 [file 41598_2017_3665_MOESM3_ESM.xls]

## Sheet: Overlap_wo_16545_H3K27me3_peaks
Additional file 2. Significant H3K27me3 peaks (IDR < 0.01) overlapping genes in the E. grandis v.1.1 annotation.
Peak										Gene
Scaffold	Start	Stop	Peak name	Peak length (bp)	Strand	Fold change	-log10(P-value)	-log10(Q-value)	Summit position	Scaffold	Start	Stop	Strand	Gene ID	Peak overlap (bp)
scaffold_1	174583	175667	MACS2_ZMSH002C_ZMSH003C_ZMSH006B_vs_ZMSH002A_ZMSH003A_ZMSH006A_peak_13	1261	.	7.88646	126.183	123.581	845	scaffold_1	174650	175842	+	Eucgr.A00020	1017
scaffold_1	189836	190940	MACS2_ZMSH002C_ZMSH003C_ZMSH006B_vs_ZMSH002A_ZMSH003A_ZMSH006A_peak_21	1416	.	7.8607	141.679	138.905	262	scaffold_1	189935	190813	+	Eucgr.A00021	878
scaffold_1	416007	416862	MACS2_ZMSH002C_ZMSH003C_ZMSH006B_vs_ZMSH002A_ZMSH003A_ZMSH006A_peak_61	832	.	7.43052	83.2267	81.0341	494	scaffold_1	416398	418052	-	Eucgr.A00042	464
scaffold_1	444298	446656	MACS2_ZMSH002C_ZMSH003C_ZMSH006B_vs_ZMSH002A_ZMSH003A_ZMSH006A_peak_73	770	.	7.08707	77.0556	74.918	1294	scaffold_1	444803	446312	-	Eucgr.A00045	1509
scaffold_1	1415051	1416611	MACS2_ZMSH002C_ZMSH003C_ZMSH006B_vs_ZMSH002A_ZMSH003A_ZMSH006A_peak_134	1858	.	9.68318	185.85	182.473	314	scaffold_1	1415189	1416529	-	Eucgr.A00109	1340
scaffold_1	1533177	1533922	MACS2_ZMSH002C_ZMSH003C_ZMSH006B_vs_ZMSH002A_ZMSH003A_ZMSH006A_peak_136	1032	.	6.45203	103.213	100.839	190	scaffold_1	1533284	1535767	-	Eucgr.A00118	638
scaffold_1	1534926	1536113	MACS2_ZMSH002C_ZMSH003C_ZMSH006B_vs_ZMSH002A_ZMSH003A_ZMSH006A_peak_138	1246	.	8.47104	124.617	122.032	882	scaffold_1	1533284	1535767	-	Eucgr.A00118	841
scaffold_1	1671163	1671972	MACS2_ZMSH002C_ZMSH003C_ZMSH006B_vs_ZMSH002A_ZMSH003A_ZMSH006A_peak_153	1168	.	7.6588	116.882	114.377	540	scaffold_1	1671354	1672628	-	Eucgr.A00124	618
scaffold_1	1677176	1678130	MACS2_ZMSH002C_ZMSH003C_ZMSH006B_vs_ZMSH002A_ZMSH003A_ZMSH006A_peak_158	1044	.	8.46089	104.406	102.021	713	scaffold_1	1677411	1677982	-	Eucgr.A00125	571
scaffold_1	1679207	1680246	MACS2_ZMSH002C_ZMSH003C_ZMSH006B_vs_ZMSH002A_ZMSH003A_ZMSH006A_peak_160	753	.	7.0012	75.3176	73.1947	846	scaffold_1	1679361	1680123	-	Eucgr.A00126	762
scaffold_1	1720573	1721206	MACS2_ZMSH002C_ZMSH003C_ZMSH006B_vs_ZMSH002A_ZMSH003A_ZMSH006A_peak_179	1191	.	8.63504	119.124	116.596	391	scaffold_1	1720620	1721747	-	Eucgr.A00129	586
scaffold_1	1737398	1738175	MACS2_ZMSH002C_ZMSH003C_ZMSH006B_vs_ZMSH002A_ZMSH003A_ZMSH006A_peak_190	771	.	5.84608	77.1524	75.0139	591	scaffold_1	1737517	1738862	-	Eucgr.A00132	658
scaffold_1	1746823	1747668	MACS2_ZMSH002C_ZMSH003C_ZMSH006B_vs_ZMSH002A_ZMSH003A_ZMSH006A_peak_194	950	.	8.03157	95.0344	92.7346	660	scaffold_1	1746915	1747574	-	Eucgr.A00133	659
scaffold_1	1780064	1780631	MACS2_ZMSH002C_ZMSH003C_ZMSH006B_vs_ZMSH002A_ZMSH003A_ZMSH006A_peak_198	1025	.	8.37503	102.513	100.145	311	scaffold_1	1780064	1781282	-	Eucgr.A00136	567
scaffold_1	1785500	1786037	MACS2_ZMSH002C_ZMSH003C_ZMSH006B_vs_ZMSH002A_ZMSH003A_ZMSH006A_peak_202	693	.	6.65775	69.3256	67.2578	341	scaffold_1	1785546	1786646	-	Eucgr.A00137	491
scaffold_1	1819840	1820705	MACS2_ZMSH002C_ZMSH003C_ZMSH006B_vs_ZMSH002A_ZMSH003A_ZMSH006A_peak_218	1132	.	7.53066	113.296	110.826	270	scaffold_1	1819524	1820593	-	Eucgr.A00141	753
scaffold_1	1821905	1822880	MACS2_ZMSH002C_ZMSH003C_ZMSH006B_vs_ZMSH002A_ZMSH003A_ZMSH006A_peak_219	965	.	6.62525	96.585	94.2731	218	scaffold_1	1821983	1822787	-	Eucgr.A00142	804
scaffold_1	1945448	1946833	MACS2_ZMSH002C_ZMSH003C_ZMSH006B_vs_ZMSH002A_ZMSH003A_ZMSH006A_peak_257	1045	.	5.96101	104.54	102.154	783	scaffold_1	1945896	1946376	-	Eucgr.A00156	480
scaffold_1	1945448	1946833	MACS2_ZMSH002C_ZMSH003C_ZMSH006B_vs_ZMSH002A_ZMSH003A_ZMSH006A_peak_257	1045	.	5.96101	104.54	102.154	783	scaffold_1	1946576	1947003	-	Eucgr.A00157	257
scaffold_1	1968671	1969829	MACS2_ZMSH002C_ZMSH003C_ZMSH006B_vs_ZMSH002A_ZMSH003A_ZMSH006A_peak_266	1355	.	7.40827	135.525	132.82	386	scaffold_1	1968848	1969636	-	Eucgr.A00162	788
scaffold_1	2061881	2062981	MACS2_ZMSH002C_ZMSH003C_ZMSH006B_vs_ZMSH002A_ZMSH003A_ZMSH006A_peak_297	1005	.	6.47424	100.557	98.2088	392	scaffold_1	2061999	2062926	-	Eucgr.A00176	927
scaffold_1	2294917	2296169	MACS2_ZMSH002C_ZMSH003C_ZMSH006B_vs_ZMSH002A_ZMSH003A_ZMSH006A_peak_353	1720	.	6.39589	172.036	168.871	345	scaffold_1	2294847	2297746	-	Eucgr.A00203	1252
scaffold_1	2296348	2297830	MACS2_ZMSH002C_ZMSH003C_ZMSH006B_vs_ZMSH002A_ZMSH003A_ZMSH006A_peak_354	1710	.	8.49212	171.1	167.949	328	scaffold_1	2294847	2297746	-	Eucgr.A00203	1398
scaffold_1	2473732	2474433	MACS2_ZMSH002C_ZMSH003C_ZMSH006B_vs_ZMSH002A_ZMSH003A_ZMSH006A_peak_367	727	.	5.33722	72.7086	70.6103	218	scaffold_1	2474346	2491563	+	Eucgr.A00211	87
scaffold_1	2535954	2536947	MACS2_ZMSH002C_ZMSH003C_ZMSH006B_vs_ZMSH002A_ZMSH003A_ZMSH006A_peak_374	826	.	5.40915	82.6871	80.4994	366	scaffold_1	2535825	2536590	-	Eucgr.A00218	636
scaffold_1	3784083	3785498	MACS2_ZMSH002C_ZMSH003C_ZMSH006B_vs_ZMSH002A_ZMSH003A_ZMSH006A_peak_446	832	.	7.43052	83.2267	81.0341	511	scaffold_1	3784493	3786197	+	Eucgr.A00295	1005
scaffold_1	3796224	3797195	MACS2_ZMSH002C_ZMSH003C_ZMSH006B_vs_ZMSH002A_ZMSH003A_ZMSH006A_peak_454	735	.	6.91534	73.591	71.4838	239	scaffold_1	3796534	3800060	+	Eucgr.A00297	661
scaffold_1	3808819	3810939	MACS2_ZMSH002C_ZMSH003C_ZMSH006B_vs_ZMSH002A_ZMSH003A_ZMSH006A_peak_458	970	.	8.0076	97.0373	94.72	319	scaffold_1	3808975	3810583	+	Eucgr.A00298	1608
scaffold_1	3821841	3822973	MACS2_ZMSH002C_ZMSH003C_ZMSH006B_vs_ZMSH002A_ZMSH003A_ZMSH006A_peak_462	1025	.	8.37503	102.513	100.145	296	scaffold_1	3821777	3823836	+	Eucgr.A00299	1132
scaffold_1	3823060	3823761	MACS2_ZMSH002C_ZMSH003C_ZMSH006B_vs_ZMSH002A_ZMSH003A_ZMSH006A_peak_463	868	.	7.60225	86.8129	84.5874	318	scaffold_1	3821777	3823836	+	Eucgr.A00299	701
scaffold_1	3912036	3913672	MACS2_ZMSH002C_ZMSH003C_ZMSH006B_vs_ZMSH002A_ZMSH003A_ZMSH006A_peak_480	1908	.	8.7786	190.821	187.364	427	scaffold_1	3912157	3913557	+	Eucgr.A00303	1400
scaffold_1	3930658	3931142	MACS2_ZMSH002C_ZMSH003C_ZMSH006B_vs_ZMSH002A_ZMSH003A_ZMSH006A_peak_487	718	.	6.82948	71.876	69.7842	257	scaffold_1	3930738	3930995	-	Eucgr.A00305	257
scaffold_1	3942942	3944523	MACS2_ZMSH002C_ZMSH003C_ZMSH006B_vs_ZMSH002A_ZMSH003A_ZMSH006A_peak_492	1441	.	7.55956	144.144	141.34	412	scaffold_1	3942819	3944421	-	Eucgr.A00306	1479
scaffold_1	5326603	5327755	MACS2_ZMSH002C_ZMSH003C_ZMSH006B_vs_ZMSH002A_ZMSH003A_ZMSH006A_peak_580	901	.	4.7477	90.1969	87.943	216	scaffold_1	5324490	5327309	-	Eucgr.A00388	706
scaffold_1	5342493	5343404	MACS2_ZMSH002C_ZMSH003C_ZMSH006B_vs_ZMSH002A_ZMSH003A_ZMSH006A_peak_587	824	.	6.40609	82.489	80.3036	192	scaffold_1	5339722	5342839	-	Eucgr.A00390	346
scaffold_1	5346918	5348879	MACS2_ZMSH002C_ZMSH003C_ZMSH006B_vs_ZMSH002A_ZMSH003A_ZMSH006A_peak_589	1496	.	8.11729	149.69	146.821	1638	scaffold_1	5346280	5348330	-	Eucgr.A00391	1412
scaffold_1	5351051	5352254	MACS2_ZMSH002C_ZMSH003C_ZMSH006B_vs_ZMSH002A_ZMSH003A_ZMSH006A_peak_591	711	.	4.51106	71.1337	69.0494	184	scaffold_1	5351144	5353454	-	Eucgr.A00392	1110
scaffold_1	5353088	5353848	MACS2_ZMSH002C_ZMSH003C_ZMSH006B_vs_ZMSH002A_ZMSH003A_ZMSH006A_peak_593	776	.	4.45714	77.693	75.5504	278	scaffold_1	5351144	5353454	-	Eucgr.A00392	366
scaffold_1	5570047	5571738	MACS2_ZMSH002C_ZMSH003C_ZMSH006B_vs_ZMSH002A_ZMSH003A_ZMSH006A_peak_624	1181	.	6.75609	118.159	115.64	301	scaffold_1	5569776	5571086	+	Eucgr.A00400	1039
scaffold_1	5725684	5726945	MACS2_ZMSH002C_ZMSH003C_ZMSH006B_vs_ZMSH002A_ZMSH003A_ZMSH006A_peak_673	1386	.	9.48663	138.641	135.902	296	scaffold_1	5726100	5728449	+	Eucgr.A00405	845
scaffold_1	6174968	6175575	MACS2_ZMSH002C_ZMSH003C_ZMSH006B_vs_ZMSH002A_ZMSH003A_ZMSH006A_peak_701	1134	.	6.07264	113.496	111.024	206	scaffold_1	6174822	6179560	+	Eucgr.A00424	607
scaffold_1	6272370	6274517	MACS2_ZMSH002C_ZMSH003C_ZMSH006B_vs_ZMSH002A_ZMSH003A_ZMSH006A_peak_715	1162	.	8.20972	116.244	113.746	897	scaffold_1	6271513	6273383	-	Eucgr.A00432	1013
scaffold_1	6965516	6966466	MACS2_ZMSH002C_ZMSH003C_ZMSH006B_vs_ZMSH002A_ZMSH003A_ZMSH006A_peak_785	898	.	5.80197	89.8404	87.5898	509	scaffold_1	6964850	6970465	-	Eucgr.A00457	950
scaffold_1	7563484	7564179	MACS2_ZMSH002C_ZMSH003C_ZMSH006B_vs_ZMSH002A_ZMSH003A_ZMSH006A_peak_837	1170	.	6.97315	117.04	114.532	195	scaffold_1	7561418	7565431	+	Eucgr.A00482	695
scaffold_1	7586964	7588224	MACS2_ZMSH002C_ZMSH003C_ZMSH006B_vs_ZMSH002A_ZMSH003A_ZMSH006A_peak_841	934	.	6.68391	93.4084	91.1239	940	scaffold_1	7586787	7588444	-	Eucgr.A00485	1260
scaffold_1	7622956	7624279	MACS2_ZMSH002C_ZMSH003C_ZMSH006B_vs_ZMSH002A_ZMSH003A_ZMSH006A_peak_847	1397	.	8.44056	139.791	137.039	861	scaffold_1	7623283	7624480	+	Eucgr.A00487	996
scaffold_1	7878982	7880412	MACS2_ZMSH002C_ZMSH003C_ZMSH006B_vs_ZMSH002A_ZMSH003A_ZMSH006A_peak_865	2005	.	10.0181	200.509	196.891	866	scaffold_1	7879701	7885502	+	Eucgr.A00502	711
scaffold_1	7880540	7882956	MACS2_ZMSH002C_ZMSH003C_ZMSH006B_vs_ZMSH002A_ZMSH003A_ZMSH006A_peak_866	1530	.	8.66309	153.071	150.161	1309	scaffold_1	7879701	7885502	+	Eucgr.A00502	2416
scaffold_1	7976626	7978051	MACS2_ZMSH002C_ZMSH003C_ZMSH006B_vs_ZMSH002A_ZMSH003A_ZMSH006A_peak_872	712	.	5.28413	71.2338	69.1488	498	scaffold_1	7976684	7978128	+	Eucgr.A00510	1367
scaffold_1	8101530	8102835	MACS2_ZMSH002C_ZMSH003C_ZMSH006B_vs_ZMSH002A_ZMSH003A_ZMSH006A_peak_895	1331	.	8.50128	133.189	130.512	595	scaffold_1	8101846	8104743	+	Eucgr.A00515	989
scaffold_1	8103423	8104642	MACS2_ZMSH002C_ZMSH003C_ZMSH006B_vs_ZMSH002A_ZMSH003A_ZMSH006A_peak_896	1854	.	9.87565	185.47	182.1	318	scaffold_1	8101846	8104743	+	Eucgr.A00515	1219
scaffold_1	8153112	8154165	MACS2_ZMSH002C_ZMSH003C_ZMSH006B_vs_ZMSH002A_ZMSH003A_ZMSH006A_peak_901	1254	.	8.89725	125.403	122.81	469	scaffold_1	8153569	8155150	+	Eucgr.A00517	596
scaffold_1	8253584	8254096	MACS2_ZMSH002C_ZMSH003C_ZMSH006B_vs_ZMSH002A_ZMSH003A_ZMSH006A_peak_908	726	.	6.37538	72.6089	70.5118	236	scaffold_1	8252832	8256723	-	Eucgr.A00518	512
scaffold_1	8255876	8256876	MACS2_ZMSH002C_ZMSH003C_ZMSH006B_vs_ZMSH002A_ZMSH003A_ZMSH006A_peak_909	1647	.	8.92043	164.742	161.679	449	scaffold_1	8252832	8256723	-	Eucgr.A00518	847
scaffold_1	8349017	8350970	MACS2_ZMSH002C_ZMSH003C_ZMSH006B_vs_ZMSH002A_ZMSH003A_ZMSH006A_peak_923	2539	.	12.5345	253.992	249.316	1455	scaffold_1	8349580	8350895	+	Eucgr.A00520	1315
scaffold_1	8413195	8413928	MACS2_ZMSH002C_ZMSH003C_ZMSH006B_vs_ZMSH002A_ZMSH003A_ZMSH006A_peak_935	1315	.	8.23542	131.533	128.874	473	scaffold_1	8406193	8416172	-	Eucgr.A00523	733
scaffold_1	8533190	8534172	MACS2_ZMSH002C_ZMSH003C_ZMSH006B_vs_ZMSH002A_ZMSH003A_ZMSH006A_peak_948	1107	.	7.58753	110.75	108.306	646	scaffold_1	8530430	8534521	-	Eucgr.A00526	982
scaffold_1	8831534	8832262	MACS2_ZMSH002C_ZMSH003C_ZMSH006B_vs_ZMSH002A_ZMSH003A_ZMSH006A_peak_967	891	.	6.32557	89.1473	86.9021	452	scaffold_1	8830020	8832060	-	Eucgr.A00542	526
scaffold_1	9538250	9539681	MACS2_ZMSH002C_ZMSH003C_ZMSH006B_vs_ZMSH002A_ZMSH003A_ZMSH006A_peak_1008	852	.	6.07591	85.2606	83.0496	1197	scaffold_1	9538330	9544377	+	Eucgr.A00596	1351
scaffold_1	9542306	9543448	MACS2_ZMSH002C_ZMSH003C_ZMSH006B_vs_ZMSH002A_ZMSH003A_ZMSH006A_peak_1011	974	.	6.44894	97.4102	95.09	713	scaffold_1	9538330	9544377	+	Eucgr.A00596	1142
scaffold_1	9542306	9543448	MACS2_ZMSH002C_ZMSH003C_ZMSH006B_vs_ZMSH002A_ZMSH003A_ZMSH006A_peak_1011	974	.	6.44894	97.4102	95.09	713	scaffold_1	9542960	9545278	-	Eucgr.A00597	488
scaffold_1	9556738	9557893	MACS2_ZMSH002C_ZMSH003C_ZMSH006B_vs_ZMSH002A_ZMSH003A_ZMSH006A_peak_1021	1934	.	10.1905	193.413	189.912	799	scaffold_1	9557335	9557945	+	Eucgr.A00598	558
scaffold_1	9560388	9564359	MACS2_ZMSH002C_ZMSH003C_ZMSH006B_vs_ZMSH002A_ZMSH003A_ZMSH006A_peak_1023	1822	.	10.0294	182.221	178.903	3677	scaffold_1	9560865	9564119	+	Eucgr.A00599	3254
scaffold_1	9576913	9579773	MACS2_ZMSH002C_ZMSH003C_ZMSH006B_vs_ZMSH002A_ZMSH003A_ZMSH006A_peak_1031	1641	.	9.38868	164.177	161.122	758	scaffold_1	9576838	9579062	-	Eucgr.A00601	2149
scaffold_1	9585924	9588772	MACS2_ZMSH002C_ZMSH003C_ZMSH006B_vs_ZMSH002A_ZMSH003A_ZMSH006A_peak_1036	1822	.	10.0294	182.221	178.903	1687	scaffold_1	9585997	9588289	-	Eucgr.A00602	2292
scaffold_1	9618525	9621152	MACS2_ZMSH002C_ZMSH003C_ZMSH006B_vs_ZMSH002A_ZMSH003A_ZMSH006A_peak_1048	1399	.	7.91284	139.997	137.242	767	scaffold_1	9618406	9620654	-	Eucgr.A00604	2129
scaffold_1	9740442	9741979	MACS2_ZMSH002C_ZMSH003C_ZMSH006B_vs_ZMSH002A_ZMSH003A_ZMSH006A_peak_1087	2044	.	12.4034	204.413	200.73	575	scaffold_1	9740902	9741866	+	Eucgr.A00613	964
scaffold_1	9789719	9790299	MACS2_ZMSH002C_ZMSH003C_ZMSH006B_vs_ZMSH002A_ZMSH003A_ZMSH006A_peak_1096	746	.	5.49419	74.6886	72.573	328	scaffold_1	9789558	9791461	-	Eucgr.A00617	580
scaffold_1	9791064	9791846	MACS2_ZMSH002C_ZMSH003C_ZMSH006B_vs_ZMSH002A_ZMSH003A_ZMSH006A_peak_1097	1073	.	6.69645	107.371	104.958	251	scaffold_1	9789558	9791461	-	Eucgr.A00617	397
scaffold_1	9956518	9957163	MACS2_ZMSH002C_ZMSH003C_ZMSH006B_vs_ZMSH002A_ZMSH003A_ZMSH006A_peak_1108	1446	.	9.71888	144.648	141.838	262	scaffold_1	9953495	9956912	-	Eucgr.A00624	394
scaffold_1	10091187	10092086	MACS2_ZMSH002C_ZMSH003C_ZMSH006B_vs_ZMSH002A_ZMSH003A_ZMSH006A_peak_1120	1420	.	7.72611	142.032	139.255	388	scaffold_1	10090970	10092281	+	Eucgr.A00637	899
scaffold_1	10111853	10113004	MACS2_ZMSH002C_ZMSH003C_ZMSH006B_vs_ZMSH002A_ZMSH003A_ZMSH006A_peak_1129	2138	.	10.6525	213.808	209.959	275	scaffold_1	10112006	10112479	-	Eucgr.A00638	473
scaffold_1	10131723	10132731	MACS2_ZMSH002C_ZMSH003C_ZMSH006B_vs_ZMSH002A_ZMSH003A_ZMSH006A_peak_1135	917	.	5.695	91.7596	89.4911	269	scaffold_1	10131886	10132487	-	Eucgr.A00639	601
scaffold_1	10143918	10146002	MACS2_ZMSH002C_ZMSH003C_ZMSH006B_vs_ZMSH002A_ZMSH003A_ZMSH006A_peak_1142	2469	.	12.5541	246.932	242.414	1588	scaffold_1	10145184	10145585	-	Eucgr.A00640	401
scaffold_1	10156438	10158314	MACS2_ZMSH002C_ZMSH003C_ZMSH006B_vs_ZMSH002A_ZMSH003A_ZMSH006A_peak_1151	2529	.	12.4481	252.975	248.318	975	scaffold_1	10156857	10157872	+	Eucgr.A00641	1015
scaffold_1	10230540	10231356	MACS2_ZMSH002C_ZMSH003C_ZMSH006B_vs_ZMSH002A_ZMSH003A_ZMSH006A_peak_1153	822	.	5.32037	82.2193	80.036	566	scaffold_1	10230992	10232195	+	Eucgr.A00645	364
scaffold_1	10231419	10231874	MACS2_ZMSH002C_ZMSH003C_ZMSH006B_vs_ZMSH002A_ZMSH003A_ZMSH006A_peak_1154	836	.	6.16619	83.6184	81.4218	241	scaffold_1	10230992	10232195	+	Eucgr.A00645	455
scaffold_1	10355449	10355963	MACS2_ZMSH002C_ZMSH003C_ZMSH006B_vs_ZMSH002A_ZMSH003A_ZMSH006A_peak_1179	738	.	6.21247	73.8932	71.7841	305	scaffold_1	10355578	10357680	+	Eucgr.A00656	385
scaffold_1	10778084	10779777	MACS2_ZMSH002C_ZMSH003C_ZMSH006B_vs_ZMSH002A_ZMSH003A_ZMSH006A_peak_1249	1323	.	6.8997	132.333	129.664	1197	scaffold_1	10777937	10780939	-	Eucgr.A00668	1693
scaffold_1	10788600	10790208	MACS2_ZMSH002C_ZMSH003C_ZMSH006B_vs_ZMSH002A_ZMSH003A_ZMSH006A_peak_1258	1237	.	7.68438	123.782	121.206	453	scaffold_1	10788934	10790031	-	Eucgr.A00669	1097
scaffold_1	10835181	10836665	MACS2_ZMSH002C_ZMSH003C_ZMSH006B_vs_ZMSH002A_ZMSH003A_ZMSH006A_peak_1279	1201	.	7.65124	120.175	117.635	1127	scaffold_1	10835200	10838044	-	Eucgr.A00672	1465
scaffold_1	10860124	10861640	MACS2_ZMSH002C_ZMSH003C_ZMSH006B_vs_ZMSH002A_ZMSH003A_ZMSH006A_peak_1295	983	.	7.14103	98.3071	95.9785	1179	scaffold_1	10860205	10861464	-	Eucgr.A00673	1259
scaffold_1	11153009	11154031	MACS2_ZMSH002C_ZMSH003C_ZMSH006B_vs_ZMSH002A_ZMSH003A_ZMSH006A_peak_1370	909	.	6.91861	90.9263	88.665	526	scaffold_1	11153265	11154565	+	Eucgr.A00677	766
scaffold_1	11213638	11214872	MACS2_ZMSH002C_ZMSH003C_ZMSH006B_vs_ZMSH002A_ZMSH003A_ZMSH006A_peak_1394	1327	.	8.67428	132.753	130.08	501	scaffold_1	11213669	11214181	-	Eucgr.A00681	512
scaffold_1	11234115	11237033	MACS2_ZMSH002C_ZMSH003C_ZMSH006B_vs_ZMSH002A_ZMSH003A_ZMSH006A_peak_1404	1476	.	7.22991	147.685	144.842	1154	scaffold_1	11234512	11235733	+	Eucgr.A00682	1221
scaffold_1	11245474	11246701	MACS2_ZMSH002C_ZMSH003C_ZMSH006B_vs_ZMSH002A_ZMSH003A_ZMSH006A_peak_1406	1264	.	8.19776	126.418	123.813	776	scaffold_1	11245552	11247028	-	Eucgr.A00683	1149
scaffold_1	11346768	11347857	MACS2_ZMSH002C_ZMSH003C_ZMSH006B_vs_ZMSH002A_ZMSH003A_ZMSH006A_peak_1437	845	.	6.41456	84.5684	82.3644	501	scaffold_1	11346988	11349740	+	Eucgr.A00693	869
scaffold_1	11660002	11661264	MACS2_ZMSH002C_ZMSH003C_ZMSH006B_vs_ZMSH002A_ZMSH003A_ZMSH006A_peak_1470	957	.	6.47628	95.7454	93.4406	463	scaffold_1	11659803	11666077	-	Eucgr.A00714	1262
scaffold_1	11661422	11662288	MACS2_ZMSH002C_ZMSH003C_ZMSH006B_vs_ZMSH002A_ZMSH003A_ZMSH006A_peak_1471	915	.	6.79259	91.5607	89.2951	429	scaffold_1	11659803	11666077	-	Eucgr.A00714	866
scaffold_1	11662439	11663431	MACS2_ZMSH002C_ZMSH003C_ZMSH006B_vs_ZMSH002A_ZMSH003A_ZMSH006A_peak_1472	1069	.	7.15577	106.912	104.503	784	scaffold_1	11659803	11666077	-	Eucgr.A00714	992
scaffold_1	11665107	11666080	MACS2_ZMSH002C_ZMSH003C_ZMSH006B_vs_ZMSH002A_ZMSH003A_ZMSH006A_peak_1474	931	.	6.93804	93.1205	90.8403	240	scaffold_1	11659803	11666077	-	Eucgr.A00714	970
scaffold_1	11754446	11756986	MACS2_ZMSH002C_ZMSH003C_ZMSH006B_vs_ZMSH002A_ZMSH003A_ZMSH006A_peak_1494	1441	.	8.51832	144.156	141.351	2309	scaffold_1	11754661	11756073	+	Eucgr.A00719	1412
scaffold_1	11797688	11799395	MACS2_ZMSH002C_ZMSH003C_ZMSH006B_vs_ZMSH002A_ZMSH003A_ZMSH006A_peak_1501	2045	.	10.5664	204.519	200.835	855	scaffold_1	11798369	11803396	+	Eucgr.A00724	1026
scaffold_1	12064943	12066090	MACS2_ZMSH002C_ZMSH003C_ZMSH006B_vs_ZMSH002A_ZMSH003A_ZMSH006A_peak_1544	1653	.	7.7284	165.375	162.305	622	scaffold_1	12065068	12065894	-	Eucgr.A00744	826
scaffold_1	12068701	12069840	MACS2_ZMSH002C_ZMSH003C_ZMSH006B_vs_ZMSH002A_ZMSH003A_ZMSH006A_peak_1546	1652	.	8.75739	165.22	162.152	828	scaffold_1	12069130	12069720	-	Eucgr.A00745	590
scaffold_1	12074238	12075200	MACS2_ZMSH002C_ZMSH003C_ZMSH006B_vs_ZMSH002A_ZMSH003A_ZMSH006A_peak_1550	1988	.	10.7857	198.858	195.269	385	scaffold_1	12074139	12074973	-	Eucgr.A00746	735
scaffold_1	12100972	12101770	MACS2_ZMSH002C_ZMSH003C_ZMSH006B_vs_ZMSH002A_ZMSH003A_ZMSH006A_peak_1572	817	.	3.988	81.7987	79.6184	443	scaffold_1	12097310	12101785	-	Eucgr.A00750	798
scaffold_1	12102681	12104128	MACS2_ZMSH002C_ZMSH003C_ZMSH006B_vs_ZMSH002A_ZMSH003A_ZMSH006A_peak_1573	1595	.	5.97335	159.572	156.58	984	scaffold_1	12102557	12103854	-	Eucgr.A00751	1173
scaffold_1	12193508	12194054	MACS2_ZMSH002C_ZMSH003C_ZMSH006B_vs_ZMSH002A_ZMSH003A_ZMSH006A_peak_1606	1570	.	6.70889	157.059	154.098	325	scaffold_1	12193668	12195103	-	Eucgr.A00759	386
scaffold_1	12194124	12195261	MACS2_ZMSH002C_ZMSH003C_ZMSH006B_vs_ZMSH002A_ZMSH003A_ZMSH006A_peak_1607	2846	.	9.27363	284.691	279.238	721	scaffold_1	12193668	12195103	-	Eucgr.A00759	979
scaffold_1	12355865	12357533	MACS2_ZMSH002C_ZMSH003C_ZMSH006B_vs_ZMSH002A_ZMSH003A_ZMSH006A_peak_1650	1315	.	8.23542	131.533	128.874	1407	scaffold_1	12355912	12357275	-	Eucgr.A00766	1363
scaffold_1	12438886	12439372	MACS2_ZMSH002C_ZMSH003C_ZMSH006B_vs_ZMSH002A_ZMSH003A_ZMSH006A_peak_1656	784	.	4.82837	78.4817	76.3326	175	scaffold_1	12437655	12438940	+	Eucgr.A00767	54
scaffold_1	12519316	12520043	MACS2_ZMSH002C_ZMSH003C_ZMSH006B_vs_ZMSH002A_ZMSH003A_ZMSH006A_peak_1665	814	.	7.34466	81.4498	79.2721	468	scaffold_1	12518171	12520002	-	Eucgr.A00768	686
scaffold_1	12626993	12628587	MACS2_ZMSH002C_ZMSH003C_ZMSH006B_vs_ZMSH002A_ZMSH003A_ZMSH006A_peak_1678	840	.	4.37209	84.0669	81.8676	1186	scaffold_1	12626728	12628370	-	Eucgr.A00769	1377
scaffold_1	12944207	12944708	MACS2_ZMSH002C_ZMSH003C_ZMSH006B_vs_ZMSH002A_ZMSH003A_ZMSH006A_peak_1719	848	.	7.38173	84.895	82.6889	233	scaffold_1	12943553	12949857	+	Eucgr.A00786	501
scaffold_1	12945879	12947619	MACS2_ZMSH002C_ZMSH003C_ZMSH006B_vs_ZMSH002A_ZMSH003A_ZMSH006A_peak_1721	2003	.	10.2301	200.368	196.754	1042	scaffold_1	12943553	12949857	+	Eucgr.A00786	1740
scaffold_1	12963703	12966524	MACS2_ZMSH002C_ZMSH003C_ZMSH006B_vs_ZMSH002A_ZMSH003A_ZMSH006A_peak_1728	2344	.	12.5444	234.479	230.229	2015	scaffold_1	12965658	12966281	+	Eucgr.A00787	623
scaffold_1	13020495	13022145	MACS2_ZMSH002C_ZMSH003C_ZMSH006B_vs_ZMSH002A_ZMSH003A_ZMSH006A_peak_1739	2118	.	10.8157	211.83	208.015	888	scaffold_1	13021230	13023812	+	Eucgr.A00788	915
scaffold_1	13049420	13051368	MACS2_ZMSH002C_ZMSH003C_ZMSH006B_vs_ZMSH002A_ZMSH003A_ZMSH006A_peak_1748	2083	.	11.1175	208.361	204.611	940	scaffold_1	13049804	13053294	+	Eucgr.A00789	1564
scaffold_1	13068878	13070709	MACS2_ZMSH002C_ZMSH003C_ZMSH006B_vs_ZMSH002A_ZMSH003A_ZMSH006A_peak_1759	2221	.	10.6568	222.108	218.108	1046	scaffold_1	13069773	13072445	+	Eucgr.A00791	936
scaffold_1	13527965	13529206	MACS2_ZMSH002C_ZMSH003C_ZMSH006B_vs_ZMSH002A_ZMSH003A_ZMSH006A_peak_1822	1014	.	6.39851	101.451	99.0942	962	scaffold_1	13527379	13529151	-	Eucgr.A00823	1186
scaffold_1	13700518	13701513	MACS2_ZMSH002C_ZMSH003C_ZMSH006B_vs_ZMSH002A_ZMSH003A_ZMSH006A_peak_1829	1652	.	8.75739	165.22	162.152	360	scaffold_1	13700714	13701355	+	Eucgr.A00852	641
scaffold_1	13892045	13893678	MACS2_ZMSH002C_ZMSH003C_ZMSH006B_vs_ZMSH002A_ZMSH003A_ZMSH006A_peak_1861	718	.	6.82948	71.876	69.7842	433	scaffold_1	13892550	13895586	+	Eucgr.A00872	1128
scaffold_1	14010793	14011799	MACS2_ZMSH002C_ZMSH003C_ZMSH006B_vs_ZMSH002A_ZMSH003A_ZMSH006A_peak_1879	1246	.	8.4743	124.651	122.065	286	scaffold_1	14010301	14011761	-	Eucgr.A00877	968
scaffold_1	14036020	14036457	MACS2_ZMSH002C_ZMSH003C_ZMSH006B_vs_ZMSH002A_ZMSH003A_ZMSH006A_peak_1883	888	.	5.85991	88.8919	86.6487	224	scaffold_1	14036212	14037265	+	Eucgr.A00880	245
scaffold_1	14036656	14037338	MACS2_ZMSH002C_ZMSH003C_ZMSH006B_vs_ZMSH002A_ZMSH003A_ZMSH006A_peak_1884	988	.	6.9898	98.8166	96.4832	369	scaffold_1	14036212	14037265	+	Eucgr.A00880	609
scaffold_1	14231505	14232913	MACS2_ZMSH002C_ZMSH003C_ZMSH006B_vs_ZMSH002A_ZMSH003A_ZMSH006A_peak_1899	1945	.	9.65826	194.53	191.014	760	scaffold_1	14232103	14234824	+	Eucgr.A00893	810
scaffold_1	14233403	14235083	MACS2_ZMSH002C_ZMSH003C_ZMSH006B_vs_ZMSH002A_ZMSH003A_ZMSH006A_peak_1900	2275	.	11.0605	227.588	223.479	1023	scaffold_1	14232103	14234824	+	Eucgr.A00893	1421
scaffold_1	14253365	14254934	MACS2_ZMSH002C_ZMSH003C_ZMSH006B_vs_ZMSH002A_ZMSH003A_ZMSH006A_peak_1913	2345	.	12.2554	234.525	230.274	530	scaffold_1	14253412	14256133	-	Eucgr.A00894	1522
scaffold_1	14255469	14256894	MACS2_ZMSH002C_ZMSH003C_ZMSH006B_vs_ZMSH002A_ZMSH003A_ZMSH006A_peak_1914	2256	.	11.9991	225.608	221.54	543	scaffold_1	14253412	14256133	-	Eucgr.A00894	664
scaffold_1	14260837	14262374	MACS2_ZMSH002C_ZMSH003C_ZMSH006B_vs_ZMSH002A_ZMSH003A_ZMSH006A_peak_1918	2764	.	15.0532	276.419	271.163	604	scaffold_1	14260954	14263596	-	Eucgr.A00895	1420
scaffold_1	14262850	14264188	MACS2_ZMSH002C_ZMSH003C_ZMSH006B_vs_ZMSH002A_ZMSH003A_ZMSH006A_peak_1919	1924	.	10.3497	192.456	188.975	558	scaffold_1	14260954	14263596	-	Eucgr.A00895	746
scaffold_1	14274193	14275242	MACS2_ZMSH002C_ZMSH003C_ZMSH006B_vs_ZMSH002A_ZMSH003A_ZMSH006A_peak_1925	1433	.	9.58943	143.372	140.578	657	scaffold_1	14274097	14275132	+	Eucgr.A00896	939
scaffold_1	14281254	14282548	MACS2_ZMSH002C_ZMSH003C_ZMSH006B_vs_ZMSH002A_ZMSH003A_ZMSH006A_peak_1926	1445	.	8.36341	144.569	141.761	1043	scaffold_1	14280865	14289419	+	Eucgr.A00897	1294
scaffold_1	14288498	14289347	MACS2_ZMSH002C_ZMSH003C_ZMSH006B_vs_ZMSH002A_ZMSH003A_ZMSH006A_peak_1930	1622	.	9.32461	162.204	159.175	574	scaffold_1	14280865	14289419	+	Eucgr.A00897	849
scaffold_1	14296868	14298129	MACS2_ZMSH002C_ZMSH003C_ZMSH006B_vs_ZMSH002A_ZMSH003A_ZMSH006A_peak_1933	1096	.	8.24795	109.675	107.24	1023	scaffold_1	14297032	14298225	+	Eucgr.A00898	1097
scaffold_1	14307365	14308457	MACS2_ZMSH002C_ZMSH003C_ZMSH006B_vs_ZMSH002A_ZMSH003A_ZMSH006A_peak_1935	906	.	5.44443	90.6032	88.3449	492	scaffold_1	14307508	14308402	+	Eucgr.A00899	894
scaffold_1	14351396	14352715	MACS2_ZMSH002C_ZMSH003C_ZMSH006B_vs_ZMSH002A_ZMSH003A_ZMSH006A_peak_1941	916	.	6.44794	91.6364	89.3695	879	scaffold_1	14351496	14352840	+	Eucgr.A00900	1219
scaffold_1	14386439	14387589	MACS2_ZMSH002C_ZMSH003C_ZMSH006B_vs_ZMSH002A_ZMSH003A_ZMSH006A_peak_1953	1082	.	7.46782	108.214	105.793	209	scaffold_1	14378960	14386721	-	Eucgr.A00902	282
scaffold_1	14561532	14565153	MACS2_ZMSH002C_ZMSH003C_ZMSH006B_vs_ZMSH002A_ZMSH003A_ZMSH006A_peak_1972	1863	.	10.3876	186.369	182.981	3308	scaffold_1	14562791	14565716	+	Eucgr.A00916	2362
scaffold_1	14565493	14568535	MACS2_ZMSH002C_ZMSH003C_ZMSH006B_vs_ZMSH002A_ZMSH003A_ZMSH006A_peak_1973	2129	.	10.581	212.907	209.076	1656	scaffold_1	14566965	14567609	-	Eucgr.A00917	644
scaffold_1	14565493	14568535	MACS2_ZMSH002C_ZMSH003C_ZMSH006B_vs_ZMSH002A_ZMSH003A_ZMSH006A_peak_1973	2129	.	10.581	212.907	209.076	1656	scaffold_1	14562791	14565716	+	Eucgr.A00916	223
scaffold_1	14577849	14580109	MACS2_ZMSH002C_ZMSH003C_ZMSH006B_vs_ZMSH002A_ZMSH003A_ZMSH006A_peak_1980	1522	.	7.81065	152.219	149.32	1457	scaffold_1	14578536	14580923	+	Eucgr.A00918	1573
scaffold_1	14580338	14581036	MACS2_ZMSH002C_ZMSH003C_ZMSH006B_vs_ZMSH002A_ZMSH003A_ZMSH006A_peak_1981	1961	.	12.4921	196.2	192.657	455	scaffold_1	14578536	14580923	+	Eucgr.A00918	585
scaffold_1	14581323	14583836	MACS2_ZMSH002C_ZMSH003C_ZMSH006B_vs_ZMSH002A_ZMSH003A_ZMSH006A_peak_1982	1885	.	10.7035	188.596	185.174	284	scaffold_1	14581447	14582868	+	Eucgr.A00919	1421
scaffold_1	14603751	14605364	MACS2_ZMSH002C_ZMSH003C_ZMSH006B_vs_ZMSH002A_ZMSH003A_ZMSH006A_peak_1993	1389	.	8.00297	138.953	136.211	489	scaffold_1	14603771	14605192	-	Eucgr.A00920	1421
scaffold_1	14651471	14654077	MACS2_ZMSH002C_ZMSH003C_ZMSH006B_vs_ZMSH002A_ZMSH003A_ZMSH006A_peak_1995	1243	.	8.44247	124.319	121.737	1811	scaffold_1	14653107	14655116	+	Eucgr.A00921	970
scaffold_1	14683405	14685397	MACS2_ZMSH002C_ZMSH003C_ZMSH006B_vs_ZMSH002A_ZMSH003A_ZMSH006A_peak_2011	1873	.	9.80188	187.342	183.943	1500	scaffold_1	14683566	14684987	-	Eucgr.A00926	1421
scaffold_1	14702499	14705013	MACS2_ZMSH002C_ZMSH003C_ZMSH006B_vs_ZMSH002A_ZMSH003A_ZMSH006A_peak_2019	999	.	6.74513	99.946	97.6023	1293	scaffold_1	14703357	14704802	-	Eucgr.A00927	1445
scaffold_1	14751498	14753308	MACS2_ZMSH002C_ZMSH003C_ZMSH006B_vs_ZMSH002A_ZMSH003A_ZMSH006A_peak_2026	1991	.	10.9302	199.16	195.568	1194	scaffold_1	14751559	14752998	-	Eucgr.A00929	1439
scaffold_1	14776006	14777271	MACS2_ZMSH002C_ZMSH003C_ZMSH006B_vs_ZMSH002A_ZMSH003A_ZMSH006A_peak_2032	1462	.	10.4358	146.216	143.389	385	scaffold_1	14776014	14779691	-	Eucgr.A00930	1257
scaffold_1	14779194	14779780	MACS2_ZMSH002C_ZMSH003C_ZMSH006B_vs_ZMSH002A_ZMSH003A_ZMSH006A_peak_2033	904	.	7.77398	90.4412	88.1839	336	scaffold_1	14776014	14779691	-	Eucgr.A00930	497
scaffold_1	14808365	14810210	MACS2_ZMSH002C_ZMSH003C_ZMSH006B_vs_ZMSH002A_ZMSH003A_ZMSH006A_peak_2038	1420	.	7.72611	142.032	139.255	1304	scaffold_1	14808427	14809848	-	Eucgr.A00932	1421
scaffold_1	14851911	14853583	MACS2_ZMSH002C_ZMSH003C_ZMSH006B_vs_ZMSH002A_ZMSH003A_ZMSH006A_peak_2045	1814	.	10.6864	181.475	178.168	1327	scaffold_1	14851970	14853391	-	Eucgr.A00933	1421
scaffold_1	14860269	14862890	MACS2_ZMSH002C_ZMSH003C_ZMSH006B_vs_ZMSH002A_ZMSH003A_ZMSH006A_peak_2049	1631	.	9.08112	163.161	160.12	918	scaffold_1	14860305	14861711	-	Eucgr.A00934	1406
scaffold_1	14863968	14866275	MACS2_ZMSH002C_ZMSH003C_ZMSH006B_vs_ZMSH002A_ZMSH003A_ZMSH006A_peak_2050	1247	.	7.4061	124.728	122.142	1130	scaffold_1	14864923	14866529	+	Eucgr.A00935	1352
scaffold_1	14877253	14879075	MACS2_ZMSH002C_ZMSH003C_ZMSH006B_vs_ZMSH002A_ZMSH003A_ZMSH006A_peak_2053	1031	.	7.01392	103.1	100.729	648	scaffold_1	14877146	14878651	-	Eucgr.A00936	1398
scaffold_1	14924095	14925838	MACS2_ZMSH002C_ZMSH003C_ZMSH006B_vs_ZMSH002A_ZMSH003A_ZMSH006A_peak_2066	1165	.	7.52737	116.596	114.094	972	scaffold_1	14924037	14925485	-	Eucgr.A00937	1390
scaffold_1	14940336	14942393	MACS2_ZMSH002C_ZMSH003C_ZMSH006B_vs_ZMSH002A_ZMSH003A_ZMSH006A_peak_2073	1924	.	10.3497	192.456	188.975	1037	scaffold_1	14939295	14941688	-	Eucgr.A00938	1352
scaffold_1	14946367	14948699	MACS2_ZMSH002C_ZMSH003C_ZMSH006B_vs_ZMSH002A_ZMSH003A_ZMSH006A_peak_2075	2293	.	12.4759	229.376	225.233	1187	scaffold_1	14946334	14947782	-	Eucgr.A00940	1415
scaffold_1	14980488	14982004	MACS2_ZMSH002C_ZMSH003C_ZMSH006B_vs_ZMSH002A_ZMSH003A_ZMSH006A_peak_2079	1329	.	9.03285	132.927	130.252	469	scaffold_1	14980449	14981390	-	Eucgr.A00941	902
scaffold_1	14989751	14991461	MACS2_ZMSH002C_ZMSH003C_ZMSH006B_vs_ZMSH002A_ZMSH003A_ZMSH006A_peak_2085	1747	.	10.7056	174.74	171.536	812	scaffold_1	14989582	14991466	-	Eucgr.A00942	1710
scaffold_1	15015695	15017459	MACS2_ZMSH002C_ZMSH003C_ZMSH006B_vs_ZMSH002A_ZMSH003A_ZMSH006A_peak_2089	1390	.	7.51149	139.066	136.32	1253	scaffold_1	15016025	15017172	-	Eucgr.A00943	1147
scaffold_1	15040033	15041354	MACS2_ZMSH002C_ZMSH003C_ZMSH006B_vs_ZMSH002A_ZMSH003A_ZMSH006A_peak_2095	1659	.	10.1147	165.972	162.893	980	scaffold_1	15039984	15042716	-	Eucgr.A00945	1321
scaffold_1	15042209	15043627	MACS2_ZMSH002C_ZMSH003C_ZMSH006B_vs_ZMSH002A_ZMSH003A_ZMSH006A_peak_2096	1421	.	8.98309	142.194	139.415	478	scaffold_1	15039984	15042716	-	Eucgr.A00945	507
scaffold_1	15062694	15064253	MACS2_ZMSH002C_ZMSH003C_ZMSH006B_vs_ZMSH002A_ZMSH003A_ZMSH006A_peak_2099	786	.	5.54956	78.6996	76.5488	457	scaffold_1	15062459	15063525	-	Eucgr.A00946	831
scaffold_1	15070963	15072721	MACS2_ZMSH002C_ZMSH003C_ZMSH006B_vs_ZMSH002A_ZMSH003A_ZMSH006A_peak_2104	1857	.	8.76477	185.701	182.327	440	scaffold_1	15070855	15072649	-	Eucgr.A00947	1686
scaffold_1	15083137	15084762	MACS2_ZMSH002C_ZMSH003C_ZMSH006B_vs_ZMSH002A_ZMSH003A_ZMSH006A_peak_2111	1408	.	7.56311	140.845	138.081	746	scaffold_1	15079400	15084290	-	Eucgr.A00948	1153
scaffold_1	15171269	15173159	MACS2_ZMSH002C_ZMSH003C_ZMSH006B_vs_ZMSH002A_ZMSH003A_ZMSH006A_peak_2128	926	.	6.98743	92.6431	90.3656	259	scaffold_1	15171296	15173161	+	Eucgr.A00958	1863
scaffold_1	15185593	15188392	MACS2_ZMSH002C_ZMSH003C_ZMSH006B_vs_ZMSH002A_ZMSH003A_ZMSH006A_peak_2132	2347	.	11.6691	234.8	230.545	2522	scaffold_1	15185368	15194200	-	Eucgr.A00959	2799
scaffold_1	15192315	15195471	MACS2_ZMSH002C_ZMSH003C_ZMSH006B_vs_ZMSH002A_ZMSH003A_ZMSH006A_peak_2135	791	.	4.86876	79.1773	77.0216	1636	scaffold_1	15185368	15194200	-	Eucgr.A00959	1885
scaffold_1	15198461	15199296	MACS2_ZMSH002C_ZMSH003C_ZMSH006B_vs_ZMSH002A_ZMSH003A_ZMSH006A_peak_2139	750	.	5.66339	75.0063	72.8888	296	scaffold_1	15198553	15200235	-	Eucgr.A00960	743
scaffold_1	15199696	15200396	MACS2_ZMSH002C_ZMSH003C_ZMSH006B_vs_ZMSH002A_ZMSH003A_ZMSH006A_peak_2140	788	.	7.17293	78.8049	76.6518	510	scaffold_1	15198553	15200235	-	Eucgr.A00960	539
scaffold_1	15204347	15205480	MACS2_ZMSH002C_ZMSH003C_ZMSH006B_vs_ZMSH002A_ZMSH003A_ZMSH006A_peak_2146	1044	.	8.46089	104.406	102.021	430	scaffold_1	15204619	15205597	-	Eucgr.A00961	861
scaffold_1	15249612	15253917	MACS2_ZMSH002C_ZMSH003C_ZMSH006B_vs_ZMSH002A_ZMSH003A_ZMSH006A_peak_2165	1743	.	9.38232	174.397	171.198	569	scaffold_1	15251097	15253782	-	Eucgr.A00964	2685
scaffold_1	15425550	15427004	MACS2_ZMSH002C_ZMSH003C_ZMSH006B_vs_ZMSH002A_ZMSH003A_ZMSH006A_peak_2229	929	.	5.90241	92.9585	90.679	1201	scaffold_1	15426009	15426817	-	Eucgr.A00975	808
scaffold_1	15475149	15478227	MACS2_ZMSH002C_ZMSH003C_ZMSH006B_vs_ZMSH002A_ZMSH003A_ZMSH006A_peak_2237	1012	.	7.02788	101.251	98.8955	2858	scaffold_1	15477548	15487101	+	Eucgr.A00981	679
scaffold_1	15616871	15619343	MACS2_ZMSH002C_ZMSH003C_ZMSH006B_vs_ZMSH002A_ZMSH003A_ZMSH006A_peak_2250	2231	.	11.2756	223.125	219.104	365	scaffold_1	15616944	15617820	-	Eucgr.A00999	876
scaffold_1	15633586	15634685	MACS2_ZMSH002C_ZMSH003C_ZMSH006B_vs_ZMSH002A_ZMSH003A_ZMSH006A_peak_2259	1813	.	9.3334	181.361	178.056	277	scaffold_1	15633648	15637795	+	Eucgr.A01001	1037
scaffold_1	15635101	15635904	MACS2_ZMSH002C_ZMSH003C_ZMSH006B_vs_ZMSH002A_ZMSH003A_ZMSH006A_peak_2260	1770	.	9.82768	177.047	173.808	334	scaffold_1	15633648	15637795	+	Eucgr.A01001	803
scaffold_1	15636036	15637358	MACS2_ZMSH002C_ZMSH003C_ZMSH006B_vs_ZMSH002A_ZMSH003A_ZMSH006A_peak_2261	1927	.	8.82749	192.734	189.246	582	scaffold_1	15633648	15637795	+	Eucgr.A01001	1322
scaffold_1	15859815	15861187	MACS2_ZMSH002C_ZMSH003C_ZMSH006B_vs_ZMSH002A_ZMSH003A_ZMSH006A_peak_2278	1604	.	9.07573	160.465	157.458	270	scaffold_1	15859884	15863112	-	Eucgr.A01022	1303
scaffold_1	15862420	15863366	MACS2_ZMSH002C_ZMSH003C_ZMSH006B_vs_ZMSH002A_ZMSH003A_ZMSH006A_peak_2280	1477	.	7.66	147.718	144.873	362	scaffold_1	15859884	15863112	-	Eucgr.A01022	692
scaffold_1	15891293	15892850	MACS2_ZMSH002C_ZMSH003C_ZMSH006B_vs_ZMSH002A_ZMSH003A_ZMSH006A_peak_2294	2500	.	11.7198	250.073	245.487	318	scaffold_1	15891404	15893773	-	Eucgr.A01023	1446
scaffold_1	15893162	15895411	MACS2_ZMSH002C_ZMSH003C_ZMSH006B_vs_ZMSH002A_ZMSH003A_ZMSH006A_peak_2295	2203	.	8.34324	220.325	216.356	440	scaffold_1	15891404	15893773	-	Eucgr.A01023	611
scaffold_1	15926177	15927575	MACS2_ZMSH002C_ZMSH003C_ZMSH006B_vs_ZMSH002A_ZMSH003A_ZMSH006A_peak_2300	2440	.	12.7192	244.052	239.599	905	scaffold_1	15926492	15928904	-	Eucgr.A01024	1083
scaffold_1	15928186	15929595	MACS2_ZMSH002C_ZMSH003C_ZMSH006B_vs_ZMSH002A_ZMSH003A_ZMSH006A_peak_2302	2375	.	9.44666	237.501	233.191	574	scaffold_1	15926492	15928904	-	Eucgr.A01024	718
scaffold_1	15943336	15944879	MACS2_ZMSH002C_ZMSH003C_ZMSH006B_vs_ZMSH002A_ZMSH003A_ZMSH006A_peak_2310	2856	.	14.8171	285.63	280.153	714	scaffold_1	15943535	15946123	-	Eucgr.A01025	1344
scaffold_1	15945219	15946447	MACS2_ZMSH002C_ZMSH003C_ZMSH006B_vs_ZMSH002A_ZMSH003A_ZMSH006A_peak_2311	1906	.	11.5769	190.64	187.187	480	scaffold_1	15943535	15946123	-	Eucgr.A01025	904
scaffold_1	15980193	15982326	MACS2_ZMSH002C_ZMSH003C_ZMSH006B_vs_ZMSH002A_ZMSH003A_ZMSH006A_peak_2315	1496	.	8.11729	149.69	146.821	1040	scaffold_1	15980758	15984125	-	Eucgr.A01026	1568
scaffold_1	15983130	15985185	MACS2_ZMSH002C_ZMSH003C_ZMSH006B_vs_ZMSH002A_ZMSH003A_ZMSH006A_peak_2316	1298	.	9.66299	129.85	127.208	251	scaffold_1	15980758	15984125	-	Eucgr.A01026	995
scaffold_1	15995155	15996325	MACS2_ZMSH002C_ZMSH003C_ZMSH006B_vs_ZMSH002A_ZMSH003A_ZMSH006A_peak_2320	1767	.	9.09522	176.789	173.553	582	scaffold_1	15995248	15999069	-	Eucgr.A01027	1077
scaffold_1	15996564	15997601	MACS2_ZMSH002C_ZMSH003C_ZMSH006B_vs_ZMSH002A_ZMSH003A_ZMSH006A_peak_2321	825	.	6.80321	82.5823	80.3957	193	scaffold_1	15995248	15999069	-	Eucgr.A01027	1037
scaffold_1	15997721	16000758	MACS2_ZMSH002C_ZMSH003C_ZMSH006B_vs_ZMSH002A_ZMSH003A_ZMSH006A_peak_2322	1169	.	9.06194	116.942	114.435	1149	scaffold_1	15995248	15999069	-	Eucgr.A01027	1348
scaffold_1	16018120	16019747	MACS2_ZMSH002C_ZMSH003C_ZMSH006B_vs_ZMSH002A_ZMSH003A_ZMSH006A_peak_2333	1061	.	6.00633	106.117	103.716	682	scaffold_1	16018638	16019783	+	Eucgr.A01028	1109
scaffold_1	16222376	16223655	MACS2_ZMSH002C_ZMSH003C_ZMSH006B_vs_ZMSH002A_ZMSH003A_ZMSH006A_peak_2357	874	.	6.50554	87.4556	85.2261	934	scaffold_1	16223124	16223789	+	Eucgr.A01039	531
scaffold_1	16339436	16341226	MACS2_ZMSH002C_ZMSH003C_ZMSH006B_vs_ZMSH002A_ZMSH003A_ZMSH006A_peak_2361	1569	.	7.69595	156.995	154.035	563	scaffold_1	16339554	16340228	-	Eucgr.A01058	674
scaffold_1	16359494	16361112	MACS2_ZMSH002C_ZMSH003C_ZMSH006B_vs_ZMSH002A_ZMSH003A_ZMSH006A_peak_2368	933	.	6.20462	93.3946	91.1101	1061	scaffold_1	16359523	16361278	+	Eucgr.A01061	1589
scaffold_1	16411861	16412499	MACS2_ZMSH002C_ZMSH003C_ZMSH006B_vs_ZMSH002A_ZMSH003A_ZMSH006A_peak_2378	1321	.	7.81173	132.168	129.501	293	scaffold_1	16411704	16412425	+	Eucgr.A01069	564
scaffold_1	16435751	16436945	MACS2_ZMSH002C_ZMSH003C_ZMSH006B_vs_ZMSH002A_ZMSH003A_ZMSH006A_peak_2388	1264	.	6.46153	126.417	123.813	775	scaffold_1	16436000	16437471	-	Eucgr.A01073	945
scaffold_1	16479794	16481218	MACS2_ZMSH002C_ZMSH003C_ZMSH006B_vs_ZMSH002A_ZMSH003A_ZMSH006A_peak_2397	1665	.	9.06016	166.502	163.415	1152	scaffold_1	16480494	16481086	+	Eucgr.A01079	592
scaffold_1	16494164	16495811	MACS2_ZMSH002C_ZMSH003C_ZMSH006B_vs_ZMSH002A_ZMSH003A_ZMSH006A_peak_2403	1959	.	8.79171	195.941	192.4	292	scaffold_1	16493940	16495355	-	Eucgr.A01080	1191
scaffold_1	16543463	16544967	MACS2_ZMSH002C_ZMSH003C_ZMSH006B_vs_ZMSH002A_ZMSH003A_ZMSH006A_peak_2420	1903	.	10.2857	190.397	186.947	948	scaffold_1	16544200	16548291	+	Eucgr.A01084	767
scaffold_1	16545016	16546312	MACS2_ZMSH002C_ZMSH003C_ZMSH006B_vs_ZMSH002A_ZMSH003A_ZMSH006A_peak_2421	1321	.	7.81173	132.168	129.501	597	scaffold_1	16544200	16548291	+	Eucgr.A01084	1296
scaffold_1	16546549	16547120	MACS2_ZMSH002C_ZMSH003C_ZMSH006B_vs_ZMSH002A_ZMSH003A_ZMSH006A_peak_2422	771	.	5.49648	77.1882	75.0492	328	scaffold_1	16544200	16548291	+	Eucgr.A01084	571
scaffold_1	16566116	16569260	MACS2_ZMSH002C_ZMSH003C_ZMSH006B_vs_ZMSH002A_ZMSH003A_ZMSH006A_peak_2426	1672	.	9.32098	167.286	164.189	1606	scaffold_1	16566674	16569478	+	Eucgr.A01085	2586
scaffold_1	16571332	16573987	MACS2_ZMSH002C_ZMSH003C_ZMSH006B_vs_ZMSH002A_ZMSH003A_ZMSH006A_peak_2428	1569	.	7.69595	156.995	154.035	1022	scaffold_1	16571540	16574283	+	Eucgr.A01086	2447
scaffold_1	17007191	17009720	MACS2_ZMSH002C_ZMSH003C_ZMSH006B_vs_ZMSH002A_ZMSH003A_ZMSH006A_peak_2476	1680	.	9.72399	168.041	164.932	1004	scaffold_1	17007954	17009581	+	Eucgr.A01122	1627
scaffold_1	17493968	17496008	MACS2_ZMSH002C_ZMSH003C_ZMSH006B_vs_ZMSH002A_ZMSH003A_ZMSH006A_peak_2552	1464	.	8.13805	146.425	143.595	639	scaffold_1	17494257	17495729	+	Eucgr.A01139	1472
scaffold_1	17509066	17509885	MACS2_ZMSH002C_ZMSH003C_ZMSH006B_vs_ZMSH002A_ZMSH003A_ZMSH006A_peak_2557	1514	.	10.2964	151.469	148.579	268	scaffold_1	17509204	17509599	-	Eucgr.A01140	395
scaffold_1	17621612	17623518	MACS2_ZMSH002C_ZMSH003C_ZMSH006B_vs_ZMSH002A_ZMSH003A_ZMSH006A_peak_2577	1448	.	9.58769	144.844	142.032	1573	scaffold_1	17621662	17624553	-	Eucgr.A01144	1856
scaffold_1	17623983	17624770	MACS2_ZMSH002C_ZMSH003C_ZMSH006B_vs_ZMSH002A_ZMSH003A_ZMSH006A_peak_2578	1785	.	10.8165	178.549	175.287	378	scaffold_1	17621662	17624553	-	Eucgr.A01144	570
scaffold_1	17886713	17887924	MACS2_ZMSH002C_ZMSH003C_ZMSH006B_vs_ZMSH002A_ZMSH003A_ZMSH006A_peak_2613	1297	.	6.80679	129.792	127.152	955	scaffold_1	17886879	17889798	+	Eucgr.A01153	1045
scaffold_1	17888568	17889724	MACS2_ZMSH002C_ZMSH003C_ZMSH006B_vs_ZMSH002A_ZMSH003A_ZMSH006A_peak_2614	1746	.	7.75783	174.654	171.451	266	scaffold_1	17886879	17889798	+	Eucgr.A01153	1156
scaffold_1	17947633	17949537	MACS2_ZMSH002C_ZMSH003C_ZMSH006B_vs_ZMSH002A_ZMSH003A_ZMSH006A_peak_2632	743	.	5.90742	74.3557	72.2429	657	scaffold_1	17946932	17949162	-	Eucgr.A01155	1529
scaffold_1	18009060	18010035	MACS2_ZMSH002C_ZMSH003C_ZMSH006B_vs_ZMSH002A_ZMSH003A_ZMSH006A_peak_2653	981	.	5.83133	98.1266	95.8003	630	scaffold_1	18009040	18010120	+	Eucgr.A01158	975
scaffold_1	18015564	18019016	MACS2_ZMSH002C_ZMSH003C_ZMSH006B_vs_ZMSH002A_ZMSH003A_ZMSH006A_peak_2657	2439	.	12.2909	243.903	239.451	1404	scaffold_1	18016272	18018216	-	Eucgr.A01159	1944
scaffold_1	18094905	18095862	MACS2_ZMSH002C_ZMSH003C_ZMSH006B_vs_ZMSH002A_ZMSH003A_ZMSH006A_peak_2676	1396	.	7.7894	139.646	136.896	406	scaffold_1	18095012	18095463	+	Eucgr.A01163	451
scaffold_1	18097755	18098255	MACS2_ZMSH002C_ZMSH003C_ZMSH006B_vs_ZMSH002A_ZMSH003A_ZMSH006A_peak_2679	991	.	6.84427	99.1503	96.8144	284	scaffold_1	18097806	18103190	-	Eucgr.A01164	449
scaffold_1	18101791	18103690	MACS2_ZMSH002C_ZMSH003C_ZMSH006B_vs_ZMSH002A_ZMSH003A_ZMSH006A_peak_2682	1283	.	7.96091	128.338	125.712	284	scaffold_1	18097806	18103190	-	Eucgr.A01164	1399
scaffold_1	18113409	18115411	MACS2_ZMSH002C_ZMSH003C_ZMSH006B_vs_ZMSH002A_ZMSH003A_ZMSH006A_peak_2689	1280	.	7.40687	128.033	125.412	1639	scaffold_1	18114009	18115534	+	Eucgr.A01165	1402
scaffold_1	18126905	18128566	MACS2_ZMSH002C_ZMSH003C_ZMSH006B_vs_ZMSH002A_ZMSH003A_ZMSH006A_peak_2696	904	.	5.38128	90.4365	88.1808	486	scaffold_1	18125855	18129008	+	Eucgr.A01166	1661
scaffold_1	18318073	18320797	MACS2_ZMSH002C_ZMSH003C_ZMSH006B_vs_ZMSH002A_ZMSH003A_ZMSH006A_peak_2705	1987	.	7.86559	198.783	195.197	2064	scaffold_1	18318144	18322321	-	Eucgr.A01181	2653
scaffold_1	18321788	18322823	MACS2_ZMSH002C_ZMSH003C_ZMSH006B_vs_ZMSH002A_ZMSH003A_ZMSH006A_peak_2707	1203	.	5.99068	120.339	117.798	787	scaffold_1	18318144	18322321	-	Eucgr.A01181	533
scaffold_1	18454351	18456370	MACS2_ZMSH002C_ZMSH003C_ZMSH006B_vs_ZMSH002A_ZMSH003A_ZMSH006A_peak_2732	859	.	6.8274	85.9007	83.6844	387	scaffold_1	18454633	18456460	-	Eucgr.A01188	1737
scaffold_1	18567011	18567608	MACS2_ZMSH002C_ZMSH003C_ZMSH006B_vs_ZMSH002A_ZMSH003A_ZMSH006A_peak_2761	1123	.	8.29086	112.348	109.888	261	scaffold_1	18566770	18567820	+	Eucgr.A01192	597
scaffold_1	18771490	18772287	MACS2_ZMSH002C_ZMSH003C_ZMSH006B_vs_ZMSH002A_ZMSH003A_ZMSH006A_peak_2778	939	.	3.33758	93.9482	91.6599	607	scaffold_1	18769247	18772467	-	Eucgr.A01201	797
scaffold_1	18792913	18793681	MACS2_ZMSH002C_ZMSH003C_ZMSH006B_vs_ZMSH002A_ZMSH003A_ZMSH006A_peak_2781	1054	.	3.64416	105.445	103.051	577	scaffold_1	18790622	18793564	-	Eucgr.A01202	651
scaffold_1	18906915	18909342	MACS2_ZMSH002C_ZMSH003C_ZMSH006B_vs_ZMSH002A_ZMSH003A_ZMSH006A_peak_2789	1250	.	8.07093	125	122.411	595	scaffold_1	18906941	18909095	-	Eucgr.A01212	2154
scaffold_1	19084636	19085873	MACS2_ZMSH002C_ZMSH003C_ZMSH006B_vs_ZMSH002A_ZMSH003A_ZMSH006A_peak_2807	1410	.	10.1782	141.047	138.279	879	scaffold_1	19085131	19087095	+	Eucgr.A01222	742
scaffold_1	19086163	19087142	MACS2_ZMSH002C_ZMSH003C_ZMSH006B_vs_ZMSH002A_ZMSH003A_ZMSH006A_peak_2808	1278	.	9.57713	127.841	125.221	222	scaffold_1	19085131	19087095	+	Eucgr.A01222	932
scaffold_1	19111127	19112879	MACS2_ZMSH002C_ZMSH003C_ZMSH006B_vs_ZMSH002A_ZMSH003A_ZMSH006A_peak_2817	1218	.	9.31953	121.864	119.307	1320	scaffold_1	19110656	19112459	+	Eucgr.A01223	1332
scaffold_1	19391560	19393463	MACS2_ZMSH002C_ZMSH003C_ZMSH006B_vs_ZMSH002A_ZMSH003A_ZMSH006A_peak_2842	1535	.	8.51701	153.56	150.643	465	scaffold_1	19391826	19393558	+	Eucgr.A01227	1637
scaffold_1	19414468	19415633	MACS2_ZMSH002C_ZMSH003C_ZMSH006B_vs_ZMSH002A_ZMSH003A_ZMSH006A_peak_2848	1447	.	10.2777	144.797	141.985	347	scaffold_1	19414618	19416032	+	Eucgr.A01228	1015
scaffold_1	19515651	19516736	MACS2_ZMSH002C_ZMSH003C_ZMSH006B_vs_ZMSH002A_ZMSH003A_ZMSH006A_peak_2855	983	.	7.14103	98.3071	95.9785	841	scaffold_1	19516242	19517113	+	Eucgr.A01230	494
scaffold_1	19521537	19522270	MACS2_ZMSH002C_ZMSH003C_ZMSH006B_vs_ZMSH002A_ZMSH003A_ZMSH006A_peak_2859	942	.	6.13351	94.2888	91.997	424	scaffold_1	19521793	19522400	+	Eucgr.A01231	477
scaffold_1	19529823	19530925	MACS2_ZMSH002C_ZMSH003C_ZMSH006B_vs_ZMSH002A_ZMSH003A_ZMSH006A_peak_2863	1831	.	11.4085	183.122	179.79	751	scaffold_1	19530311	19530986	+	Eucgr.A01232	614
scaffold_1	20252321	20253600	MACS2_ZMSH002C_ZMSH003C_ZMSH006B_vs_ZMSH002A_ZMSH003A_ZMSH006A_peak_2928	1649	.	10.0432	164.951	161.887	458	scaffold_1	20251057	20253882	+	Eucgr.A01258	1279
scaffold_1	20768887	20769760	MACS2_ZMSH002C_ZMSH003C_ZMSH006B_vs_ZMSH002A_ZMSH003A_ZMSH006A_peak_2966	937	.	6.9071	93.7834	91.4963	312	scaffold_1	20768065	20772385	+	Eucgr.A01282	873
scaffold_1	20822525	20823792	MACS2_ZMSH002C_ZMSH003C_ZMSH006B_vs_ZMSH002A_ZMSH003A_ZMSH006A_peak_2972	1037	.	7.05768	103.749	101.371	580	scaffold_1	20822339	20823492	-	Eucgr.A01288	967
scaffold_1	20862422	20863322	MACS2_ZMSH002C_ZMSH003C_ZMSH006B_vs_ZMSH002A_ZMSH003A_ZMSH006A_peak_2981	2041	.	10.9848	204.123	200.445	387	scaffold_1	20860993	20862923	-	Eucgr.A01289	501
scaffold_1	20943317	20944201	MACS2_ZMSH002C_ZMSH003C_ZMSH006B_vs_ZMSH002A_ZMSH003A_ZMSH006A_peak_2991	1598	.	11.0368	159.878	156.882	279	scaffold_1	20943363	20943844	-	Eucgr.A01296	481
scaffold_1	21019841	21021594	MACS2_ZMSH002C_ZMSH003C_ZMSH006B_vs_ZMSH002A_ZMSH003A_ZMSH006A_peak_3005	1245	.	8.1314	124.562	121.977	936	scaffold_1	21019835	21020932	-	Eucgr.A01297	1091
scaffold_1	21036303	21036774	MACS2_ZMSH002C_ZMSH003C_ZMSH006B_vs_ZMSH002A_ZMSH003A_ZMSH006A_peak_3016	1316	.	8.57019	131.635	128.973	229	scaffold_1	21036402	21036653	+	Eucgr.A01298	251
scaffold_1	21072305	21073045	MACS2_ZMSH002C_ZMSH003C_ZMSH006B_vs_ZMSH002A_ZMSH003A_ZMSH006A_peak_3031	788	.	7.17293	78.8049	76.6518	332	scaffold_1	21071754	21072919	+	Eucgr.A01299	614
scaffold_1	21111161	21112277	MACS2_ZMSH002C_ZMSH003C_ZMSH006B_vs_ZMSH002A_ZMSH003A_ZMSH006A_peak_3039	1144	.	7.17304	114.407	111.926	285	scaffold_1	21111319	21112058	+	Eucgr.A01303	739
scaffold_1	21114756	21116346	MACS2_ZMSH002C_ZMSH003C_ZMSH006B_vs_ZMSH002A_ZMSH003A_ZMSH006A_peak_3041	1588	.	8.84632	158.855	155.871	550	scaffold_1	21114866	21115436	+	Eucgr.A01304	570
scaffold_1	21161185	21162651	MACS2_ZMSH002C_ZMSH003C_ZMSH006B_vs_ZMSH002A_ZMSH003A_ZMSH006A_peak_3048	854	.	5.26815	85.4229	83.2108	989	scaffold_1	21161712	21162341	+	Eucgr.A01311	629
scaffold_1	21193521	21195480	MACS2_ZMSH002C_ZMSH003C_ZMSH006B_vs_ZMSH002A_ZMSH003A_ZMSH006A_peak_3059	1797	.	9.20782	179.715	176.435	590	scaffold_1	21194386	21194873	-	Eucgr.A01314	487
scaffold_1	21932766	21934153	MACS2_ZMSH002C_ZMSH003C_ZMSH006B_vs_ZMSH002A_ZMSH003A_ZMSH006A_peak_3114	1447	.	8.00798	144.723	141.912	618	scaffold_1	21932267	21933995	+	Eucgr.A01359	1229
scaffold_1	21944727	21947017	MACS2_ZMSH002C_ZMSH003C_ZMSH006B_vs_ZMSH002A_ZMSH003A_ZMSH006A_peak_3119	797	.	6.24165	79.7948	77.6343	909	scaffold_1	21944737	21946091	+	Eucgr.A01361	1354
scaffold_1	22012742	22013392	MACS2_ZMSH002C_ZMSH003C_ZMSH006B_vs_ZMSH002A_ZMSH003A_ZMSH006A_peak_3132	852	.	7.08668	85.2931	83.0819	245	scaffold_1	22010038	22013189	-	Eucgr.A01365	447
scaffold_1	22143396	22144319	MACS2_ZMSH002C_ZMSH003C_ZMSH006B_vs_ZMSH002A_ZMSH003A_ZMSH006A_peak_3148	1187	.	7.02698	118.756	116.231	632	scaffold_1	22143490	22150795	+	Eucgr.A01377	829
scaffold_1	22147956	22149083	MACS2_ZMSH002C_ZMSH003C_ZMSH006B_vs_ZMSH002A_ZMSH003A_ZMSH006A_peak_3150	782	.	5.32833	78.2664	76.1198	494	scaffold_1	22143490	22150795	+	Eucgr.A01377	1127
scaffold_1	22200255	22201848	MACS2_ZMSH002C_ZMSH003C_ZMSH006B_vs_ZMSH002A_ZMSH003A_ZMSH006A_peak_3160	805	.	5.90155	80.5106	78.3438	655	scaffold_1	22200373	22208697	+	Eucgr.A01380	1475
scaffold_1	22205840	22208542	MACS2_ZMSH002C_ZMSH003C_ZMSH006B_vs_ZMSH002A_ZMSH003A_ZMSH006A_peak_3161	1234	.	6.06974	123.499	120.925	472	scaffold_1	22200373	22208697	+	Eucgr.A01380	2702
scaffold_1	22219760	22222599	MACS2_ZMSH002C_ZMSH003C_ZMSH006B_vs_ZMSH002A_ZMSH003A_ZMSH006A_peak_3167	1339	.	7.46068	133.99	131.302	1655	scaffold_1	22219979	22222169	-	Eucgr.A01382	2190
scaffold_1	22267514	22270336	MACS2_ZMSH002C_ZMSH003C_ZMSH006B_vs_ZMSH002A_ZMSH003A_ZMSH006A_peak_3178	1509	.	9.44016	150.987	148.104	2247	scaffold_1	22267564	22269811	-	Eucgr.A01384	2247
scaffold_1	22382940	22383500	MACS2_ZMSH002C_ZMSH003C_ZMSH006B_vs_ZMSH002A_ZMSH003A_ZMSH006A_peak_3211	820	.	5.95371	82.0135	79.8313	235	scaffold_1	22382931	22385501	+	Eucgr.A01392	560
scaffold_1	22424557	22425975	MACS2_ZMSH002C_ZMSH003C_ZMSH006B_vs_ZMSH002A_ZMSH003A_ZMSH006A_peak_3227	1233	.	8.93189	123.361	120.789	326	scaffold_1	22424611	22426663	+	Eucgr.A01395	1364
scaffold_1	22825174	22826629	MACS2_ZMSH002C_ZMSH003C_ZMSH006B_vs_ZMSH002A_ZMSH003A_ZMSH006A_peak_3280	813	.	4.82073	81.3124	79.1376	1223	scaffold_1	22824903	22827066	+	Eucgr.A01445	1455
scaffold_1	22833010	22833671	MACS2_ZMSH002C_ZMSH003C_ZMSH006B_vs_ZMSH002A_ZMSH003A_ZMSH006A_peak_3284	1293	.	7.95318	129.346	126.712	453	scaffold_1	22832677	22833736	+	Eucgr.A01446	661
scaffold_1	23261764	23263184	MACS2_ZMSH002C_ZMSH003C_ZMSH006B_vs_ZMSH002A_ZMSH003A_ZMSH006A_peak_3325	1281	.	7.49776	128.171	125.549	596	scaffold_1	23261855	23264967	+	Eucgr.A01486	1329
scaffold_1	23264180	23264889	MACS2_ZMSH002C_ZMSH003C_ZMSH006B_vs_ZMSH002A_ZMSH003A_ZMSH006A_peak_3327	961	.	6.00284	96.1085	93.8001	245	scaffold_1	23261855	23264967	+	Eucgr.A01486	709
scaffold_1	23523817	23526307	MACS2_ZMSH002C_ZMSH003C_ZMSH006B_vs_ZMSH002A_ZMSH003A_ZMSH006A_peak_3366	1296	.	8.59816	129.617	126.979	1568	scaffold_1	23524373	23525501	+	Eucgr.A01505	1128
scaffold_1	23526904	23528721	MACS2_ZMSH002C_ZMSH003C_ZMSH006B_vs_ZMSH002A_ZMSH003A_ZMSH006A_peak_3367	1927	.	10.8411	192.789	189.299	1308	scaffold_1	23527744	23528391	-	Eucgr.A01506	647
scaffold_1	23580302	23581809	MACS2_ZMSH002C_ZMSH003C_ZMSH006B_vs_ZMSH002A_ZMSH003A_ZMSH006A_peak_3387	2105	.	10.8246	210.598	206.81	952	scaffold_1	23580731	23584531	+	Eucgr.A01511	1078
scaffold_1	23582210	23584784	MACS2_ZMSH002C_ZMSH003C_ZMSH006B_vs_ZMSH002A_ZMSH003A_ZMSH006A_peak_3388	2728	.	13.366	272.896	267.741	983	scaffold_1	23580731	23584531	+	Eucgr.A01511	2321
scaffold_1	23591956	23592809	MACS2_ZMSH002C_ZMSH003C_ZMSH006B_vs_ZMSH002A_ZMSH003A_ZMSH006A_peak_3395	1872	.	10.608	187.255	183.858	498	scaffold_1	23592138	23592494	-	Eucgr.A01513	356
scaffold_1	23612948	23613652	MACS2_ZMSH002C_ZMSH003C_ZMSH006B_vs_ZMSH002A_ZMSH003A_ZMSH006A_peak_3409	1195	.	8.53524	119.514	116.982	469	scaffold_1	23612920	23618474	+	Eucgr.A01514	704
scaffold_1	23616708	23620314	MACS2_ZMSH002C_ZMSH003C_ZMSH006B_vs_ZMSH002A_ZMSH003A_ZMSH006A_peak_3411	2059	.	10.7982	205.977	202.266	443	scaffold_1	23612920	23618474	+	Eucgr.A01514	1766
scaffold_1	23616708	23620314	MACS2_ZMSH002C_ZMSH003C_ZMSH006B_vs_ZMSH002A_ZMSH003A_ZMSH006A_peak_3411	2059	.	10.7982	205.977	202.266	443	scaffold_1	23618983	23620777	-	Eucgr.A01515	1331
scaffold_1	23620464	23620863	MACS2_ZMSH002C_ZMSH003C_ZMSH006B_vs_ZMSH002A_ZMSH003A_ZMSH006A_peak_3412	725	.	5.66627	72.5025	70.4063	150	scaffold_1	23618983	23620777	-	Eucgr.A01515	313
scaffold_1	23632654	23634019	MACS2_ZMSH002C_ZMSH003C_ZMSH006B_vs_ZMSH002A_ZMSH003A_ZMSH006A_peak_3419	1487	.	8.06264	148.768	145.911	724	scaffold_1	23633303	23636940	+	Eucgr.A01516	716
scaffold_1	23635383	23636414	MACS2_ZMSH002C_ZMSH003C_ZMSH006B_vs_ZMSH002A_ZMSH003A_ZMSH006A_peak_3421	1283	.	7.0574	128.375	125.749	604	scaffold_1	23633303	23636940	+	Eucgr.A01516	1031
scaffold_1	23636485	23637073	MACS2_ZMSH002C_ZMSH003C_ZMSH006B_vs_ZMSH002A_ZMSH003A_ZMSH006A_peak_3422	990	.	6.50524	99.0594	96.7242	348	scaffold_1	23633303	23636940	+	Eucgr.A01516	455
scaffold_1	23683680	23684200	MACS2_ZMSH002C_ZMSH003C_ZMSH006B_vs_ZMSH002A_ZMSH003A_ZMSH006A_peak_3423	760	.	5.17094	76.0764	73.9483	249	scaffold_1	23683729	23684428	+	Eucgr.A01520	471
scaffold_1	23754351	23756173	MACS2_ZMSH002C_ZMSH003C_ZMSH006B_vs_ZMSH002A_ZMSH003A_ZMSH006A_peak_3433	1564	.	9.72445	156.499	153.547	1486	scaffold_1	23754404	23756463	+	Eucgr.A01523	1769
scaffold_1	23940191	23941329	MACS2_ZMSH002C_ZMSH003C_ZMSH006B_vs_ZMSH002A_ZMSH003A_ZMSH006A_peak_3459	1549	.	9.12117	154.986	152.052	648	scaffold_1	23938369	23941105	-	Eucgr.A01534	914
scaffold_1	24002092	24003444	MACS2_ZMSH002C_ZMSH003C_ZMSH006B_vs_ZMSH002A_ZMSH003A_ZMSH006A_peak_3479	1857	.	8.76477	185.701	182.327	680	scaffold_1	24002473	24003067	-	Eucgr.A01537	594
scaffold_1	24214380	24216732	MACS2_ZMSH002C_ZMSH003C_ZMSH006B_vs_ZMSH002A_ZMSH003A_ZMSH006A_peak_3506	1673	.	8.82761	167.316	164.218	1523	scaffold_1	24214553	24215914	-	Eucgr.A01540	1361
scaffold_1	24561146	24562538	MACS2_ZMSH002C_ZMSH003C_ZMSH006B_vs_ZMSH002A_ZMSH003A_ZMSH006A_peak_3553	1094	.	6.04027	109.409	106.975	778	scaffold_1	24561363	24562158	-	Eucgr.A01560	795
scaffold_1	24621551	24622522	MACS2_ZMSH002C_ZMSH003C_ZMSH006B_vs_ZMSH002A_ZMSH003A_ZMSH006A_peak_3565	1057	.	6.42764	105.703	103.306	695	scaffold_1	24621959	24622318	-	Eucgr.A01568	359
scaffold_1	24626912	24628171	MACS2_ZMSH002C_ZMSH003C_ZMSH006B_vs_ZMSH002A_ZMSH003A_ZMSH006A_peak_3567	829	.	5.8076	82.9227	80.7338	823	scaffold_1	24627438	24628145	-	Eucgr.A01569	707
scaffold_1	24634101	24635360	MACS2_ZMSH002C_ZMSH003C_ZMSH006B_vs_ZMSH002A_ZMSH003A_ZMSH006A_peak_3570	760	.	5.17094	76.0764	73.9483	912	scaffold_1	24634733	24635083	-	Eucgr.A01570	350
scaffold_1	24676806	24679207	MACS2_ZMSH002C_ZMSH003C_ZMSH006B_vs_ZMSH002A_ZMSH003A_ZMSH006A_peak_3575	2364	.	12.0465	236.437	232.148	1433	scaffold_1	24677511	24679243	+	Eucgr.A01575	1696
scaffold_1	24697772	24698974	MACS2_ZMSH002C_ZMSH003C_ZMSH006B_vs_ZMSH002A_ZMSH003A_ZMSH006A_peak_3582	807	.	5.71279	80.7832	78.613	441	scaffold_1	24697610	24698658	-	Eucgr.A01577	886
scaffold_1	24713670	24714637	MACS2_ZMSH002C_ZMSH003C_ZMSH006B_vs_ZMSH002A_ZMSH003A_ZMSH006A_peak_3591	982	.	6.5924	98.2328	95.9055	445	scaffold_1	24713755	24714513	-	Eucgr.A01578	758
scaffold_1	24733677	24734611	MACS2_ZMSH002C_ZMSH003C_ZMSH006B_vs_ZMSH002A_ZMSH003A_ZMSH006A_peak_3599	1291	.	8.91111	129.1	126.467	417	scaffold_1	24733756	24734514	-	Eucgr.A01579	758
scaffold_1	24771066	24774423	MACS2_ZMSH002C_ZMSH003C_ZMSH006B_vs_ZMSH002A_ZMSH003A_ZMSH006A_peak_3618	1913	.	10.1286	191.37	187.905	2864	scaffold_1	24771652	24773215	-	Eucgr.A01582	1563
scaffold_1	24775995	24777027	MACS2_ZMSH002C_ZMSH003C_ZMSH006B_vs_ZMSH002A_ZMSH003A_ZMSH006A_peak_3620	1453	.	7.71794	145.323	142.507	236	scaffold_1	24776180	24780682	+	Eucgr.A01583	847
scaffold_1	24777461	24780773	MACS2_ZMSH002C_ZMSH003C_ZMSH006B_vs_ZMSH002A_ZMSH003A_ZMSH006A_peak_3621	2113	.	7.70509	211.34	207.536	2892	scaffold_1	24776180	24780682	+	Eucgr.A01583	3221
scaffold_1	24809562	24810504	MACS2_ZMSH002C_ZMSH003C_ZMSH006B_vs_ZMSH002A_ZMSH003A_ZMSH006A_peak_3624	1884	.	10.4539	188.435	185.016	214	scaffold_1	24809624	24810113	+	Eucgr.A01584	489
scaffold_1	24921438	24922855	MACS2_ZMSH002C_ZMSH003C_ZMSH006B_vs_ZMSH002A_ZMSH003A_ZMSH006A_peak_3644	1213	.	8.1573	121.302	118.751	1107	scaffold_1	24916414	24922722	-	Eucgr.A01589	1284
scaffold_1	25011698	25014305	MACS2_ZMSH002C_ZMSH003C_ZMSH006B_vs_ZMSH002A_ZMSH003A_ZMSH006A_peak_3651	1640	.	9.59128	164.037	160.985	2342	scaffold_1	25011854	25014306	-	Eucgr.A01595	2451
scaffold_1	25050199	25052581	MACS2_ZMSH002C_ZMSH003C_ZMSH006B_vs_ZMSH002A_ZMSH003A_ZMSH006A_peak_3658	1276	.	7.63754	127.66	125.043	284	scaffold_1	25048334	25051411	+	Eucgr.A01596	1212
scaffold_1	25126663	25127158	MACS2_ZMSH002C_ZMSH003C_ZMSH006B_vs_ZMSH002A_ZMSH003A_ZMSH006A_peak_3683	886	.	7.68812	88.6218	86.3806	326	scaffold_1	25125164	25128446	+	Eucgr.A01598	495
scaffold_1	25149981	25150663	MACS2_ZMSH002C_ZMSH003C_ZMSH006B_vs_ZMSH002A_ZMSH003A_ZMSH006A_peak_3687	734	.	5.60533	73.4751	71.3705	282	scaffold_1	25150154	25160580	+	Eucgr.A01600	509
scaffold_1	25274949	25276731	MACS2_ZMSH002C_ZMSH003C_ZMSH006B_vs_ZMSH002A_ZMSH003A_ZMSH006A_peak_3703	1141	.	6.91504	114.142	111.664	1241	scaffold_1	25274908	25276560	-	Eucgr.A01606	1611
scaffold_1	25329959	25330821	MACS2_ZMSH002C_ZMSH003C_ZMSH006B_vs_ZMSH002A_ZMSH003A_ZMSH006A_peak_3716	1717	.	11.4107	171.782	168.62	522	scaffold_1	25329894	25332290	-	Eucgr.A01611	862
scaffold_1	25331304	25332372	MACS2_ZMSH002C_ZMSH003C_ZMSH006B_vs_ZMSH002A_ZMSH003A_ZMSH006A_peak_3717	1496	.	8.11729	149.69	146.821	815	scaffold_1	25329894	25332290	-	Eucgr.A01611	986
scaffold_1	25352490	25353628	MACS2_ZMSH002C_ZMSH003C_ZMSH006B_vs_ZMSH002A_ZMSH003A_ZMSH006A_peak_3723	1137	.	7.28455	113.715	111.241	418	scaffold_1	25352636	25353547	-	Eucgr.A01612	911
scaffold_1	25430804	25432278	MACS2_ZMSH002C_ZMSH003C_ZMSH006B_vs_ZMSH002A_ZMSH003A_ZMSH006A_peak_3737	1183	.	7.5893	118.381	115.86	567	scaffold_1	25431031	25434360	-	Eucgr.A01616	1247
scaffold_1	25432344	25433758	MACS2_ZMSH002C_ZMSH003C_ZMSH006B_vs_ZMSH002A_ZMSH003A_ZMSH006A_peak_3738	775	.	6.03373	77.5202	75.379	843	scaffold_1	25431031	25434360	-	Eucgr.A01616	1414
scaffold_1	25519302	25520435	MACS2_ZMSH002C_ZMSH003C_ZMSH006B_vs_ZMSH002A_ZMSH003A_ZMSH006A_peak_3745	1218	.	7.4253	121.835	119.28	390	scaffold_1	25519278	25520323	-	Eucgr.A01622	1021
scaffold_1	25600232	25600637	MACS2_ZMSH002C_ZMSH003C_ZMSH006B_vs_ZMSH002A_ZMSH003A_ZMSH006A_peak_3762	945	.	7.39003	94.519	92.2256	194	scaffold_1	25598372	25600530	-	Eucgr.A01626	298
scaffold_1	25607413	25607904	MACS2_ZMSH002C_ZMSH003C_ZMSH006B_vs_ZMSH002A_ZMSH003A_ZMSH006A_peak_3767	1529	.	9.39598	152.97	150.062	221	scaffold_1	25604768	25608168	-	Eucgr.A01627	491
scaffold_1	25694239	25695515	MACS2_ZMSH002C_ZMSH003C_ZMSH006B_vs_ZMSH002A_ZMSH003A_ZMSH006A_peak_3778	1660	.	9.65763	166.036	162.954	287	scaffold_1	25691585	25695065	-	Eucgr.A01630	826
scaffold_1	25813796	25815215	MACS2_ZMSH002C_ZMSH003C_ZMSH006B_vs_ZMSH002A_ZMSH003A_ZMSH006A_peak_3791	1400	.	9.93137	140.094	137.34	258	scaffold_1	25811176	25814628	-	Eucgr.A01632	832
scaffold_1	25897750	25899392	MACS2_ZMSH002C_ZMSH003C_ZMSH006B_vs_ZMSH002A_ZMSH003A_ZMSH006A_peak_3804	944	.	5.64379	94.4672	92.174	261	scaffold_1	25894317	25898323	-	Eucgr.A01636	573
scaffold_1	25947496	25948274	MACS2_ZMSH002C_ZMSH003C_ZMSH006B_vs_ZMSH002A_ZMSH003A_ZMSH006A_peak_3818	919	.	7.11325	91.9214	89.6519	206	scaffold_1	25944108	25948105	-	Eucgr.A01640	609
scaffold_1	26019861	26020529	MACS2_ZMSH002C_ZMSH003C_ZMSH006B_vs_ZMSH002A_ZMSH003A_ZMSH006A_peak_3828	883	.	4.92519	88.3246	86.0872	459	scaffold_1	26019511	26023204	-	Eucgr.A01642	668
scaffold_1	26022600	26023811	MACS2_ZMSH002C_ZMSH003C_ZMSH006B_vs_ZMSH002A_ZMSH003A_ZMSH006A_peak_3831	825	.	6.68448	82.5138	80.328	222	scaffold_1	26019511	26023204	-	Eucgr.A01642	604
scaffold_1	26197404	26199780	MACS2_ZMSH002C_ZMSH003C_ZMSH006B_vs_ZMSH002A_ZMSH003A_ZMSH006A_peak_3858	714	.	5.64421	71.4052	69.3189	1506	scaffold_1	26197442	26199356	-	Eucgr.A01652	1914
scaffold_1	26209175	26211647	MACS2_ZMSH002C_ZMSH003C_ZMSH006B_vs_ZMSH002A_ZMSH003A_ZMSH006A_peak_3865	887	.	5.92117	88.7366	86.4943	1513	scaffold_1	26208904	26211122	-	Eucgr.A01653	1947
scaffold_1	26230746	26232806	MACS2_ZMSH002C_ZMSH003C_ZMSH006B_vs_ZMSH002A_ZMSH003A_ZMSH006A_peak_3876	1148	.	7.38074	114.865	112.381	952	scaffold_1	26230686	26232741	-	Eucgr.A01654	1995
scaffold_1	26375606	26376394	MACS2_ZMSH002C_ZMSH003C_ZMSH006B_vs_ZMSH002A_ZMSH003A_ZMSH006A_peak_3890	719	.	6.30516	71.9403	69.8481	272	scaffold_1	26375762	26379383	+	Eucgr.A01666	632
scaffold_1	26449125	26450185	MACS2_ZMSH002C_ZMSH003C_ZMSH006B_vs_ZMSH002A_ZMSH003A_ZMSH006A_peak_3906	1639	.	9.80888	163.954	160.902	476	scaffold_1	26448457	26450227	+	Eucgr.A01670	1060
scaffold_1	26724325	26725199	MACS2_ZMSH002C_ZMSH003C_ZMSH006B_vs_ZMSH002A_ZMSH003A_ZMSH006A_peak_3939	1796	.	9.4115	179.676	176.397	361	scaffold_1	26723765	26726974	+	Eucgr.A01691	874
scaffold_1	26725460	26726555	MACS2_ZMSH002C_ZMSH003C_ZMSH006B_vs_ZMSH002A_ZMSH003A_ZMSH006A_peak_3940	1345	.	7.74393	134.551	131.859	396	scaffold_1	26723765	26726974	+	Eucgr.A01691	1095
scaffold_1	27300191	27303632	MACS2_ZMSH002C_ZMSH003C_ZMSH006B_vs_ZMSH002A_ZMSH003A_ZMSH006A_peak_3990	1234	.	7.14789	123.403	120.83	1047	scaffold_1	27300391	27303898	+	Eucgr.A01710	3241
scaffold_1	27330910	27333253	MACS2_ZMSH002C_ZMSH003C_ZMSH006B_vs_ZMSH002A_ZMSH003A_ZMSH006A_peak_3996	1762	.	10.472	176.267	173.04	516	scaffold_1	27328183	27333100	-	Eucgr.A01715	2190
scaffold_1	27358390	27359025	MACS2_ZMSH002C_ZMSH003C_ZMSH006B_vs_ZMSH002A_ZMSH003A_ZMSH006A_peak_4012	1152	.	7.07944	115.262	112.772	340	scaffold_1	27358449	27358966	-	Eucgr.A01717	517
scaffold_1	27373724	27374387	MACS2_ZMSH002C_ZMSH003C_ZMSH006B_vs_ZMSH002A_ZMSH003A_ZMSH006A_peak_4018	862	.	5.93138	86.2331	84.0141	337	scaffold_1	27373894	27374312	+	Eucgr.A01721	418
scaffold_1	27375003	27376271	MACS2_ZMSH002C_ZMSH003C_ZMSH006B_vs_ZMSH002A_ZMSH003A_ZMSH006A_peak_4019	1762	.	10.472	176.267	173.04	289	scaffold_1	27375136	27375894	-	Eucgr.A01722	758
scaffold_1	27378085	27380071	MACS2_ZMSH002C_ZMSH003C_ZMSH006B_vs_ZMSH002A_ZMSH003A_ZMSH006A_peak_4022	1258	.	7.57948	125.87	123.271	1365	scaffold_1	27379261	27381038	+	Eucgr.A01723	810
scaffold_1	27394325	27395603	MACS2_ZMSH002C_ZMSH003C_ZMSH006B_vs_ZMSH002A_ZMSH003A_ZMSH006A_peak_4028	2114	.	7.40264	211.487	207.681	665	scaffold_1	27394671	27395551	+	Eucgr.A01726	880
scaffold_1	27398543	27399491	MACS2_ZMSH002C_ZMSH003C_ZMSH006B_vs_ZMSH002A_ZMSH003A_ZMSH006A_peak_4031	1949	.	8.74407	194.986	191.46	720	scaffold_1	27398694	27399416	+	Eucgr.A01727	722
scaffold_1	27433251	27434496	MACS2_ZMSH002C_ZMSH003C_ZMSH006B_vs_ZMSH002A_ZMSH003A_ZMSH006A_peak_4032	977	.	7.70602	97.7212	95.3978	391	scaffold_1	27433637	27434359	+	Eucgr.A01728	722
scaffold_1	27466870	27468363	MACS2_ZMSH002C_ZMSH003C_ZMSH006B_vs_ZMSH002A_ZMSH003A_ZMSH006A_peak_4044	1934	.	8.13048	193.406	189.906	1099	scaffold_1	27467414	27468133	+	Eucgr.A01730	719
scaffold_1	27484554	27486198	MACS2_ZMSH002C_ZMSH003C_ZMSH006B_vs_ZMSH002A_ZMSH003A_ZMSH006A_peak_4056	2025	.	7.59426	202.517	198.867	1015	scaffold_1	27485323	27486045	+	Eucgr.A01731	722
scaffold_1	27489634	27490068	MACS2_ZMSH002C_ZMSH003C_ZMSH006B_vs_ZMSH002A_ZMSH003A_ZMSH006A_peak_4059	1623	.	5.465	162.301	159.271	226	scaffold_1	27489532	27490985	+	Eucgr.A01732	434
scaffold_1	27490382	27491112	MACS2_ZMSH002C_ZMSH003C_ZMSH006B_vs_ZMSH002A_ZMSH003A_ZMSH006A_peak_4060	2055	.	7.48503	205.575	201.873	311	scaffold_1	27489532	27490985	+	Eucgr.A01732	603
scaffold_1	27651175	27653003	MACS2_ZMSH002C_ZMSH003C_ZMSH006B_vs_ZMSH002A_ZMSH003A_ZMSH006A_peak_4106	1515	.	8.17194	151.536	148.645	580	scaffold_1	27651376	27653360	+	Eucgr.A01743	1627
scaffold_1	27763477	27765725	MACS2_ZMSH002C_ZMSH003C_ZMSH006B_vs_ZMSH002A_ZMSH003A_ZMSH006A_peak_4130	1065	.	4.55677	106.579	104.174	1296	scaffold_1	27759963	27765012	-	Eucgr.A01753	1535
scaffold_1	28016029	28018300	MACS2_ZMSH002C_ZMSH003C_ZMSH006B_vs_ZMSH002A_ZMSH003A_ZMSH006A_peak_4169	1093	.	7.10474	109.358	106.925	214	scaffold_1	28015885	28017995	-	Eucgr.A01768	1966
scaffold_1	28031715	28033257	MACS2_ZMSH002C_ZMSH003C_ZMSH006B_vs_ZMSH002A_ZMSH003A_ZMSH006A_peak_4177	1143	.	6.92971	114.334	111.855	871	scaffold_1	28031496	28033270	+	Eucgr.A01770	1542
scaffold_1	28036209	28037675	MACS2_ZMSH002C_ZMSH003C_ZMSH006B_vs_ZMSH002A_ZMSH003A_ZMSH006A_peak_4180	1192	.	8.52769	119.235	116.705	753	scaffold_1	28036605	28038739	-	Eucgr.A01771	1070
scaffold_1	28037844	28038806	MACS2_ZMSH002C_ZMSH003C_ZMSH006B_vs_ZMSH002A_ZMSH003A_ZMSH006A_peak_4181	778	.	5.8345	77.8852	75.7408	311	scaffold_1	28036605	28038739	-	Eucgr.A01771	895
scaffold_1	28049424	28051274	MACS2_ZMSH002C_ZMSH003C_ZMSH006B_vs_ZMSH002A_ZMSH003A_ZMSH006A_peak_4187	2001	.	11.3941	200.16	196.548	1650	scaffold_1	28049465	28050786	-	Eucgr.A01772	1321
scaffold_1	28175525	28177013	MACS2_ZMSH002C_ZMSH003C_ZMSH006B_vs_ZMSH002A_ZMSH003A_ZMSH006A_peak_4200	2506	.	11.9866	250.601	245.999	797	scaffold_1	28176058	28177896	-	Eucgr.A01790	955
scaffold_1	28177066	28178925	MACS2_ZMSH002C_ZMSH003C_ZMSH006B_vs_ZMSH002A_ZMSH003A_ZMSH006A_peak_4201	1833	.	10.497	183.388	180.052	642	scaffold_1	28176058	28177896	-	Eucgr.A01790	830
scaffold_1	28221825	28222882	MACS2_ZMSH002C_ZMSH003C_ZMSH006B_vs_ZMSH002A_ZMSH003A_ZMSH006A_peak_4212	1291	.	7.57501	129.167	126.534	847	scaffold_1	28222499	28224905	-	Eucgr.A01795	383
scaffold_1	28223800	28225092	MACS2_ZMSH002C_ZMSH003C_ZMSH006B_vs_ZMSH002A_ZMSH003A_ZMSH006A_peak_4214	1905	.	10.0602	190.536	187.084	932	scaffold_1	28222499	28224905	-	Eucgr.A01795	1105
scaffold_1	28249329	28250993	MACS2_ZMSH002C_ZMSH003C_ZMSH006B_vs_ZMSH002A_ZMSH003A_ZMSH006A_peak_4221	1463	.	7.4101	146.321	143.493	786	scaffold_1	28249462	28251948	+	Eucgr.A01796	1531
scaffold_1	28251217	28251974	MACS2_ZMSH002C_ZMSH003C_ZMSH006B_vs_ZMSH002A_ZMSH003A_ZMSH006A_peak_4222	984	.	6.95403	98.4168	96.0869	328	scaffold_1	28249462	28251948	+	Eucgr.A01796	731
scaffold_1	28647916	28650441	MACS2_ZMSH002C_ZMSH003C_ZMSH006B_vs_ZMSH002A_ZMSH003A_ZMSH006A_peak_4283	1875	.	10.6347	187.551	184.147	1439	scaffold_1	28649062	28650735	+	Eucgr.A01839	1379
scaffold_1	28655082	28655713	MACS2_ZMSH002C_ZMSH003C_ZMSH006B_vs_ZMSH002A_ZMSH003A_ZMSH006A_peak_4286	1801	.	10.3272	180.197	176.911	329	scaffold_1	28655314	28658195	+	Eucgr.A01840	399
scaffold_1	28655990	28657380	MACS2_ZMSH002C_ZMSH003C_ZMSH006B_vs_ZMSH002A_ZMSH003A_ZMSH006A_peak_4287	1880	.	11.1882	188.083	184.671	267	scaffold_1	28655314	28658195	+	Eucgr.A01840	1390
scaffold_1	28657572	28658311	MACS2_ZMSH002C_ZMSH003C_ZMSH006B_vs_ZMSH002A_ZMSH003A_ZMSH006A_peak_4288	882	.	6.24897	88.2399	86.0039	451	scaffold_1	28655314	28658195	+	Eucgr.A01840	623
scaffold_1	28799604	28800388	MACS2_ZMSH002C_ZMSH003C_ZMSH006B_vs_ZMSH002A_ZMSH003A_ZMSH006A_peak_4339	1640	.	9.59128	164.037	160.985	398	scaffold_1	28799831	28804223	+	Eucgr.A01845	557
scaffold_1	28803625	28806014	MACS2_ZMSH002C_ZMSH003C_ZMSH006B_vs_ZMSH002A_ZMSH003A_ZMSH006A_peak_4341	1164	.	6.50491	116.461	113.961	2117	scaffold_1	28805603	28807651	-	Eucgr.A01846	411
scaffold_1	28803625	28806014	MACS2_ZMSH002C_ZMSH003C_ZMSH006B_vs_ZMSH002A_ZMSH003A_ZMSH006A_peak_4341	1164	.	6.50491	116.461	113.961	2117	scaffold_1	28799831	28804223	+	Eucgr.A01845	598
scaffold_1	28806298	28807976	MACS2_ZMSH002C_ZMSH003C_ZMSH006B_vs_ZMSH002A_ZMSH003A_ZMSH006A_peak_4342	1764	.	8.78784	176.417	173.188	1174	scaffold_1	28805603	28807651	-	Eucgr.A01846	1353
scaffold_1	28924866	28926117	MACS2_ZMSH002C_ZMSH003C_ZMSH006B_vs_ZMSH002A_ZMSH003A_ZMSH006A_peak_4374	1500	.	9.13427	150.083	147.21	1023	scaffold_1	28925406	28929841	-	Eucgr.A01857	711
scaffold_1	28926532	28928051	MACS2_ZMSH002C_ZMSH003C_ZMSH006B_vs_ZMSH002A_ZMSH003A_ZMSH006A_peak_4375	2066	.	10.1923	206.621	202.899	1161	scaffold_1	28925406	28929841	-	Eucgr.A01857	1519
scaffold_1	28928228	28929955	MACS2_ZMSH002C_ZMSH003C_ZMSH006B_vs_ZMSH002A_ZMSH003A_ZMSH006A_peak_4376	2145	.	12.1973	214.554	210.692	1212	scaffold_1	28925406	28929841	-	Eucgr.A01857	1613
scaffold_1	28972102	28973937	MACS2_ZMSH002C_ZMSH003C_ZMSH006B_vs_ZMSH002A_ZMSH003A_ZMSH006A_peak_4396	1721	.	10.3291	172.13	168.962	705	scaffold_1	28972440	28973933	+	Eucgr.A01863	1493
scaffold_1	29027350	29028351	MACS2_ZMSH002C_ZMSH003C_ZMSH006B_vs_ZMSH002A_ZMSH003A_ZMSH006A_peak_4402	808	.	6.61301	80.8353	78.6646	300	scaffold_1	29027932	29031393	+	Eucgr.A01865	419
scaffold_1	29060073	29061038	MACS2_ZMSH002C_ZMSH003C_ZMSH006B_vs_ZMSH002A_ZMSH003A_ZMSH006A_peak_4420	1765	.	9.26332	176.558	173.326	504	scaffold_1	29060636	29063444	+	Eucgr.A01867	402
scaffold_1	29080224	29082017	MACS2_ZMSH002C_ZMSH003C_ZMSH006B_vs_ZMSH002A_ZMSH003A_ZMSH006A_peak_4426	2112	.	10.9904	211.241	207.438	704	scaffold_1	29079771	29080318	+	Eucgr.A01870	94
scaffold_1	29080224	29082017	MACS2_ZMSH002C_ZMSH003C_ZMSH006B_vs_ZMSH002A_ZMSH003A_ZMSH006A_peak_4426	2112	.	10.9904	211.241	207.438	704	scaffold_1	29080595	29081790	-	Eucgr.A01871	1195
scaffold_1	29098317	29099621	MACS2_ZMSH002C_ZMSH003C_ZMSH006B_vs_ZMSH002A_ZMSH003A_ZMSH006A_peak_4434	2408	.	11.677	240.81	236.429	588	scaffold_1	29097594	29099538	-	Eucgr.A01873	1221
scaffold_1	29119702	29120736	MACS2_ZMSH002C_ZMSH003C_ZMSH006B_vs_ZMSH002A_ZMSH003A_ZMSH006A_peak_4439	1507	.	7.87278	150.747	147.867	686	scaffold_1	29119223	29120590	-	Eucgr.A01874	888
scaffold_1	29139848	29140843	MACS2_ZMSH002C_ZMSH003C_ZMSH006B_vs_ZMSH002A_ZMSH003A_ZMSH006A_peak_4445	1006	.	8.28917	100.628	98.2789	561	scaffold_1	29137212	29140707	-	Eucgr.A01876	859
scaffold_1	29189752	29191188	MACS2_ZMSH002C_ZMSH003C_ZMSH006B_vs_ZMSH002A_ZMSH003A_ZMSH006A_peak_4451	1482	.	10.5216	148.298	145.445	713	scaffold_1	29186759	29190638	-	Eucgr.A01877	886
scaffold_1	29218528	29219532	MACS2_ZMSH002C_ZMSH003C_ZMSH006B_vs_ZMSH002A_ZMSH003A_ZMSH006A_peak_4469	1840	.	11.0912	184.064	180.717	683	scaffold_1	29217299	29219459	-	Eucgr.A01878	931
scaffold_1	29262801	29264520	MACS2_ZMSH002C_ZMSH003C_ZMSH006B_vs_ZMSH002A_ZMSH003A_ZMSH006A_peak_4494	1693	.	10.7253	169.328	166.201	701	scaffold_1	29262910	29264440	+	Eucgr.A01881	1530
scaffold_1	29317697	29319308	MACS2_ZMSH002C_ZMSH003C_ZMSH006B_vs_ZMSH002A_ZMSH003A_ZMSH006A_peak_4503	1562	.	7.86438	156.26	153.312	333	scaffold_1	29317731	29319019	+	Eucgr.A01884	1288
scaffold_1	29337124	29338634	MACS2_ZMSH002C_ZMSH003C_ZMSH006B_vs_ZMSH002A_ZMSH003A_ZMSH006A_peak_4504	798	.	4.43067	79.8834	77.7221	409	scaffold_1	29336959	29338331	-	Eucgr.A01887	1207
scaffold_1	29467277	29468248	MACS2_ZMSH002C_ZMSH003C_ZMSH006B_vs_ZMSH002A_ZMSH003A_ZMSH006A_peak_4570	1189	.	8.25665	118.979	116.452	681	scaffold_1	29467782	29468308	-	Eucgr.A01893	466
scaffold_1	29537714	29539113	MACS2_ZMSH002C_ZMSH003C_ZMSH006B_vs_ZMSH002A_ZMSH003A_ZMSH006A_peak_4594	2386	.	12.1129	238.634	234.299	619	scaffold_1	29538149	29541369	+	Eucgr.A01898	964
scaffold_1	29540532	29541448	MACS2_ZMSH002C_ZMSH003C_ZMSH006B_vs_ZMSH002A_ZMSH003A_ZMSH006A_peak_4596	1417	.	9.94071	141.709	138.935	625	scaffold_1	29538149	29541369	+	Eucgr.A01898	837
scaffold_1	29657175	29658009	MACS2_ZMSH002C_ZMSH003C_ZMSH006B_vs_ZMSH002A_ZMSH003A_ZMSH006A_peak_4637	1620	.	11.1227	162.008	158.983	206	scaffold_1	29657077	29657688	-	Eucgr.A01907	513
scaffold_1	29737265	29738289	MACS2_ZMSH002C_ZMSH003C_ZMSH006B_vs_ZMSH002A_ZMSH003A_ZMSH006A_peak_4672	1669	.	6.65924	166.977	163.886	423	scaffold_1	29737377	29738007	-	Eucgr.A01912	630
scaffold_1	29804108	29804991	MACS2_ZMSH002C_ZMSH003C_ZMSH006B_vs_ZMSH002A_ZMSH003A_ZMSH006A_peak_4692	1517	.	8.18928	151.768	148.874	446	scaffold_1	29804174	29808319	+	Eucgr.A01916	817
scaffold_1	29848401	29849153	MACS2_ZMSH002C_ZMSH003C_ZMSH006B_vs_ZMSH002A_ZMSH003A_ZMSH006A_peak_4696	949	.	6.33633	94.9517	92.6548	437	scaffold_1	29847745	29849138	-	Eucgr.A01921	737
scaffold_1	30282557	30284087	MACS2_ZMSH002C_ZMSH003C_ZMSH006B_vs_ZMSH002A_ZMSH003A_ZMSH006A_peak_4776	744	.	5.54808	74.4553	72.3416	953	scaffold_1	30282576	30283877	-	Eucgr.A01957	1301
scaffold_1	30328852	30330647	MACS2_ZMSH002C_ZMSH003C_ZMSH006B_vs_ZMSH002A_ZMSH003A_ZMSH006A_peak_4783	1962	.	9.06607	196.287	192.742	940	scaffold_1	30329335	30336626	+	Eucgr.A01960	1312
scaffold_1	30343234	30344529	MACS2_ZMSH002C_ZMSH003C_ZMSH006B_vs_ZMSH002A_ZMSH003A_ZMSH006A_peak_4791	762	.	5.91708	76.2174	74.088	402	scaffold_1	30342804	30349612	-	Eucgr.A01962	1295
scaffold_1	30347788	30349616	MACS2_ZMSH002C_ZMSH003C_ZMSH006B_vs_ZMSH002A_ZMSH003A_ZMSH006A_peak_4795	1622	.	8.36314	162.23	159.201	1071	scaffold_1	30342804	30349612	-	Eucgr.A01962	1824
scaffold_1	30359721	30360379	MACS2_ZMSH002C_ZMSH003C_ZMSH006B_vs_ZMSH002A_ZMSH003A_ZMSH006A_peak_4804	1646	.	8.04516	164.604	161.543	340	scaffold_1	30359587	30361739	-	Eucgr.A01963	658
scaffold_1	30360529	30362714	MACS2_ZMSH002C_ZMSH003C_ZMSH006B_vs_ZMSH002A_ZMSH003A_ZMSH006A_peak_4805	1911	.	9.05985	191.17	187.708	414	scaffold_1	30359587	30361739	-	Eucgr.A01963	1210
scaffold_1	30366595	30368279	MACS2_ZMSH002C_ZMSH003C_ZMSH006B_vs_ZMSH002A_ZMSH003A_ZMSH006A_peak_4810	2127	.	9.84957	212.738	208.912	798	scaffold_1	30367344	30369518	+	Eucgr.A01964	935
scaffold_1	30368393	30369853	MACS2_ZMSH002C_ZMSH003C_ZMSH006B_vs_ZMSH002A_ZMSH003A_ZMSH006A_peak_4811	1882	.	8.31753	188.256	184.841	960	scaffold_1	30367344	30369518	+	Eucgr.A01964	1125
scaffold_1	30407164	30410580	MACS2_ZMSH002C_ZMSH003C_ZMSH006B_vs_ZMSH002A_ZMSH003A_ZMSH006A_peak_4841	2264	.	11.3265	226.488	222.407	2712	scaffold_1	30409005	30410159	+	Eucgr.A01966	1154
scaffold_1	30410890	30412259	MACS2_ZMSH002C_ZMSH003C_ZMSH006B_vs_ZMSH002A_ZMSH003A_ZMSH006A_peak_4842	2679	.	12.7844	267.907	262.885	1060	scaffold_1	30411036	30412192	+	Eucgr.A01967	1156
scaffold_1	30482589	30484896	MACS2_ZMSH002C_ZMSH003C_ZMSH006B_vs_ZMSH002A_ZMSH003A_ZMSH006A_peak_4852	2088	.	9.57597	208.841	205.08	1961	scaffold_1	30482893	30484926	+	Eucgr.A01977	2003
scaffold_1	30611137	30613849	MACS2_ZMSH002C_ZMSH003C_ZMSH006B_vs_ZMSH002A_ZMSH003A_ZMSH006A_peak_4884	2116	.	9.97532	211.687	207.877	2247	scaffold_1	30609302	30611790	+	Eucgr.A01990	653
scaffold_1	30951853	30952389	MACS2_ZMSH002C_ZMSH003C_ZMSH006B_vs_ZMSH002A_ZMSH003A_ZMSH006A_peak_4916	799	.	5.06529	79.9818	77.8198	327	scaffold_1	30951782	30954134	-	Eucgr.A02022	536
scaffold_1	30952775	30954110	MACS2_ZMSH002C_ZMSH003C_ZMSH006B_vs_ZMSH002A_ZMSH003A_ZMSH006A_peak_4917	954	.	5.59789	95.4456	93.1428	258	scaffold_1	30951782	30954134	-	Eucgr.A02022	1335
scaffold_1	30966509	30967045	MACS2_ZMSH002C_ZMSH003C_ZMSH006B_vs_ZMSH002A_ZMSH003A_ZMSH006A_peak_4923	909	.	6.16025	90.9086	88.6477	316	scaffold_1	30966787	30968480	-	Eucgr.A02023	258
scaffold_1	30967220	30968593	MACS2_ZMSH002C_ZMSH003C_ZMSH006B_vs_ZMSH002A_ZMSH003A_ZMSH006A_peak_4924	1156	.	6.79545	115.639	113.146	364	scaffold_1	30966787	30968480	-	Eucgr.A02023	1260
scaffold_1	30979202	30981486	MACS2_ZMSH002C_ZMSH003C_ZMSH006B_vs_ZMSH002A_ZMSH003A_ZMSH006A_peak_4930	1370	.	8.97128	137.075	134.354	1793	scaffold_1	30979456	30981143	-	Eucgr.A02024	1687
scaffold_1	31018877	31019556	MACS2_ZMSH002C_ZMSH003C_ZMSH006B_vs_ZMSH002A_ZMSH003A_ZMSH006A_peak_4935	1469	.	8.00799	146.931	144.095	327	scaffold_1	31018753	31021723	-	Eucgr.A02028	679
scaffold_1	31019932	31020484	MACS2_ZMSH002C_ZMSH003C_ZMSH006B_vs_ZMSH002A_ZMSH003A_ZMSH006A_peak_4936	1157	.	6.87672	115.754	113.259	264	scaffold_1	31018753	31021723	-	Eucgr.A02028	552
scaffold_1	31021375	31021934	MACS2_ZMSH002C_ZMSH003C_ZMSH006B_vs_ZMSH002A_ZMSH003A_ZMSH006A_peak_4937	892	.	6.4957	89.2395	86.993	185	scaffold_1	31018753	31021723	-	Eucgr.A02028	348
scaffold_1	31058789	31059551	MACS2_ZMSH002C_ZMSH003C_ZMSH006B_vs_ZMSH002A_ZMSH003A_ZMSH006A_peak_4950	1443	.	9.29574	144.318	141.513	321	scaffold_1	31059015	31063875	+	Eucgr.A02031	536
scaffold_1	31082070	31082691	MACS2_ZMSH002C_ZMSH003C_ZMSH006B_vs_ZMSH002A_ZMSH003A_ZMSH006A_peak_4956	971	.	6.67001	97.1146	94.797	303	scaffold_1	31077664	31084889	-	Eucgr.A02035	621
scaffold_1	31082934	31085027	MACS2_ZMSH002C_ZMSH003C_ZMSH006B_vs_ZMSH002A_ZMSH003A_ZMSH006A_peak_4957	1683	.	9.63888	168.319	165.207	811	scaffold_1	31077664	31084889	-	Eucgr.A02035	1955
scaffold_1	31169887	31170618	MACS2_ZMSH002C_ZMSH003C_ZMSH006B_vs_ZMSH002A_ZMSH003A_ZMSH006A_peak_4978	729	.	5.86484	72.9266	70.8267	423	scaffold_1	31169766	31170421	-	Eucgr.A02041	534
scaffold_1	31281583	31282630	MACS2_ZMSH002C_ZMSH003C_ZMSH006B_vs_ZMSH002A_ZMSH003A_ZMSH006A_peak_4995	1168	.	7.12458	116.85	114.346	558	scaffold_1	31279647	31282412	-	Eucgr.A02052	829
scaffold_1	31322152	31323263	MACS2_ZMSH002C_ZMSH003C_ZMSH006B_vs_ZMSH002A_ZMSH003A_ZMSH006A_peak_5006	907	.	5.74708	90.7964	88.5367	748	scaffold_1	31320610	31323036	-	Eucgr.A02055	884
scaffold_1	31444421	31445200	MACS2_ZMSH002C_ZMSH003C_ZMSH006B_vs_ZMSH002A_ZMSH003A_ZMSH006A_peak_5029	748	.	6.30582	74.8284	72.7121	182	scaffold_1	31441218	31445131	-	Eucgr.A02062	710
scaffold_1	31501223	31502046	MACS2_ZMSH002C_ZMSH003C_ZMSH006B_vs_ZMSH002A_ZMSH003A_ZMSH006A_peak_5035	1195	.	7.68771	119.53	116.997	498	scaffold_1	31501156	31503429	+	Eucgr.A02070	823
scaffold_1	31502148	31503368	MACS2_ZMSH002C_ZMSH003C_ZMSH006B_vs_ZMSH002A_ZMSH003A_ZMSH006A_peak_5036	1230	.	6.69136	123.05	120.482	783	scaffold_1	31501156	31503429	+	Eucgr.A02070	1220
scaffold_1	31543885	31545850	MACS2_ZMSH002C_ZMSH003C_ZMSH006B_vs_ZMSH002A_ZMSH003A_ZMSH006A_peak_5047	1659	.	8.92386	165.973	162.893	388	scaffold_1	31544005	31546039	+	Eucgr.A02074	1845
scaffold_1	31641355	31642486	MACS2_ZMSH002C_ZMSH003C_ZMSH006B_vs_ZMSH002A_ZMSH003A_ZMSH006A_peak_5056	1098	.	6.66438	109.85	107.412	757	scaffold_1	31641193	31642177	-	Eucgr.A02088	822
scaffold_1	31644805	31646186	MACS2_ZMSH002C_ZMSH003C_ZMSH006B_vs_ZMSH002A_ZMSH003A_ZMSH006A_peak_5059	1322	.	7.40759	132.22	129.552	452	scaffold_1	31645048	31645831	-	Eucgr.A02089	783
scaffold_1	31815372	31816308	MACS2_ZMSH002C_ZMSH003C_ZMSH006B_vs_ZMSH002A_ZMSH003A_ZMSH006A_peak_5070	1608	.	8.44518	160.863	157.853	574	scaffold_1	31815753	31817449	+	Eucgr.A02110	555
scaffold_1	31816429	31817302	MACS2_ZMSH002C_ZMSH003C_ZMSH006B_vs_ZMSH002A_ZMSH003A_ZMSH006A_peak_5071	1242	.	7.04699	124.201	121.619	606	scaffold_1	31815753	31817449	+	Eucgr.A02110	873
scaffold_1	31931421	31933356	MACS2_ZMSH002C_ZMSH003C_ZMSH006B_vs_ZMSH002A_ZMSH003A_ZMSH006A_peak_5088	1083	.	7.46909	108.39	105.967	951	scaffold_1	31932432	31932937	+	Eucgr.A02123	505
scaffold_1	31934988	31935827	MACS2_ZMSH002C_ZMSH003C_ZMSH006B_vs_ZMSH002A_ZMSH003A_ZMSH006A_peak_5090	984	.	6.95403	98.4168	96.0869	292	scaffold_1	31935096	31936699	-	Eucgr.A02124	731
scaffold_1	31960348	31962228	MACS2_ZMSH002C_ZMSH003C_ZMSH006B_vs_ZMSH002A_ZMSH003A_ZMSH006A_peak_5094	737	.	5.29218	73.7255	71.6172	1328	scaffold_1	31960219	31962052	-	Eucgr.A02127	1704
scaffold_1	32004423	32005625	MACS2_ZMSH002C_ZMSH003C_ZMSH006B_vs_ZMSH002A_ZMSH003A_ZMSH006A_peak_5097	1194	.	7.87493	119.498	116.967	989	scaffold_1	32005219	32008377	+	Eucgr.A02132	406
scaffold_1	32125097	32126161	MACS2_ZMSH002C_ZMSH003C_ZMSH006B_vs_ZMSH002A_ZMSH003A_ZMSH006A_peak_5104	784	.	4.82837	78.4817	76.3326	460	scaffold_1	32123385	32126180	+	Eucgr.A02146	1064
scaffold_1	32127771	32129960	MACS2_ZMSH002C_ZMSH003C_ZMSH006B_vs_ZMSH002A_ZMSH003A_ZMSH006A_peak_5106	1797	.	7.79265	179.745	176.465	1520	scaffold_1	32128448	32129988	+	Eucgr.A02147	1512
scaffold_1	32133484	32134160	MACS2_ZMSH002C_ZMSH003C_ZMSH006B_vs_ZMSH002A_ZMSH003A_ZMSH006A_peak_5108	1264	.	7.46241	126.499	123.893	443	scaffold_1	32132586	32134402	+	Eucgr.A02148	676
scaffold_1	32146749	32148502	MACS2_ZMSH002C_ZMSH003C_ZMSH006B_vs_ZMSH002A_ZMSH003A_ZMSH006A_peak_5117	2025	.	9.88347	202.559	198.906	1294	scaffold_1	32147783	32150179	+	Eucgr.A02149	719
scaffold_1	32149872	32150934	MACS2_ZMSH002C_ZMSH003C_ZMSH006B_vs_ZMSH002A_ZMSH003A_ZMSH006A_peak_5119	745	.	6.00427	74.5277	72.4138	798	scaffold_1	32147783	32150179	+	Eucgr.A02149	307
scaffold_1	32202274	32203476	MACS2_ZMSH002C_ZMSH003C_ZMSH006B_vs_ZMSH002A_ZMSH003A_ZMSH006A_peak_5136	1293	.	7.20182	129.392	126.757	421	scaffold_1	32198530	32203570	-	Eucgr.A02154	1202
scaffold_1	32345815	32347052	MACS2_ZMSH002C_ZMSH003C_ZMSH006B_vs_ZMSH002A_ZMSH003A_ZMSH006A_peak_5146	1567	.	9.06518	156.738	153.782	870	scaffold_1	32346642	32351612	+	Eucgr.A02168	410
scaffold_1	32470663	32472579	MACS2_ZMSH002C_ZMSH003C_ZMSH006B_vs_ZMSH002A_ZMSH003A_ZMSH006A_peak_5154	1031	.	6.84108	103.188	100.816	295	scaffold_1	32470467	32474929	-	Eucgr.A02185	1916
scaffold_1	32473856	32475068	MACS2_ZMSH002C_ZMSH003C_ZMSH006B_vs_ZMSH002A_ZMSH003A_ZMSH006A_peak_5156	2003	.	12.7541	200.394	196.778	733	scaffold_1	32470467	32474929	-	Eucgr.A02185	1073
scaffold_1	32510800	32512310	MACS2_ZMSH002C_ZMSH003C_ZMSH006B_vs_ZMSH002A_ZMSH003A_ZMSH006A_peak_5163	940	.	6.11534	94.0499	91.761	985	scaffold_1	32510705	32515150	-	Eucgr.A02188	1510
scaffold_1	32514454	32515219	MACS2_ZMSH002C_ZMSH003C_ZMSH006B_vs_ZMSH002A_ZMSH003A_ZMSH006A_peak_5167	1450	.	8.7943	145.051	142.238	297	scaffold_1	32510705	32515150	-	Eucgr.A02188	696
scaffold_1	32542193	32543038	MACS2_ZMSH002C_ZMSH003C_ZMSH006B_vs_ZMSH002A_ZMSH003A_ZMSH006A_peak_5170	1092	.	6.99885	109.223	106.791	483	scaffold_1	32539244	32543050	-	Eucgr.A02190	845
scaffold_1	32549911	32552262	MACS2_ZMSH002C_ZMSH003C_ZMSH006B_vs_ZMSH002A_ZMSH003A_ZMSH006A_peak_5172	898	.	5.80197	89.8404	87.5898	1925	scaffold_1	32549765	32552094	-	Eucgr.A02191	2183
scaffold_1	32569955	32571873	MACS2_ZMSH002C_ZMSH003C_ZMSH006B_vs_ZMSH002A_ZMSH003A_ZMSH006A_peak_5189	892	.	6.24402	89.2049	86.9591	1485	scaffold_1	32569315	32571639	-	Eucgr.A02192	1684
scaffold_1	33089501	33090598	MACS2_ZMSH002C_ZMSH003C_ZMSH006B_vs_ZMSH002A_ZMSH003A_ZMSH006A_peak_5255	1174	.	6.20227	117.49	114.978	655	scaffold_1	33089450	33090431	-	Eucgr.A02237	930
scaffold_1	33091305	33092640	MACS2_ZMSH002C_ZMSH003C_ZMSH006B_vs_ZMSH002A_ZMSH003A_ZMSH006A_peak_5256	1747	.	8.33854	174.776	171.572	958	scaffold_1	33091442	33092419	-	Eucgr.A02238	977
scaffold_1	33138196	33139835	MACS2_ZMSH002C_ZMSH003C_ZMSH006B_vs_ZMSH002A_ZMSH003A_ZMSH006A_peak_5264	2373	.	11.055	237.308	233.001	441	scaffold_1	33138360	33139223	+	Eucgr.A02242	863
scaffold_1	33142340	33142906	MACS2_ZMSH002C_ZMSH003C_ZMSH006B_vs_ZMSH002A_ZMSH003A_ZMSH006A_peak_5266	1172	.	6.6272	117.291	114.781	279	scaffold_1	33142517	33142768	-	Eucgr.A02243	251
scaffold_1	33174228	33176084	MACS2_ZMSH002C_ZMSH003C_ZMSH006B_vs_ZMSH002A_ZMSH003A_ZMSH006A_peak_5286	1789	.	9.16596	178.929	175.662	1315	scaffold_1	33174948	33175813	+	Eucgr.A02247	865
scaffold_1	33177024	33178737	MACS2_ZMSH002C_ZMSH003C_ZMSH006B_vs_ZMSH002A_ZMSH003A_ZMSH006A_peak_5289	1613	.	8.65352	161.312	158.297	357	scaffold_1	33177292	33181038	+	Eucgr.A02248	1445
scaffold_1	33230044	33230602	MACS2_ZMSH002C_ZMSH003C_ZMSH006B_vs_ZMSH002A_ZMSH003A_ZMSH006A_peak_5309	1232	.	7.91508	123.233	120.662	252	scaffold_1	33228975	33230487	-	Eucgr.A02250	443
scaffold_1	33299609	33300795	MACS2_ZMSH002C_ZMSH003C_ZMSH006B_vs_ZMSH002A_ZMSH003A_ZMSH006A_peak_5320	718	.	6.82948	71.876	69.7842	650	scaffold_1	33299710	33301811	-	Eucgr.A02257	1085
scaffold_1	33385944	33387355	MACS2_ZMSH002C_ZMSH003C_ZMSH006B_vs_ZMSH002A_ZMSH003A_ZMSH006A_peak_5330	978	.	5.99156	97.8206	95.4963	860	scaffold_1	33386221	33388878	-	Eucgr.A02268	1134
scaffold_1	33387904	33388898	MACS2_ZMSH002C_ZMSH003C_ZMSH006B_vs_ZMSH002A_ZMSH003A_ZMSH006A_peak_5331	1157	.	6.87672	115.754	113.259	326	scaffold_1	33386221	33388878	-	Eucgr.A02268	974
scaffold_1	33727124	33727965	MACS2_ZMSH002C_ZMSH003C_ZMSH006B_vs_ZMSH002A_ZMSH003A_ZMSH006A_peak_5379	1363	.	7.80023	136.36	133.648	527	scaffold_1	33726863	33727571	-	Eucgr.A02302	447
scaffold_1	33920481	33922035	MACS2_ZMSH002C_ZMSH003C_ZMSH006B_vs_ZMSH002A_ZMSH003A_ZMSH006A_peak_5426	999	.	6.65047	99.9014	97.5586	427	scaffold_1	33920483	33921922	-	Eucgr.A02318	1439
scaffold_1	33942331	33943968	MACS2_ZMSH002C_ZMSH003C_ZMSH006B_vs_ZMSH002A_ZMSH003A_ZMSH006A_peak_5428	1492	.	8.54322	149.276	146.413	521	scaffold_1	33942425	33943813	-	Eucgr.A02320	1388
scaffold_1	33959139	33962492	MACS2_ZMSH002C_ZMSH003C_ZMSH006B_vs_ZMSH002A_ZMSH003A_ZMSH006A_peak_5431	2109	.	10.7451	210.966	207.169	1082	scaffold_1	33959239	33960651	-	Eucgr.A02321	1412
scaffold_1	33974386	33977328	MACS2_ZMSH002C_ZMSH003C_ZMSH006B_vs_ZMSH002A_ZMSH003A_ZMSH006A_peak_5435	2096	.	9.92067	209.665	205.889	449	scaffold_1	33974468	33975880	-	Eucgr.A02323	1412
scaffold_1	34020456	34023445	MACS2_ZMSH002C_ZMSH003C_ZMSH006B_vs_ZMSH002A_ZMSH003A_ZMSH006A_peak_5454	2339	.	13.2027	233.963	229.728	1412	scaffold_1	34020548	34021969	-	Eucgr.A02326	1421
scaffold_1	34049669	34052652	MACS2_ZMSH002C_ZMSH003C_ZMSH006B_vs_ZMSH002A_ZMSH003A_ZMSH006A_peak_5468	1956	.	11.2333	195.695	192.157	827	scaffold_1	34049832	34051217	-	Eucgr.A02328	1385
scaffold_1	34059844	34061484	MACS2_ZMSH002C_ZMSH003C_ZMSH006B_vs_ZMSH002A_ZMSH003A_ZMSH006A_peak_5476	1388	.	6.62854	138.824	136.084	477	scaffold_1	34059928	34061277	-	Eucgr.A02329	1349
scaffold_1	34067854	34070760	MACS2_ZMSH002C_ZMSH003C_ZMSH006B_vs_ZMSH002A_ZMSH003A_ZMSH006A_peak_5482	1566	.	9.50966	156.679	153.725	2460	scaffold_1	34069025	34070428	-	Eucgr.A02330	1403
scaffold_1	34146063	34146696	MACS2_ZMSH002C_ZMSH003C_ZMSH006B_vs_ZMSH002A_ZMSH003A_ZMSH006A_peak_5490	2062	.	11.4472	206.263	202.548	374	scaffold_1	34146044	34148837	+	Eucgr.A02338	633
scaffold_1	34147268	34148136	MACS2_ZMSH002C_ZMSH003C_ZMSH006B_vs_ZMSH002A_ZMSH003A_ZMSH006A_peak_5491	1402	.	7.67302	140.234	137.477	488	scaffold_1	34146044	34148837	+	Eucgr.A02338	868
scaffold_1	34500588	34502842	MACS2_ZMSH002C_ZMSH003C_ZMSH006B_vs_ZMSH002A_ZMSH003A_ZMSH006A_peak_5499	890	.	7.35852	89.0081	86.7645	1804	scaffold_1	34500741	34504102	-	Eucgr.A02373	2101
scaffold_1	34503398	34504424	MACS2_ZMSH002C_ZMSH003C_ZMSH006B_vs_ZMSH002A_ZMSH003A_ZMSH006A_peak_5500	1698	.	9.7736	169.862	166.728	622	scaffold_1	34500741	34504102	-	Eucgr.A02373	704
scaffold_1	34646813	34648151	MACS2_ZMSH002C_ZMSH003C_ZMSH006B_vs_ZMSH002A_ZMSH003A_ZMSH006A_peak_5507	1453	.	5.98278	145.351	142.535	464	scaffold_1	34647033	34647750	+	Eucgr.A02388	717
scaffold_1	34733534	34734108	MACS2_ZMSH002C_ZMSH003C_ZMSH006B_vs_ZMSH002A_ZMSH003A_ZMSH006A_peak_5511	891	.	6.75451	89.1966	86.9512	217	scaffold_1	34731485	34734307	+	Eucgr.A02400	574
scaffold_1	34816995	34818177	MACS2_ZMSH002C_ZMSH003C_ZMSH006B_vs_ZMSH002A_ZMSH003A_ZMSH006A_peak_5515	728	.	6.50169	72.8495	70.7505	566	scaffold_1	34812929	34817924	-	Eucgr.A02413	929
scaffold_1	34877081	34878701	MACS2_ZMSH002C_ZMSH003C_ZMSH006B_vs_ZMSH002A_ZMSH003A_ZMSH006A_peak_5523	1878	.	10.0717	187.848	184.438	999	scaffold_1	34877781	34880160	+	Eucgr.A02420	920
scaffold_1	34879362	34880384	MACS2_ZMSH002C_ZMSH003C_ZMSH006B_vs_ZMSH002A_ZMSH003A_ZMSH006A_peak_5524	1121	.	7.15167	112.105	109.647	519	scaffold_1	34877781	34880160	+	Eucgr.A02420	798
scaffold_1	34885853	34888252	MACS2_ZMSH002C_ZMSH003C_ZMSH006B_vs_ZMSH002A_ZMSH003A_ZMSH006A_peak_5527	1719	.	8.24075	171.986	168.821	1606	scaffold_1	34885952	34887563	+	Eucgr.A02421	1611
scaffold_1	34890411	34892340	MACS2_ZMSH002C_ZMSH003C_ZMSH006B_vs_ZMSH002A_ZMSH003A_ZMSH006A_peak_5529	1903	.	10.5023	190.302	186.857	1310	scaffold_1	34890574	34892188	+	Eucgr.A02422	1614
scaffold_1	34896100	34898084	MACS2_ZMSH002C_ZMSH003C_ZMSH006B_vs_ZMSH002A_ZMSH003A_ZMSH006A_peak_5533	1691	.	10.445	169.146	166.023	1654	scaffold_1	34896203	34897983	+	Eucgr.A02423	1780
scaffold_1	34943561	34944706	MACS2_ZMSH002C_ZMSH003C_ZMSH006B_vs_ZMSH002A_ZMSH003A_ZMSH006A_peak_5550	1183	.	5.42604	118.396	115.874	332	scaffold_1	34943657	34944456	-	Eucgr.A02430	799
scaffold_1	34956646	34957699	MACS2_ZMSH002C_ZMSH003C_ZMSH006B_vs_ZMSH002A_ZMSH003A_ZMSH006A_peak_5552	880	.	4.78663	88.0489	85.8144	230	scaffold_1	34956762	34963470	-	Eucgr.A02432	937
scaffold_1	35002337	35003579	MACS2_ZMSH002C_ZMSH003C_ZMSH006B_vs_ZMSH002A_ZMSH003A_ZMSH006A_peak_5559	1248	.	8.38765	124.886	122.299	885	scaffold_1	35002489	35003379	+	Eucgr.A02433	890
scaffold_1	35022591	35023944	MACS2_ZMSH002C_ZMSH003C_ZMSH006B_vs_ZMSH002A_ZMSH003A_ZMSH006A_peak_5570	1797	.	9.20782	179.715	176.435	965	scaffold_1	35020755	35026222	-	Eucgr.A02436	1353
scaffold_1	35024354	35027601	MACS2_ZMSH002C_ZMSH003C_ZMSH006B_vs_ZMSH002A_ZMSH003A_ZMSH006A_peak_5571	2099	.	11.023	209.977	206.196	321	scaffold_1	35020755	35026222	-	Eucgr.A02436	1868
scaffold_1	35109177	35110542	MACS2_ZMSH002C_ZMSH003C_ZMSH006B_vs_ZMSH002A_ZMSH003A_ZMSH006A_peak_5584	1513	.	7.76043	151.316	148.428	813	scaffold_1	35109422	35110311	+	Eucgr.A02445	889
scaffold_1	35153473	35154166	MACS2_ZMSH002C_ZMSH003C_ZMSH006B_vs_ZMSH002A_ZMSH003A_ZMSH006A_peak_5595	1228	.	7.41977	122.812	120.245	466	scaffold_1	35153536	35154402	+	Eucgr.A02450	630
scaffold_1	35191125	35192521	MACS2_ZMSH002C_ZMSH003C_ZMSH006B_vs_ZMSH002A_ZMSH003A_ZMSH006A_peak_5599	1930	.	9.18849	193.005	189.513	712	scaffold_1	35190971	35193667	-	Eucgr.A02456	1396
scaffold_1	35193008	35193803	MACS2_ZMSH002C_ZMSH003C_ZMSH006B_vs_ZMSH002A_ZMSH003A_ZMSH006A_peak_5600	1184	.	7.5022	118.409	115.887	332	scaffold_1	35190971	35193667	-	Eucgr.A02456	659
scaffold_1	35229391	35231085	MACS2_ZMSH002C_ZMSH003C_ZMSH006B_vs_ZMSH002A_ZMSH003A_ZMSH006A_peak_5611	1067	.	5.65893	106.755	104.348	953	scaffold_1	35229578	35232322	+	Eucgr.A02457	1507
scaffold_1	35231745	35232461	MACS2_ZMSH002C_ZMSH003C_ZMSH006B_vs_ZMSH002A_ZMSH003A_ZMSH006A_peak_5612	1597	.	7.52345	159.799	156.804	336	scaffold_1	35229578	35232322	+	Eucgr.A02457	577
scaffold_1	35234714	35236441	MACS2_ZMSH002C_ZMSH003C_ZMSH006B_vs_ZMSH002A_ZMSH003A_ZMSH006A_peak_5614	1105	.	6.17421	110.577	108.134	641	scaffold_1	35235175	35237112	+	Eucgr.A02458	1266
scaffold_1	35236509	35237203	MACS2_ZMSH002C_ZMSH003C_ZMSH006B_vs_ZMSH002A_ZMSH003A_ZMSH006A_peak_5615	1413	.	7.92032	141.372	138.602	410	scaffold_1	35235175	35237112	+	Eucgr.A02458	603
scaffold_1	35253880	35255528	MACS2_ZMSH002C_ZMSH003C_ZMSH006B_vs_ZMSH002A_ZMSH003A_ZMSH006A_peak_5618	903	.	5.97425	90.3127	88.0577	263	scaffold_1	35254008	35256987	+	Eucgr.A02459	1520
scaffold_1	35256182	35256923	MACS2_ZMSH002C_ZMSH003C_ZMSH006B_vs_ZMSH002A_ZMSH003A_ZMSH006A_peak_5619	1750	.	11.172	175.034	171.826	309	scaffold_1	35254008	35256987	+	Eucgr.A02459	741
scaffold_1	35265686	35266407	MACS2_ZMSH002C_ZMSH003C_ZMSH006B_vs_ZMSH002A_ZMSH003A_ZMSH006A_peak_5622	1620	.	9.52492	162.045	159.019	328	scaffold_1	35263496	35266207	+	Eucgr.A02460	521
scaffold_1	35321869	35322622	MACS2_ZMSH002C_ZMSH003C_ZMSH006B_vs_ZMSH002A_ZMSH003A_ZMSH006A_peak_5640	1403	.	8.39445	140.389	137.63	478	scaffold_1	35322154	35325541	+	Eucgr.A02462	468
scaffold_1	35322889	35323556	MACS2_ZMSH002C_ZMSH003C_ZMSH006B_vs_ZMSH002A_ZMSH003A_ZMSH006A_peak_5641	1959	.	10.5103	195.938	192.398	323	scaffold_1	35322154	35325541	+	Eucgr.A02462	667
scaffold_1	35325144	35325964	MACS2_ZMSH002C_ZMSH003C_ZMSH006B_vs_ZMSH002A_ZMSH003A_ZMSH006A_peak_5643	1148	.	6.45727	114.816	112.332	277	scaffold_1	35322154	35325541	+	Eucgr.A02462	397
scaffold_1	35415276	35417529	MACS2_ZMSH002C_ZMSH003C_ZMSH006B_vs_ZMSH002A_ZMSH003A_ZMSH006A_peak_5656	2228	.	10.115	222.859	218.845	686	scaffold_1	35415498	35416516	+	Eucgr.A02474	1018
scaffold_1	35422657	35423744	MACS2_ZMSH002C_ZMSH003C_ZMSH006B_vs_ZMSH002A_ZMSH003A_ZMSH006A_peak_5661	2873	.	13.013	287.346	281.833	556	scaffold_1	35422965	35423537	-	Eucgr.A02475	572
scaffold_1	35443838	35445031	MACS2_ZMSH002C_ZMSH003C_ZMSH006B_vs_ZMSH002A_ZMSH003A_ZMSH006A_peak_5676	1116	.	6.1876	111.69	109.235	972	scaffold_1	35444252	35444995	-	Eucgr.A02477	743
scaffold_1	35446310	35447638	MACS2_ZMSH002C_ZMSH003C_ZMSH006B_vs_ZMSH002A_ZMSH003A_ZMSH006A_peak_5677	1882	.	10.6766	188.298	184.883	411	scaffold_1	35446325	35447026	-	Eucgr.A02478	701
scaffold_1	35452533	35453534	MACS2_ZMSH002C_ZMSH003C_ZMSH006B_vs_ZMSH002A_ZMSH003A_ZMSH006A_peak_5680	2113	.	10.6677	211.342	207.537	538	scaffold_1	35452752	35453303	-	Eucgr.A02479	551
scaffold_1	35473834	35474713	MACS2_ZMSH002C_ZMSH003C_ZMSH006B_vs_ZMSH002A_ZMSH003A_ZMSH006A_peak_5692	1841	.	9.00018	184.114	180.765	432	scaffold_1	35473920	35474462	-	Eucgr.A02481	542
scaffold_1	35478163	35478886	MACS2_ZMSH002C_ZMSH003C_ZMSH006B_vs_ZMSH002A_ZMSH003A_ZMSH006A_peak_5694	1562	.	9.57976	156.201	153.253	238	scaffold_1	35478100	35478752	-	Eucgr.A02482	589
scaffold_1	35487267	35489054	MACS2_ZMSH002C_ZMSH003C_ZMSH006B_vs_ZMSH002A_ZMSH003A_ZMSH006A_peak_5701	1639	.	9.80888	163.954	160.902	630	scaffold_1	35487575	35488018	-	Eucgr.A02484	443
scaffold_1	35491084	35492087	MACS2_ZMSH002C_ZMSH003C_ZMSH006B_vs_ZMSH002A_ZMSH003A_ZMSH006A_peak_5703	1880	.	11.1882	188.083	184.671	340	scaffold_1	35491294	35491794	-	Eucgr.A02485	500
scaffold_1	35502599	35503312	MACS2_ZMSH002C_ZMSH003C_ZMSH006B_vs_ZMSH002A_ZMSH003A_ZMSH006A_peak_5709	1177	.	7.18089	117.719	115.204	353	scaffold_1	35502385	35503249	-	Eucgr.A02486	650
scaffold_1	35515215	35516070	MACS2_ZMSH002C_ZMSH003C_ZMSH006B_vs_ZMSH002A_ZMSH003A_ZMSH006A_peak_5717	1157	.	7.95085	115.765	113.27	355	scaffold_1	35515130	35515956	-	Eucgr.A02487	741
scaffold_1	35950219	35951454	MACS2_ZMSH002C_ZMSH003C_ZMSH006B_vs_ZMSH002A_ZMSH003A_ZMSH006A_peak_5759	2048	.	11.321	204.88	201.187	629	scaffold_1	35950579	35954088	+	Eucgr.A02538	875
scaffold_1	35952977	35954011	MACS2_ZMSH002C_ZMSH003C_ZMSH006B_vs_ZMSH002A_ZMSH003A_ZMSH006A_peak_5761	1368	.	7.66264	136.881	134.164	597	scaffold_1	35950579	35954088	+	Eucgr.A02538	1034
scaffold_1	36028112	36029174	MACS2_ZMSH002C_ZMSH003C_ZMSH006B_vs_ZMSH002A_ZMSH003A_ZMSH006A_peak_5782	1295	.	7.87683	129.525	126.888	626	scaffold_1	36028421	36029201	+	Eucgr.A02549	753
scaffold_1	36145574	36147394	MACS2_ZMSH002C_ZMSH003C_ZMSH006B_vs_ZMSH002A_ZMSH003A_ZMSH006A_peak_5791	1534	.	8.42025	153.468	150.552	446	scaffold_1	36145812	36146643	+	Eucgr.A02565	831
scaffold_1	36145574	36147394	MACS2_ZMSH002C_ZMSH003C_ZMSH006B_vs_ZMSH002A_ZMSH003A_ZMSH006A_peak_5791	1534	.	8.42025	153.468	150.552	446	scaffold_1	36146766	36147494	+	Eucgr.A02566	628
scaffold_1	36276544	36277135	MACS2_ZMSH002C_ZMSH003C_ZMSH006B_vs_ZMSH002A_ZMSH003A_ZMSH006A_peak_5805	734	.	6.16683	73.4319	71.3279	427	scaffold_1	36275865	36277143	-	Eucgr.A02579	591
scaffold_1	36294245	36296187	MACS2_ZMSH002C_ZMSH003C_ZMSH006B_vs_ZMSH002A_ZMSH003A_ZMSH006A_peak_5808	1791	.	9.90124	179.179	175.908	384	scaffold_1	36294122	36295487	-	Eucgr.A02580	1242
scaffold_1	36305239	36306914	MACS2_ZMSH002C_ZMSH003C_ZMSH006B_vs_ZMSH002A_ZMSH003A_ZMSH006A_peak_5813	1652	.	8.86948	165.277	162.208	423	scaffold_1	36305189	36306510	-	Eucgr.A02581	1271
scaffold_1	36328753	36332026	MACS2_ZMSH002C_ZMSH003C_ZMSH006B_vs_ZMSH002A_ZMSH003A_ZMSH006A_peak_5822	2038	.	10.4908	203.875	200.202	2563	scaffold_1	36330118	36331609	-	Eucgr.A02582	1491
scaffold_1	36337640	36339688	MACS2_ZMSH002C_ZMSH003C_ZMSH006B_vs_ZMSH002A_ZMSH003A_ZMSH006A_peak_5826	2363	.	12.5502	236.342	232.057	563	scaffold_1	36337838	36338968	-	Eucgr.A02583	1130
scaffold_1	36357213	36358807	MACS2_ZMSH002C_ZMSH003C_ZMSH006B_vs_ZMSH002A_ZMSH003A_ZMSH006A_peak_5833	2158	.	11.6533	215.801	211.917	509	scaffold_1	36357390	36358610	-	Eucgr.A02584	1220
scaffold_1	36365325	36366777	MACS2_ZMSH002C_ZMSH003C_ZMSH006B_vs_ZMSH002A_ZMSH003A_ZMSH006A_peak_5839	2132	.	12.2407	213.234	209.396	429	scaffold_1	36365473	36366585	-	Eucgr.A02586	1112
scaffold_1	36448570	36450009	MACS2_ZMSH002C_ZMSH003C_ZMSH006B_vs_ZMSH002A_ZMSH003A_ZMSH006A_peak_5849	1877	.	9.44793	187.774	184.367	908	scaffold_1	36448916	36449963	+	Eucgr.A02595	1047
scaffold_1	36489828	36491551	MACS2_ZMSH002C_ZMSH003C_ZMSH006B_vs_ZMSH002A_ZMSH003A_ZMSH006A_peak_5864	1670	.	8.63228	167.057	163.965	555	scaffold_1	36489979	36493652	+	Eucgr.A02599	1572
scaffold_1	36492074	36493500	MACS2_ZMSH002C_ZMSH003C_ZMSH006B_vs_ZMSH002A_ZMSH003A_ZMSH006A_peak_5865	921	.	6.48898	92.1185	89.8474	1083	scaffold_1	36489979	36493652	+	Eucgr.A02599	1426
scaffold_1	36583092	36585326	MACS2_ZMSH002C_ZMSH003C_ZMSH006B_vs_ZMSH002A_ZMSH003A_ZMSH006A_peak_5868	1515	.	8.17194	151.536	148.645	695	scaffold_1	36582379	36583873	+	Eucgr.A02608	781
scaffold_1	36598286	36601926	MACS2_ZMSH002C_ZMSH003C_ZMSH006B_vs_ZMSH002A_ZMSH003A_ZMSH006A_peak_5873	1633	.	9.64339	163.377	160.334	2526	scaffold_1	36599909	36600966	-	Eucgr.A02609	1057
scaffold_1	36673495	36674774	MACS2_ZMSH002C_ZMSH003C_ZMSH006B_vs_ZMSH002A_ZMSH003A_ZMSH006A_peak_5882	1078	.	6.81333	107.896	105.479	477	scaffold_1	36673325	36674568	-	Eucgr.A02615	1073
scaffold_1	36713525	36714641	MACS2_ZMSH002C_ZMSH003C_ZMSH006B_vs_ZMSH002A_ZMSH003A_ZMSH006A_peak_5886	900	.	6.16742	90.0909	87.8373	694	scaffold_1	36713259	36714654	-	Eucgr.A02618	1116
scaffold_1	36750186	36751076	MACS2_ZMSH002C_ZMSH003C_ZMSH006B_vs_ZMSH002A_ZMSH003A_ZMSH006A_peak_5895	1077	.	6.87932	107.741	105.325	588	scaffold_1	36749963	36751029	-	Eucgr.A02619	843
scaffold_1	36777161	36777924	MACS2_ZMSH002C_ZMSH003C_ZMSH006B_vs_ZMSH002A_ZMSH003A_ZMSH006A_peak_5897	892	.	6.25027	89.2804	87.0336	283	scaffold_1	36776344	36782246	+	Eucgr.A02623	763
scaffold_1	36825063	36825913	MACS2_ZMSH002C_ZMSH003C_ZMSH006B_vs_ZMSH002A_ZMSH003A_ZMSH006A_peak_5903	1000	.	7.01133	100.06	97.7158	394	scaffold_1	36825251	36827522	+	Eucgr.A02625	662
scaffold_1	36882649	36883737	MACS2_ZMSH002C_ZMSH003C_ZMSH006B_vs_ZMSH002A_ZMSH003A_ZMSH006A_peak_5909	735	.	4.79448	73.572	71.4669	772	scaffold_1	36881421	36883819	+	Eucgr.A02633	1088
scaffold_1	36895010	36895536	MACS2_ZMSH002C_ZMSH003C_ZMSH006B_vs_ZMSH002A_ZMSH003A_ZMSH006A_peak_5910	1054	.	6.94366	105.413	103.018	175	scaffold_1	36894662	36897136	-	Eucgr.A02635	526
scaffold_1	36895773	36896280	MACS2_ZMSH002C_ZMSH003C_ZMSH006B_vs_ZMSH002A_ZMSH003A_ZMSH006A_peak_5911	1609	.	9.67125	160.938	157.926	269	scaffold_1	36894662	36897136	-	Eucgr.A02635	507
scaffold_1	36938664	36939152	MACS2_ZMSH002C_ZMSH003C_ZMSH006B_vs_ZMSH002A_ZMSH003A_ZMSH006A_peak_5925	1617	.	8.96277	161.704	158.685	290	scaffold_1	36937931	36940124	-	Eucgr.A02636	488
scaffold_1	36965571	36966089	MACS2_ZMSH002C_ZMSH003C_ZMSH006B_vs_ZMSH002A_ZMSH003A_ZMSH006A_peak_5940	940	.	6.65852	94.0849	91.7954	198	scaffold_1	36965830	36967694	-	Eucgr.A02637	259
scaffold_1	36966234	36966805	MACS2_ZMSH002C_ZMSH003C_ZMSH006B_vs_ZMSH002A_ZMSH003A_ZMSH006A_peak_5941	1364	.	8.77664	136.407	133.694	394	scaffold_1	36965830	36967694	-	Eucgr.A02637	571
scaffold_1	36967314	36969008	MACS2_ZMSH002C_ZMSH003C_ZMSH006B_vs_ZMSH002A_ZMSH003A_ZMSH006A_peak_5942	2385	.	13.3575	238.529	234.198	1107	scaffold_1	36965830	36967694	-	Eucgr.A02637	380
scaffold_1	36975902	36977156	MACS2_ZMSH002C_ZMSH003C_ZMSH006B_vs_ZMSH002A_ZMSH003A_ZMSH006A_peak_5947	2034	.	10.3508	203.449	199.783	1036	scaffold_1	36975976	36977913	-	Eucgr.A02638	1180
scaffold_1	37000964	37002321	MACS2_ZMSH002C_ZMSH003C_ZMSH006B_vs_ZMSH002A_ZMSH003A_ZMSH006A_peak_5957	2117	.	10.3665	211.751	207.937	372	scaffold_1	37000908	37003068	-	Eucgr.A02639	1357
scaffold_1	37044164	37044911	MACS2_ZMSH002C_ZMSH003C_ZMSH006B_vs_ZMSH002A_ZMSH003A_ZMSH006A_peak_5967	2045	.	11.4192	204.575	200.89	492	scaffold_1	37044361	37046889	-	Eucgr.A02642	550
scaffold_1	37045478	37047540	MACS2_ZMSH002C_ZMSH003C_ZMSH006B_vs_ZMSH002A_ZMSH003A_ZMSH006A_peak_5969	2581	.	12.2492	258.133	253.358	522	scaffold_1	37044361	37046889	-	Eucgr.A02642	1411
scaffold_1	37051262	37053041	MACS2_ZMSH002C_ZMSH003C_ZMSH006B_vs_ZMSH002A_ZMSH003A_ZMSH006A_peak_5973	1325	.	8.44145	132.526	129.856	740	scaffold_1	37051577	37052346	+	Eucgr.A02643	769
scaffold_1	37081758	37083426	MACS2_ZMSH002C_ZMSH003C_ZMSH006B_vs_ZMSH002A_ZMSH003A_ZMSH006A_peak_5988	2233	.	9.36158	223.345	219.321	750	scaffold_1	37081847	37083286	-	Eucgr.A02644	1439
scaffold_1	37094773	37096416	MACS2_ZMSH002C_ZMSH003C_ZMSH006B_vs_ZMSH002A_ZMSH003A_ZMSH006A_peak_5994	1986	.	9.5032	198.642	195.057	662	scaffold_1	37094716	37096189	-	Eucgr.A02646	1416
scaffold_1	37100730	37103161	MACS2_ZMSH002C_ZMSH003C_ZMSH006B_vs_ZMSH002A_ZMSH003A_ZMSH006A_peak_5997	1517	.	7.15289	151.705	148.812	2148	scaffold_1	37100786	37106428	-	Eucgr.A02647	2375
scaffold_1	37103269	37103882	MACS2_ZMSH002C_ZMSH003C_ZMSH006B_vs_ZMSH002A_ZMSH003A_ZMSH006A_peak_5998	2016	.	10.4383	201.64	198.004	378	scaffold_1	37100786	37106428	-	Eucgr.A02647	613
scaffold_1	37104317	37104719	MACS2_ZMSH002C_ZMSH003C_ZMSH006B_vs_ZMSH002A_ZMSH003A_ZMSH006A_peak_5999	883	.	6.87451	88.3518	86.1144	155	scaffold_1	37100786	37106428	-	Eucgr.A02647	402
scaffold_1	37104794	37106463	MACS2_ZMSH002C_ZMSH003C_ZMSH006B_vs_ZMSH002A_ZMSH003A_ZMSH006A_peak_6000	1333	.	8.29949	133.398	130.718	1481	scaffold_1	37100786	37106428	-	Eucgr.A02647	1634
scaffold_1	37245428	37246191	MACS2_ZMSH002C_ZMSH003C_ZMSH006B_vs_ZMSH002A_ZMSH003A_ZMSH006A_peak_6014	2005	.	10.0181	200.509	196.891	505	scaffold_1	37245496	37246929	-	Eucgr.A02667	695
scaffold_1	37246419	37247592	MACS2_ZMSH002C_ZMSH003C_ZMSH006B_vs_ZMSH002A_ZMSH003A_ZMSH006A_peak_6015	1563	.	9.1324	156.322	153.371	380	scaffold_1	37245496	37246929	-	Eucgr.A02667	510
scaffold_1	37263293	37265819	MACS2_ZMSH002C_ZMSH003C_ZMSH006B_vs_ZMSH002A_ZMSH003A_ZMSH006A_peak_6025	2479	.	12.6443	247.958	243.417	873	scaffold_1	37263915	37265423	+	Eucgr.A02668	1508
scaffold_1	37291483	37292867	MACS2_ZMSH002C_ZMSH003C_ZMSH006B_vs_ZMSH002A_ZMSH003A_ZMSH006A_peak_6034	854	.	6.59502	85.4454	83.2332	567	scaffold_1	37291249	37292914	-	Eucgr.A02669	1384
scaffold_1	37418079	37418856	MACS2_ZMSH002C_ZMSH003C_ZMSH006B_vs_ZMSH002A_ZMSH003A_ZMSH006A_peak_6052	816	.	6.50572	81.6529	79.4741	573	scaffold_1	37413941	37418321	-	Eucgr.A02679	242
scaffold_1	37453078	37453904	MACS2_ZMSH002C_ZMSH003C_ZMSH006B_vs_ZMSH002A_ZMSH003A_ZMSH006A_peak_6060	1301	.	7.66741	130.175	127.529	539	scaffold_1	37452909	37453848	-	Eucgr.A02687	770
scaffold_1	37459495	37461575	MACS2_ZMSH002C_ZMSH003C_ZMSH006B_vs_ZMSH002A_ZMSH003A_ZMSH006A_peak_6064	1808	.	10.0234	180.872	177.573	1837	scaffold_1	37459538	37461632	+	Eucgr.A02688	2037
scaffold_1	37467092	37469126	MACS2_ZMSH002C_ZMSH003C_ZMSH006B_vs_ZMSH002A_ZMSH003A_ZMSH006A_peak_6069	1859	.	8.38612	185.94	182.562	1058	scaffold_1	37467487	37470253	+	Eucgr.A02689	1639
scaffold_1	37541021	37542809	MACS2_ZMSH002C_ZMSH003C_ZMSH006B_vs_ZMSH002A_ZMSH003A_ZMSH006A_peak_6072	1181	.	6.75609	118.159	115.64	1065	scaffold_1	37541157	37542605	+	Eucgr.A02692	1448
scaffold_1	37556487	37558456	MACS2_ZMSH002C_ZMSH003C_ZMSH006B_vs_ZMSH002A_ZMSH003A_ZMSH006A_peak_6080	2066	.	10.4012	206.693	202.97	1020	scaffold_1	37556647	37558568	+	Eucgr.A02693	1809
scaffold_1	37574409	37576719	MACS2_ZMSH002C_ZMSH003C_ZMSH006B_vs_ZMSH002A_ZMSH003A_ZMSH006A_peak_6089	1915	.	8.29645	191.508	188.04	914	scaffold_1	37574596	37576020	-	Eucgr.A02695	1424
scaffold_1	37611995	37613273	MACS2_ZMSH002C_ZMSH003C_ZMSH006B_vs_ZMSH002A_ZMSH003A_ZMSH006A_peak_6101	2098	.	9.21213	209.803	206.024	342	scaffold_1	37612102	37613070	-	Eucgr.A02699	968
scaffold_1	37628461	37630164	MACS2_ZMSH002C_ZMSH003C_ZMSH006B_vs_ZMSH002A_ZMSH003A_ZMSH006A_peak_6106	1550	.	8.52867	155.068	152.133	440	scaffold_1	37628389	37630040	-	Eucgr.A02700	1579
scaffold_1	37635564	37637465	MACS2_ZMSH002C_ZMSH003C_ZMSH006B_vs_ZMSH002A_ZMSH003A_ZMSH006A_peak_6110	1297	.	6.80679	129.792	127.152	897	scaffold_1	37635837	37637456	-	Eucgr.A02701	1619
scaffold_1	37674755	37677013	MACS2_ZMSH002C_ZMSH003C_ZMSH006B_vs_ZMSH002A_ZMSH003A_ZMSH006A_peak_6122	1562	.	6.41839	156.269	153.321	1029	scaffold_1	37675279	37676918	-	Eucgr.A02703	1639
scaffold_1	37691369	37692692	MACS2_ZMSH002C_ZMSH003C_ZMSH006B_vs_ZMSH002A_ZMSH003A_ZMSH006A_peak_6124	1576	.	9.24849	157.665	154.697	1097	scaffold_1	37691139	37691846	+	Eucgr.A02705	477
scaffold_1	37697973	37699600	MACS2_ZMSH002C_ZMSH003C_ZMSH006B_vs_ZMSH002A_ZMSH003A_ZMSH006A_peak_6126	1054	.	6.94366	105.413	103.018	822	scaffold_1	37697867	37699582	-	Eucgr.A02706	1609
scaffold_1	37716629	37718380	MACS2_ZMSH002C_ZMSH003C_ZMSH006B_vs_ZMSH002A_ZMSH003A_ZMSH006A_peak_6131	1000	.	6.15349	100.09	97.7451	1176	scaffold_1	37716740	37718203	-	Eucgr.A02709	1463
scaffold_1	37728017	37729586	MACS2_ZMSH002C_ZMSH003C_ZMSH006B_vs_ZMSH002A_ZMSH003A_ZMSH006A_peak_6132	756	.	5.72168	75.6967	73.5715	368	scaffold_1	37727945	37729407	-	Eucgr.A02710	1390
scaffold_1	37760247	37762366	MACS2_ZMSH002C_ZMSH003C_ZMSH006B_vs_ZMSH002A_ZMSH003A_ZMSH006A_peak_6134	718	.	6.82948	71.876	69.7842	1291	scaffold_1	37760768	37761106	-	Eucgr.A02711	338
scaffold_1	37760247	37762366	MACS2_ZMSH002C_ZMSH003C_ZMSH006B_vs_ZMSH002A_ZMSH003A_ZMSH006A_peak_6134	718	.	6.82948	71.876	69.7842	1291	scaffold_1	37761223	37762240	-	Eucgr.A02712	1017
scaffold_1	37772387	37774277	MACS2_ZMSH002C_ZMSH003C_ZMSH006B_vs_ZMSH002A_ZMSH003A_ZMSH006A_peak_6135	1650	.	8.16217	165.021	161.955	1630	scaffold_1	37772315	37774089	-	Eucgr.A02713	1702
scaffold_1	37893985	37896228	MACS2_ZMSH002C_ZMSH003C_ZMSH006B_vs_ZMSH002A_ZMSH003A_ZMSH006A_peak_6156	1596	.	9.78602	159.67	156.677	1993	scaffold_1	37895565	37896755	-	Eucgr.A02730	663
scaffold_1	37993313	37993868	MACS2_ZMSH002C_ZMSH003C_ZMSH006B_vs_ZMSH002A_ZMSH003A_ZMSH006A_peak_6168	853	.	6.40498	85.3992	83.1872	218	scaffold_1	37986628	37996301	+	Eucgr.A02749	555
scaffold_1	37994304	37995640	MACS2_ZMSH002C_ZMSH003C_ZMSH006B_vs_ZMSH002A_ZMSH003A_ZMSH006A_peak_6169	986	.	6.04693	98.6018	96.2709	840	scaffold_1	37986628	37996301	+	Eucgr.A02749	1336
scaffold_1	38327557	38328645	MACS2_ZMSH002C_ZMSH003C_ZMSH006B_vs_ZMSH002A_ZMSH003A_ZMSH006A_peak_6211	1482	.	7.06647	148.257	145.406	352	scaffold_1	38328482	38348265	+	Eucgr.A02780	163
scaffold_1	38366717	38367930	MACS2_ZMSH002C_ZMSH003C_ZMSH006B_vs_ZMSH002A_ZMSH003A_ZMSH006A_peak_6214	1287	.	7.30142	128.702	126.074	569	scaffold_1	38367209	38371235	-	Eucgr.A02781	721
scaffold_1	38368685	38369616	MACS2_ZMSH002C_ZMSH003C_ZMSH006B_vs_ZMSH002A_ZMSH003A_ZMSH006A_peak_6215	850	.	4.66358	85.0312	82.8219	606	scaffold_1	38367209	38371235	-	Eucgr.A02781	931
scaffold_1	38371032	38372840	MACS2_ZMSH002C_ZMSH003C_ZMSH006B_vs_ZMSH002A_ZMSH003A_ZMSH006A_peak_6217	1139	.	7.88204	113.936	111.46	1379	scaffold_1	38367209	38371235	-	Eucgr.A02781	203
scaffold_1	38380775	38382280	MACS2_ZMSH002C_ZMSH003C_ZMSH006B_vs_ZMSH002A_ZMSH003A_ZMSH006A_peak_6223	1699	.	9.44458	169.999	166.865	1247	scaffold_1	38381337	38383172	+	Eucgr.A02782	943
scaffold_1	38382561	38383107	MACS2_ZMSH002C_ZMSH003C_ZMSH006B_vs_ZMSH002A_ZMSH003A_ZMSH006A_peak_6224	1436	.	7.31482	143.686	140.89	243	scaffold_1	38381337	38383172	+	Eucgr.A02782	546
scaffold_1	38404132	38404818	MACS2_ZMSH002C_ZMSH003C_ZMSH006B_vs_ZMSH002A_ZMSH003A_ZMSH006A_peak_6229	870	.	6.64026	87.0099	84.783	276	scaffold_1	38403092	38404934	+	Eucgr.A02785	686
scaffold_1	38551220	38552226	MACS2_ZMSH002C_ZMSH003C_ZMSH006B_vs_ZMSH002A_ZMSH003A_ZMSH006A_peak_6232	1298	.	7.46152	129.801	127.16	520	scaffold_1	38548021	38551908	-	Eucgr.A02805	688
scaffold_1	38645603	38647223	MACS2_ZMSH002C_ZMSH003C_ZMSH006B_vs_ZMSH002A_ZMSH003A_ZMSH006A_peak_6260	1652	.	8.75739	165.22	162.152	636	scaffold_1	38645747	38647368	+	Eucgr.A02817	1476
scaffold_1	38660833	38661975	MACS2_ZMSH002C_ZMSH003C_ZMSH006B_vs_ZMSH002A_ZMSH003A_ZMSH006A_peak_6263	1421	.	6.71112	142.163	139.384	753	scaffold_1	38661043	38662281	+	Eucgr.A02818	932
scaffold_1	38683767	38684588	MACS2_ZMSH002C_ZMSH003C_ZMSH006B_vs_ZMSH002A_ZMSH003A_ZMSH006A_peak_6266	908	.	4.56883	90.8702	88.6097	570	scaffold_1	38683751	38684952	+	Eucgr.A02820	821
scaffold_1	38688700	38689988	MACS2_ZMSH002C_ZMSH003C_ZMSH006B_vs_ZMSH002A_ZMSH003A_ZMSH006A_peak_6269	1235	.	7.64713	123.505	120.931	771	scaffold_1	38689140	38689595	+	Eucgr.A02821	455
scaffold_1	38694920	38696470	MACS2_ZMSH002C_ZMSH003C_ZMSH006B_vs_ZMSH002A_ZMSH003A_ZMSH006A_peak_6273	1496	.	8.11729	149.69	146.821	737	scaffold_1	38694654	38696047	+	Eucgr.A02822	1127
scaffold_1	38697586	38699504	MACS2_ZMSH002C_ZMSH003C_ZMSH006B_vs_ZMSH002A_ZMSH003A_ZMSH006A_peak_6274	1309	.	8.72735	130.976	128.323	821	scaffold_1	38698022	38698638	+	Eucgr.A02823	616
scaffold_1	38702646	38703853	MACS2_ZMSH002C_ZMSH003C_ZMSH006B_vs_ZMSH002A_ZMSH003A_ZMSH006A_peak_6277	2062	.	11.0511	206.239	202.525	870	scaffold_1	38703149	38703784	+	Eucgr.A02824	635
scaffold_1	38707357	38709738	MACS2_ZMSH002C_ZMSH003C_ZMSH006B_vs_ZMSH002A_ZMSH003A_ZMSH006A_peak_6280	1698	.	9.9974	169.832	166.698	1020	scaffold_1	38708051	38708605	+	Eucgr.A02825	554
scaffold_1	38716224	38717303	MACS2_ZMSH002C_ZMSH003C_ZMSH006B_vs_ZMSH002A_ZMSH003A_ZMSH006A_peak_6284	1793	.	10.6149	179.387	176.111	620	scaffold_1	38716577	38717212	+	Eucgr.A02826	635
scaffold_1	38721425	38723147	MACS2_ZMSH002C_ZMSH003C_ZMSH006B_vs_ZMSH002A_ZMSH003A_ZMSH006A_peak_6287	1858	.	9.21025	185.807	182.431	710	scaffold_1	38721806	38722381	+	Eucgr.A02827	575
scaffold_1	38739433	38741425	MACS2_ZMSH002C_ZMSH003C_ZMSH006B_vs_ZMSH002A_ZMSH003A_ZMSH006A_peak_6293	1101	.	8.44499	110.196	107.756	1561	scaffold_1	38740722	38741468	+	Eucgr.A02830	703
scaffold_1	38756188	38758262	MACS2_ZMSH002C_ZMSH003C_ZMSH006B_vs_ZMSH002A_ZMSH003A_ZMSH006A_peak_6297	1315	.	7.51616	131.576	128.915	905	scaffold_1	38756607	38757191	+	Eucgr.A02831	584
scaffold_1	38759512	38762124	MACS2_ZMSH002C_ZMSH003C_ZMSH006B_vs_ZMSH002A_ZMSH003A_ZMSH006A_peak_6299	2350	.	10.2985	235.081	230.821	2000	scaffold_1	38761258	38761845	+	Eucgr.A02832	587
scaffold_1	38766496	38768599	MACS2_ZMSH002C_ZMSH003C_ZMSH006B_vs_ZMSH002A_ZMSH003A_ZMSH006A_peak_6303	1438	.	7.77919	143.837	141.038	629	scaffold_1	38766681	38767589	-	Eucgr.A02833	908
scaffold_1	38776879	38777754	MACS2_ZMSH002C_ZMSH003C_ZMSH006B_vs_ZMSH002A_ZMSH003A_ZMSH006A_peak_6308	1348	.	7.51376	134.877	132.181	567	scaffold_1	38776981	38777958	+	Eucgr.A02834	773
scaffold_1	38818831	38819360	MACS2_ZMSH002C_ZMSH003C_ZMSH006B_vs_ZMSH002A_ZMSH003A_ZMSH006A_peak_6310	776	.	5.47202	77.6934	75.5507	325	scaffold_1	38818715	38819252	-	Eucgr.A02840	421
scaffold_1	38843872	38845264	MACS2_ZMSH002C_ZMSH003C_ZMSH006B_vs_ZMSH002A_ZMSH003A_ZMSH006A_peak_6317	1080	.	7.54701	108.02	105.602	546	scaffold_1	38843872	38845505	+	Eucgr.A02843	1392
scaffold_1	38876076	38880344	MACS2_ZMSH002C_ZMSH003C_ZMSH006B_vs_ZMSH002A_ZMSH003A_ZMSH006A_peak_6321	820	.	5.95371	82.0135	79.8313	2482	scaffold_1	38876585	38879433	+	Eucgr.A02847	2848
scaffold_1	38899693	38901605	MACS2_ZMSH002C_ZMSH003C_ZMSH006B_vs_ZMSH002A_ZMSH003A_ZMSH006A_peak_6324	1390	.	7.51149	139.066	136.32	417	scaffold_1	38899778	38900743	-	Eucgr.A02849	965
scaffold_1	38922245	38923753	MACS2_ZMSH002C_ZMSH003C_ZMSH006B_vs_ZMSH002A_ZMSH003A_ZMSH006A_peak_6329	1252	.	7.19524	125.211	122.62	678	scaffold_1	38922416	38923581	-	Eucgr.A02850	1165
scaffold_1	38939283	38941059	MACS2_ZMSH002C_ZMSH003C_ZMSH006B_vs_ZMSH002A_ZMSH003A_ZMSH006A_peak_6333	1106	.	8.74902	110.622	108.179	324	scaffold_1	38940723	38943420	-	Eucgr.A02851	336
scaffold_1	38978936	38980500	MACS2_ZMSH002C_ZMSH003C_ZMSH006B_vs_ZMSH002A_ZMSH003A_ZMSH006A_peak_6342	1826	.	10.3152	182.666	179.34	714	scaffold_1	38979093	38980097	-	Eucgr.A02852	1004
scaffold_1	38984115	38985781	MACS2_ZMSH002C_ZMSH003C_ZMSH006B_vs_ZMSH002A_ZMSH003A_ZMSH006A_peak_6347	2311	.	9.6969	231.116	226.94	774	scaffold_1	38984519	38985574	-	Eucgr.A02853	1055
scaffold_1	38995149	38996476	MACS2_ZMSH002C_ZMSH003C_ZMSH006B_vs_ZMSH002A_ZMSH003A_ZMSH006A_peak_6355	1618	.	7.94737	161.86	158.838	463	scaffold_1	38995063	38996276	-	Eucgr.A02854	1127
scaffold_1	39000742	39002465	MACS2_ZMSH002C_ZMSH003C_ZMSH006B_vs_ZMSH002A_ZMSH003A_ZMSH006A_peak_6361	2552	.	10.0462	255.21	250.506	870	scaffold_1	39000827	39002253	-	Eucgr.A02855	1426
scaffold_1	39037912	39039570	MACS2_ZMSH002C_ZMSH003C_ZMSH006B_vs_ZMSH002A_ZMSH003A_ZMSH006A_peak_6380	1165	.	7.61261	116.523	114.023	1159	scaffold_1	39038190	39039158	-	Eucgr.A02857	968
scaffold_1	39062905	39064572	MACS2_ZMSH002C_ZMSH003C_ZMSH006B_vs_ZMSH002A_ZMSH003A_ZMSH006A_peak_6387	965	.	6.23793	96.5671	94.256	814	scaffold_1	39062994	39064233	-	Eucgr.A02860	1239
scaffold_1	39119377	39120638	MACS2_ZMSH002C_ZMSH003C_ZMSH006B_vs_ZMSH002A_ZMSH003A_ZMSH006A_peak_6395	909	.	6.02382	90.9604	88.6989	290	scaffold_1	39119553	39121198	-	Eucgr.A02870	1085
scaffold_1	39120800	39121366	MACS2_ZMSH002C_ZMSH003C_ZMSH006B_vs_ZMSH002A_ZMSH003A_ZMSH006A_peak_6396	1413	.	6.39078	141.364	138.593	233	scaffold_1	39119553	39121198	-	Eucgr.A02870	398
scaffold_1	39132168	39133806	MACS2_ZMSH002C_ZMSH003C_ZMSH006B_vs_ZMSH002A_ZMSH003A_ZMSH006A_peak_6397	1384	.	8.33029	138.489	135.753	1381	scaffold_1	39132255	39133697	-	Eucgr.A02873	1442
scaffold_1	39203822	39204836	MACS2_ZMSH002C_ZMSH003C_ZMSH006B_vs_ZMSH002A_ZMSH003A_ZMSH006A_peak_6403	1694	.	9.20251	169.485	166.355	353	scaffold_1	39203782	39204624	-	Eucgr.A02882	802
scaffold_1	39231475	39232003	MACS2_ZMSH002C_ZMSH003C_ZMSH006B_vs_ZMSH002A_ZMSH003A_ZMSH006A_peak_6414	946	.	5.89377	94.6793	92.3846	237	scaffold_1	39229070	39231792	-	Eucgr.A02886	317
scaffold_1	39261307	39261992	MACS2_ZMSH002C_ZMSH003C_ZMSH006B_vs_ZMSH002A_ZMSH003A_ZMSH006A_peak_6424	964	.	7.159	96.4605	94.15	510	scaffold_1	39261655	39267771	+	Eucgr.A02887	337
scaffold_1	39291135	39292450	MACS2_ZMSH002C_ZMSH003C_ZMSH006B_vs_ZMSH002A_ZMSH003A_ZMSH006A_peak_6435	2112	.	10.9904	211.241	207.438	545	scaffold_1	39290711	39291901	-	Eucgr.A02890	766
scaffold_1	39419720	39421843	MACS2_ZMSH002C_ZMSH003C_ZMSH006B_vs_ZMSH002A_ZMSH003A_ZMSH006A_peak_6462	1658	.	8.91494	165.859	162.781	529	scaffold_1	39420114	39421019	+	Eucgr.A02901	905
scaffold_1	39453718	39455529	MACS2_ZMSH002C_ZMSH003C_ZMSH006B_vs_ZMSH002A_ZMSH003A_ZMSH006A_peak_6467	814	.	5.50067	81.4339	79.2578	833	scaffold_1	39455264	39457612	-	Eucgr.A02906	265
scaffold_1	39455718	39459606	MACS2_ZMSH002C_ZMSH003C_ZMSH006B_vs_ZMSH002A_ZMSH003A_ZMSH006A_peak_6468	1965	.	9.91193	196.589	193.04	2127	scaffold_1	39455264	39457612	-	Eucgr.A02906	1894
scaffold_1	39487971	39488761	MACS2_ZMSH002C_ZMSH003C_ZMSH006B_vs_ZMSH002A_ZMSH003A_ZMSH006A_peak_6473	891	.	6.32557	89.1473	86.9021	366	scaffold_1	39487885	39492259	-	Eucgr.A02908	790
scaffold_1	39804903	39806171	MACS2_ZMSH002C_ZMSH003C_ZMSH006B_vs_ZMSH002A_ZMSH003A_ZMSH006A_peak_6507	804	.	5.31387	80.4646	78.298	338	scaffold_1	39805039	39807086	-	Eucgr.A02942	1132
scaffold_1	39806633	39807988	MACS2_ZMSH002C_ZMSH003C_ZMSH006B_vs_ZMSH002A_ZMSH003A_ZMSH006A_peak_6508	1334	.	8.73849	133.437	130.756	278	scaffold_1	39805039	39807086	-	Eucgr.A02942	453
scaffold_1	39922867	39924383	MACS2_ZMSH002C_ZMSH003C_ZMSH006B_vs_ZMSH002A_ZMSH003A_ZMSH006A_peak_6517	1239	.	6.74312	123.95	121.371	672	scaffold_1	39923138	39924256	+	Eucgr.A02955	1118
scaffold_1	39931971	39933643	MACS2_ZMSH002C_ZMSH003C_ZMSH006B_vs_ZMSH002A_ZMSH003A_ZMSH006A_peak_6519	1365	.	7.98475	136.518	133.805	1190	scaffold_1	39932324	39933448	+	Eucgr.A02958	1124
scaffold_1	40077412	40078294	MACS2_ZMSH002C_ZMSH003C_ZMSH006B_vs_ZMSH002A_ZMSH003A_ZMSH006A_peak_6526	874	.	6.50554	87.4556	85.2261	589	scaffold_1	40077246	40078135	-	Eucgr.A02977	723
scaffold_1	40182132	40182682	MACS2_ZMSH002C_ZMSH003C_ZMSH006B_vs_ZMSH002A_ZMSH003A_ZMSH006A_peak_6545	797	.	6.51949	79.7783	77.6178	172	scaffold_1	40181083	40182484	-	Eucgr.A02983	352
scaffold_2	835365	837341	MACS2_ZMSH002C_ZMSH003C_ZMSH006B_vs_ZMSH002A_ZMSH003A_ZMSH006A_peak_22459	1208	.	7.99868	120.874	118.326	1285	scaffold_2	835993	837443	+	Eucgr.B00023	1348
scaffold_2	922335	924131	MACS2_ZMSH002C_ZMSH003C_ZMSH006B_vs_ZMSH002A_ZMSH003A_ZMSH006A_peak_22484	1165	.	6.78893	116.529	114.028	1311	scaffold_2	922664	927071	+	Eucgr.B00029	1467
scaffold_2	925073	927003	MACS2_ZMSH002C_ZMSH003C_ZMSH006B_vs_ZMSH002A_ZMSH003A_ZMSH006A_peak_22486	1197	.	7.35458	119.75	117.216	805	scaffold_2	922664	927071	+	Eucgr.B00029	1930
scaffold_2	925073	927003	MACS2_ZMSH002C_ZMSH003C_ZMSH006B_vs_ZMSH002A_ZMSH003A_ZMSH006A_peak_22486	1197	.	7.35458	119.75	117.216	805	scaffold_2	926874	927346	-	Eucgr.B00030	129
scaffold_2	933485	935512	MACS2_ZMSH002C_ZMSH003C_ZMSH006B_vs_ZMSH002A_ZMSH003A_ZMSH006A_peak_22492	1804	.	8.82207	180.427	177.135	374	scaffold_2	933674	934624	+	Eucgr.B00031	950
scaffold_2	963695	964780	MACS2_ZMSH002C_ZMSH003C_ZMSH006B_vs_ZMSH002A_ZMSH003A_ZMSH006A_peak_22496	1215	.	6.85653	121.538	118.984	591	scaffold_2	964072	967169	+	Eucgr.B00036	708
scaffold_2	964942	966352	MACS2_ZMSH002C_ZMSH003C_ZMSH006B_vs_ZMSH002A_ZMSH003A_ZMSH006A_peak_22497	1535	.	8.99883	153.564	150.647	1050	scaffold_2	964072	967169	+	Eucgr.B00036	1410
scaffold_2	987046	987921	MACS2_ZMSH002C_ZMSH003C_ZMSH006B_vs_ZMSH002A_ZMSH003A_ZMSH006A_peak_22505	925	.	6.14997	92.5905	90.3137	505	scaffold_2	987215	991453	+	Eucgr.B00037	706
scaffold_2	988186	989162	MACS2_ZMSH002C_ZMSH003C_ZMSH006B_vs_ZMSH002A_ZMSH003A_ZMSH006A_peak_22506	1144	.	7.53651	114.421	111.94	357	scaffold_2	987215	991453	+	Eucgr.B00037	976
scaffold_2	990558	991702	MACS2_ZMSH002C_ZMSH003C_ZMSH006B_vs_ZMSH002A_ZMSH003A_ZMSH006A_peak_22508	824	.	5.45371	82.4303	80.2455	386	scaffold_2	987215	991453	+	Eucgr.B00037	895
scaffold_2	1010102	1010869	MACS2_ZMSH002C_ZMSH003C_ZMSH006B_vs_ZMSH002A_ZMSH003A_ZMSH006A_peak_22511	1208	.	7.03598	120.886	118.338	458	scaffold_2	1010159	1010758	-	Eucgr.B00040	599
scaffold_2	1108486	1110350	MACS2_ZMSH002C_ZMSH003C_ZMSH006B_vs_ZMSH002A_ZMSH003A_ZMSH006A_peak_22516	814	.	6.30698	81.4222	79.2464	1157	scaffold_2	1107433	1110212	-	Eucgr.B00048	1726
scaffold_2	1165389	1166338	MACS2_ZMSH002C_ZMSH003C_ZMSH006B_vs_ZMSH002A_ZMSH003A_ZMSH006A_peak_22540	942	.	7.46866	94.2313	91.94	401	scaffold_2	1164510	1169813	-	Eucgr.B00053	949
scaffold_2	1168025	1168441	MACS2_ZMSH002C_ZMSH003C_ZMSH006B_vs_ZMSH002A_ZMSH003A_ZMSH006A_peak_22541	1027	.	7.67011	102.74	100.371	207	scaffold_2	1164510	1169813	-	Eucgr.B00053	416
scaffold_2	1168647	1170527	MACS2_ZMSH002C_ZMSH003C_ZMSH006B_vs_ZMSH002A_ZMSH003A_ZMSH006A_peak_22542	1726	.	8.68166	172.602	169.429	540	scaffold_2	1164510	1169813	-	Eucgr.B00053	1166
scaffold_2	1171457	1173349	MACS2_ZMSH002C_ZMSH003C_ZMSH006B_vs_ZMSH002A_ZMSH003A_ZMSH006A_peak_22544	1464	.	8.42661	146.487	143.656	495	scaffold_2	1171399	1177037	-	Eucgr.B00054	1892
scaffold_2	1174224	1175741	MACS2_ZMSH002C_ZMSH003C_ZMSH006B_vs_ZMSH002A_ZMSH003A_ZMSH006A_peak_22545	1726	.	9.14719	172.647	169.472	494	scaffold_2	1171399	1177037	-	Eucgr.B00054	1517
scaffold_2	1176546	1177271	MACS2_ZMSH002C_ZMSH003C_ZMSH006B_vs_ZMSH002A_ZMSH003A_ZMSH006A_peak_22546	1182	.	6.84054	118.222	115.701	330	scaffold_2	1171399	1177037	-	Eucgr.B00054	491
scaffold_2	1188629	1189289	MACS2_ZMSH002C_ZMSH003C_ZMSH006B_vs_ZMSH002A_ZMSH003A_ZMSH006A_peak_22549	1024	.	6.865	102.488	100.123	354	scaffold_2	1185968	1190546	-	Eucgr.B00055	660
scaffold_2	1429363	1431189	MACS2_ZMSH002C_ZMSH003C_ZMSH006B_vs_ZMSH002A_ZMSH003A_ZMSH006A_peak_22573	1316	.	8.57019	131.635	128.973	1085	scaffold_2	1430264	1433163	+	Eucgr.B00062	925
scaffold_2	1736571	1738169	MACS2_ZMSH002C_ZMSH003C_ZMSH006B_vs_ZMSH002A_ZMSH003A_ZMSH006A_peak_22595	982	.	6.5924	98.2328	95.9055	939	scaffold_2	1736195	1737864	-	Eucgr.B00089	1293
scaffold_2	1740207	1743149	MACS2_ZMSH002C_ZMSH003C_ZMSH006B_vs_ZMSH002A_ZMSH003A_ZMSH006A_peak_22598	1264	.	7.36782	126.477	123.872	2244	scaffold_2	1741466	1742854	-	Eucgr.B00090	1388
scaffold_2	2000944	2003555	MACS2_ZMSH002C_ZMSH003C_ZMSH006B_vs_ZMSH002A_ZMSH003A_ZMSH006A_peak_22626	2604	.	13.7894	260.445	255.616	1426	scaffold_2	2001843	2003357	+	Eucgr.B00113	1514
scaffold_2	2012561	2014807	MACS2_ZMSH002C_ZMSH003C_ZMSH006B_vs_ZMSH002A_ZMSH003A_ZMSH006A_peak_22633	2315	.	12.1486	231.56	227.372	1089	scaffold_2	2012757	2014280	+	Eucgr.B00114	1523
scaffold_2	2043620	2046001	MACS2_ZMSH002C_ZMSH003C_ZMSH006B_vs_ZMSH002A_ZMSH003A_ZMSH006A_peak_22650	1808	.	8.36294	180.825	177.527	1659	scaffold_2	2044360	2046037	+	Eucgr.B00115	1641
scaffold_2	2052110	2055046	MACS2_ZMSH002C_ZMSH003C_ZMSH006B_vs_ZMSH002A_ZMSH003A_ZMSH006A_peak_22657	2495	.	13.2276	249.576	244.999	1255	scaffold_2	2053178	2054768	+	Eucgr.B00116	1590
scaffold_2	2073716	2076110	MACS2_ZMSH002C_ZMSH003C_ZMSH006B_vs_ZMSH002A_ZMSH003A_ZMSH006A_peak_22669	1520	.	8.04463	152.038	149.14	1261	scaffold_2	2074357	2075874	+	Eucgr.B00117	1517
scaffold_2	2093411	2095859	MACS2_ZMSH002C_ZMSH003C_ZMSH006B_vs_ZMSH002A_ZMSH003A_ZMSH006A_peak_22677	1824	.	9.43751	182.469	179.146	1270	scaffold_2	2094233	2095777	+	Eucgr.B00119	1544
scaffold_2	2113144	2114246	MACS2_ZMSH002C_ZMSH003C_ZMSH006B_vs_ZMSH002A_ZMSH003A_ZMSH006A_peak_22680	1126	.	7.11497	112.671	110.207	612	scaffold_2	2113375	2113890	-	Eucgr.B00123	515
scaffold_2	2124792	2125946	MACS2_ZMSH002C_ZMSH003C_ZMSH006B_vs_ZMSH002A_ZMSH003A_ZMSH006A_peak_22689	1282	.	6.96947	128.258	125.635	525	scaffold_2	2125068	2125557	-	Eucgr.B00124	489
scaffold_2	2142562	2143668	MACS2_ZMSH002C_ZMSH003C_ZMSH006B_vs_ZMSH002A_ZMSH003A_ZMSH006A_peak_22698	1706	.	9.08913	170.7	167.554	436	scaffold_2	2142809	2143311	-	Eucgr.B00125	502
scaffold_2	2157547	2158628	MACS2_ZMSH002C_ZMSH003C_ZMSH006B_vs_ZMSH002A_ZMSH003A_ZMSH006A_peak_22714	2237	.	11.106	223.784	219.752	344	scaffold_2	2157685	2158177	-	Eucgr.B00127	492
scaffold_2	2169209	2170107	MACS2_ZMSH002C_ZMSH003C_ZMSH006B_vs_ZMSH002A_ZMSH003A_ZMSH006A_peak_22724	1332	.	8.18961	133.249	130.571	375	scaffold_2	2169290	2169738	-	Eucgr.B00128	448
scaffold_2	2269986	2271472	MACS2_ZMSH002C_ZMSH003C_ZMSH006B_vs_ZMSH002A_ZMSH003A_ZMSH006A_peak_22740	1075	.	7.60677	107.598	105.183	631	scaffold_2	2270323	2274931	+	Eucgr.B00139	1149
scaffold_2	2286025	2288305	MACS2_ZMSH002C_ZMSH003C_ZMSH006B_vs_ZMSH002A_ZMSH003A_ZMSH006A_peak_22744	922	.	5.78927	92.2492	89.9774	502	scaffold_2	2286209	2287192	+	Eucgr.B00140	983
scaffold_2	2486174	2487331	MACS2_ZMSH002C_ZMSH003C_ZMSH006B_vs_ZMSH002A_ZMSH003A_ZMSH006A_peak_22769	1672	.	7.45483	167.251	164.155	731	scaffold_2	2486037	2489362	-	Eucgr.B00158	1157
scaffold_2	2488559	2489504	MACS2_ZMSH002C_ZMSH003C_ZMSH006B_vs_ZMSH002A_ZMSH003A_ZMSH006A_peak_22770	983	.	7.54642	98.3151	95.9861	326	scaffold_2	2486037	2489362	-	Eucgr.B00158	803
scaffold_2	2835938	2836823	MACS2_ZMSH002C_ZMSH003C_ZMSH006B_vs_ZMSH002A_ZMSH003A_ZMSH006A_peak_22795	987	.	8.2033	98.754	96.4208	678	scaffold_2	2834121	2836761	-	Eucgr.B00196	823
scaffold_2	2850100	2850937	MACS2_ZMSH002C_ZMSH003C_ZMSH006B_vs_ZMSH002A_ZMSH003A_ZMSH006A_peak_22800	775	.	6.58025	77.5171	75.376	308	scaffold_2	2850094	2851927	-	Eucgr.B00197	837
scaffold_2	2851477	2852395	MACS2_ZMSH002C_ZMSH003C_ZMSH006B_vs_ZMSH002A_ZMSH003A_ZMSH006A_peak_22801	1001	.	7.73745	100.176	97.8303	705	scaffold_2	2850094	2851927	-	Eucgr.B00197	450
scaffold_2	2906037	2907448	MACS2_ZMSH002C_ZMSH003C_ZMSH006B_vs_ZMSH002A_ZMSH003A_ZMSH006A_peak_22812	1027	.	7.67605	102.799	100.43	341	scaffold_2	2905556	2910181	-	Eucgr.B00199	1411
scaffold_2	2909202	2910550	MACS2_ZMSH002C_ZMSH003C_ZMSH006B_vs_ZMSH002A_ZMSH003A_ZMSH006A_peak_22813	883	.	6.78098	88.3686	86.1307	381	scaffold_2	2905556	2910181	-	Eucgr.B00199	979
scaffold_2	2913731	2914636	MACS2_ZMSH002C_ZMSH003C_ZMSH006B_vs_ZMSH002A_ZMSH003A_ZMSH006A_peak_22817	1742	.	11.5314	174.275	171.078	428	scaffold_2	2913483	2915971	-	Eucgr.B00200	905
scaffold_2	2914947	2916375	MACS2_ZMSH002C_ZMSH003C_ZMSH006B_vs_ZMSH002A_ZMSH003A_ZMSH006A_peak_22818	1184	.	7.07898	118.434	115.911	299	scaffold_2	2913483	2915971	-	Eucgr.B00200	1024
scaffold_2	2936878	2938198	MACS2_ZMSH002C_ZMSH003C_ZMSH006B_vs_ZMSH002A_ZMSH003A_ZMSH006A_peak_22827	1399	.	7.91284	139.997	137.242	494	scaffold_2	2934548	2937829	-	Eucgr.B00201	951
scaffold_2	2978785	2979438	MACS2_ZMSH002C_ZMSH003C_ZMSH006B_vs_ZMSH002A_ZMSH003A_ZMSH006A_peak_22844	713	.	5.71855	71.3961	69.3101	375	scaffold_2	2978907	2980459	-	Eucgr.B00203	531
scaffold_2	3006963	3007828	MACS2_ZMSH002C_ZMSH003C_ZMSH006B_vs_ZMSH002A_ZMSH003A_ZMSH006A_peak_22850	861	.	6.22385	86.1111	83.8936	362	scaffold_2	3006448	3009786	-	Eucgr.B00204	865
scaffold_2	3008518	3009873	MACS2_ZMSH002C_ZMSH003C_ZMSH006B_vs_ZMSH002A_ZMSH003A_ZMSH006A_peak_22851	981	.	6.84043	98.1211	95.7951	393	scaffold_2	3006448	3009786	-	Eucgr.B00204	1268
scaffold_2	3018496	3019294	MACS2_ZMSH002C_ZMSH003C_ZMSH006B_vs_ZMSH002A_ZMSH003A_ZMSH006A_peak_22858	1606	.	9.19149	160.64	157.632	481	scaffold_2	3018338	3020877	-	Eucgr.B00205	798
scaffold_2	3019693	3021052	MACS2_ZMSH002C_ZMSH003C_ZMSH006B_vs_ZMSH002A_ZMSH003A_ZMSH006A_peak_22859	1424	.	8.79222	142.458	139.676	569	scaffold_2	3018338	3020877	-	Eucgr.B00205	1184
scaffold_2	3029815	3030497	MACS2_ZMSH002C_ZMSH003C_ZMSH006B_vs_ZMSH002A_ZMSH003A_ZMSH006A_peak_22864	1139	.	7.4035	113.931	111.455	242	scaffold_2	3029729	3033227	-	Eucgr.B00206	682
scaffold_2	3032157	3033472	MACS2_ZMSH002C_ZMSH003C_ZMSH006B_vs_ZMSH002A_ZMSH003A_ZMSH006A_peak_22866	1835	.	10.7578	183.569	180.229	920	scaffold_2	3029729	3033227	-	Eucgr.B00206	1070
scaffold_2	3054470	3055236	MACS2_ZMSH002C_ZMSH003C_ZMSH006B_vs_ZMSH002A_ZMSH003A_ZMSH006A_peak_22873	1714	.	10.8027	171.429	168.273	393	scaffold_2	3054543	3056948	-	Eucgr.B00207	693
scaffold_2	3055775	3057344	MACS2_ZMSH002C_ZMSH003C_ZMSH006B_vs_ZMSH002A_ZMSH003A_ZMSH006A_peak_22874	1846	.	11.4208	184.625	181.267	917	scaffold_2	3054543	3056948	-	Eucgr.B00207	1173
scaffold_2	3128761	3130071	MACS2_ZMSH002C_ZMSH003C_ZMSH006B_vs_ZMSH002A_ZMSH003A_ZMSH006A_peak_22902	991	.	6.84609	99.1714	96.8349	921	scaffold_2	3127817	3129712	-	Eucgr.B00209	951
scaffold_2	3239464	3241129	MACS2_ZMSH002C_ZMSH003C_ZMSH006B_vs_ZMSH002A_ZMSH003A_ZMSH006A_peak_22910	1694	.	8.21822	169.401	166.274	614	scaffold_2	3239284	3240865	-	Eucgr.B00213	1401
scaffold_2	3305095	3305925	MACS2_ZMSH002C_ZMSH003C_ZMSH006B_vs_ZMSH002A_ZMSH003A_ZMSH006A_peak_22914	1080	.	7.5524	108.079	105.66	335	scaffold_2	3299773	3306322	-	Eucgr.B00225	830
scaffold_2	3609997	3613094	MACS2_ZMSH002C_ZMSH003C_ZMSH006B_vs_ZMSH002A_ZMSH003A_ZMSH006A_peak_22972	822	.	6.21492	82.2472	80.0639	1831	scaffold_2	3610134	3614152	+	Eucgr.B00241	2960
scaffold_2	3705504	3706251	MACS2_ZMSH002C_ZMSH003C_ZMSH006B_vs_ZMSH002A_ZMSH003A_ZMSH006A_peak_22984	1293	.	8.25851	129.346	126.712	435	scaffold_2	3705797	3707024	+	Eucgr.B00252	454
scaffold_2	3705504	3706251	MACS2_ZMSH002C_ZMSH003C_ZMSH006B_vs_ZMSH002A_ZMSH003A_ZMSH006A_peak_22984	1293	.	8.25851	129.346	126.712	435	scaffold_2	3697560	3706134	-	Eucgr.B00251	630
scaffold_2	3790019	3791337	MACS2_ZMSH002C_ZMSH003C_ZMSH006B_vs_ZMSH002A_ZMSH003A_ZMSH006A_peak_23006	916	.	6.80424	91.6866	89.419	563	scaffold_2	3786939	3790829	-	Eucgr.B00259	810
scaffold_2	3830850	3832266	MACS2_ZMSH002C_ZMSH003C_ZMSH006B_vs_ZMSH002A_ZMSH003A_ZMSH006A_peak_23012	1009	.	5.32905	100.954	98.6008	213	scaffold_2	3826491	3831666	-	Eucgr.B00261	816
scaffold_2	3892406	3894587	MACS2_ZMSH002C_ZMSH003C_ZMSH006B_vs_ZMSH002A_ZMSH003A_ZMSH006A_peak_23025	1239	.	6.55014	123.912	121.334	1767	scaffold_2	3888760	3893260	-	Eucgr.B00264	854
scaffold_2	3983836	3984367	MACS2_ZMSH002C_ZMSH003C_ZMSH006B_vs_ZMSH002A_ZMSH003A_ZMSH006A_peak_23042	1250	.	7.97915	125.064	122.474	210	scaffold_2	3979822	3984365	-	Eucgr.B00269	529
scaffold_2	4029807	4030975	MACS2_ZMSH002C_ZMSH003C_ZMSH006B_vs_ZMSH002A_ZMSH003A_ZMSH006A_peak_23055	710	.	6.20402	71.0694	68.9858	454	scaffold_2	4026216	4030646	-	Eucgr.B00273	839
scaffold_2	4047427	4048825	MACS2_ZMSH002C_ZMSH003C_ZMSH006B_vs_ZMSH002A_ZMSH003A_ZMSH006A_peak_23058	1830	.	9.27994	183.098	179.767	641	scaffold_2	4043276	4048291	-	Eucgr.B00274	864
scaffold_2	4164350	4165496	MACS2_ZMSH002C_ZMSH003C_ZMSH006B_vs_ZMSH002A_ZMSH003A_ZMSH006A_peak_23068	848	.	7.14623	84.8331	82.6271	656	scaffold_2	4161506	4165159	-	Eucgr.B00281	809
scaffold_2	4313850	4314952	MACS2_ZMSH002C_ZMSH003C_ZMSH006B_vs_ZMSH002A_ZMSH003A_ZMSH006A_peak_23077	903	.	5.97425	90.3127	88.0577	854	scaffold_2	4311761	4314933	+	Eucgr.B00295	1083
scaffold_2	4348313	4349022	MACS2_ZMSH002C_ZMSH003C_ZMSH006B_vs_ZMSH002A_ZMSH003A_ZMSH006A_peak_23085	1852	.	10.7928	185.278	181.913	263	scaffold_2	4348283	4350443	-	Eucgr.B00301	709
scaffold_2	4438550	4439518	MACS2_ZMSH002C_ZMSH003C_ZMSH006B_vs_ZMSH002A_ZMSH003A_ZMSH006A_peak_23109	1294	.	9.45794	129.485	126.848	757	scaffold_2	4439172	4439372	+	Eucgr.B00307	200
scaffold_2	4496695	4498050	MACS2_ZMSH002C_ZMSH003C_ZMSH006B_vs_ZMSH002A_ZMSH003A_ZMSH006A_peak_23139	998	.	5.82506	99.8528	97.5111	1144	scaffold_2	4497478	4499558	+	Eucgr.B00313	572
scaffold_2	4856433	4857337	MACS2_ZMSH002C_ZMSH003C_ZMSH006B_vs_ZMSH002A_ZMSH003A_ZMSH006A_peak_23156	1071	.	7.00324	107.129	104.719	387	scaffold_2	4856260	4860150	-	Eucgr.B00355	904
scaffold_2	4857516	4858605	MACS2_ZMSH002C_ZMSH003C_ZMSH006B_vs_ZMSH002A_ZMSH003A_ZMSH006A_peak_23157	1426	.	8.30347	142.698	139.912	724	scaffold_2	4856260	4860150	-	Eucgr.B00355	1089
scaffold_2	4858906	4860927	MACS2_ZMSH002C_ZMSH003C_ZMSH006B_vs_ZMSH002A_ZMSH003A_ZMSH006A_peak_23158	1517	.	8.1036	151.733	148.84	947	scaffold_2	4856260	4860150	-	Eucgr.B00355	1244
scaffold_2	4896002	4896816	MACS2_ZMSH002C_ZMSH003C_ZMSH006B_vs_ZMSH002A_ZMSH003A_ZMSH006A_peak_23161	810	.	6.02589	81.0931	78.9194	356	scaffold_2	4896627	4898537	+	Eucgr.B00360	189
scaffold_2	4955801	4957228	MACS2_ZMSH002C_ZMSH003C_ZMSH006B_vs_ZMSH002A_ZMSH003A_ZMSH006A_peak_23189	2075	.	10.4715	207.576	203.84	685	scaffold_2	4955922	4957036	-	Eucgr.B00366	1114
scaffold_2	5009230	5011598	MACS2_ZMSH002C_ZMSH003C_ZMSH006B_vs_ZMSH002A_ZMSH003A_ZMSH006A_peak_23206	2130	.	12.08	213.008	209.175	2075	scaffold_2	5009227	5011481	-	Eucgr.B00367	2251
scaffold_2	5275508	5278240	MACS2_ZMSH002C_ZMSH003C_ZMSH006B_vs_ZMSH002A_ZMSH003A_ZMSH006A_peak_23221	1213	.	8.1573	121.302	118.751	763	scaffold_2	5275965	5278090	+	Eucgr.B00404	2125
scaffold_2	5298733	5301059	MACS2_ZMSH002C_ZMSH003C_ZMSH006B_vs_ZMSH002A_ZMSH003A_ZMSH006A_peak_23230	1568	.	9.99902	156.818	153.862	606	scaffold_2	5298987	5300968	+	Eucgr.B00406	1981
scaffold_2	5337615	5339738	MACS2_ZMSH002C_ZMSH003C_ZMSH006B_vs_ZMSH002A_ZMSH003A_ZMSH006A_peak_23236	976	.	7.95082	97.6326	95.3102	546	scaffold_2	5337864	5339872	+	Eucgr.B00409	1874
scaffold_2	5363763	5364587	MACS2_ZMSH002C_ZMSH003C_ZMSH006B_vs_ZMSH002A_ZMSH003A_ZMSH006A_peak_23239	735	.	6.91534	73.591	71.4838	301	scaffold_2	5363724	5366002	+	Eucgr.B00411	824
scaffold_2	5379729	5380762	MACS2_ZMSH002C_ZMSH003C_ZMSH006B_vs_ZMSH002A_ZMSH003A_ZMSH006A_peak_23242	1111	.	7.62482	111.159	108.71	323	scaffold_2	5379841	5380914	+	Eucgr.B00413	921
scaffold_2	5422105	5423963	MACS2_ZMSH002C_ZMSH003C_ZMSH006B_vs_ZMSH002A_ZMSH003A_ZMSH006A_peak_23255	1249	.	6.95696	124.943	122.355	1142	scaffold_2	5422408	5423628	+	Eucgr.B00417	1220
scaffold_2	5448638	5449437	MACS2_ZMSH002C_ZMSH003C_ZMSH006B_vs_ZMSH002A_ZMSH003A_ZMSH006A_peak_23261	979	.	5.1565	97.9113	95.5864	435	scaffold_2	5448656	5449405	+	Eucgr.B00421	749
scaffold_2	5560397	5562697	MACS2_ZMSH002C_ZMSH003C_ZMSH006B_vs_ZMSH002A_ZMSH003A_ZMSH006A_peak_23271	1751	.	10.2218	175.135	171.925	1878	scaffold_2	5560588	5562746	+	Eucgr.B00437	2109
scaffold_2	5952248	5953680	MACS2_ZMSH002C_ZMSH003C_ZMSH006B_vs_ZMSH002A_ZMSH003A_ZMSH006A_peak_23293	839	.	6.8313	83.9712	81.7726	1105	scaffold_2	5952150	5953706	-	Eucgr.B00471	1432
scaffold_2	5962147	5964377	MACS2_ZMSH002C_ZMSH003C_ZMSH006B_vs_ZMSH002A_ZMSH003A_ZMSH006A_peak_23298	1206	.	6.72499	120.635	118.091	1384	scaffold_2	5963026	5967363	+	Eucgr.B00472	1351
scaffold_2	6680073	6683008	MACS2_ZMSH002C_ZMSH003C_ZMSH006B_vs_ZMSH002A_ZMSH003A_ZMSH006A_peak_23491	1522	.	8.90538	152.246	149.347	2289	scaffold_2	6681334	6683244	+	Eucgr.B00502	1674
scaffold_2	6769954	6771257	MACS2_ZMSH002C_ZMSH003C_ZMSH006B_vs_ZMSH002A_ZMSH003A_ZMSH006A_peak_23508	819	.	5.87374	81.9219	79.7409	516	scaffold_2	6766399	6770783	-	Eucgr.B00516	829
scaffold_2	7193197	7194946	MACS2_ZMSH002C_ZMSH003C_ZMSH006B_vs_ZMSH002A_ZMSH003A_ZMSH006A_peak_23561	1343	.	8.00379	134.362	131.672	523	scaffold_2	7193425	7196749	-	Eucgr.B00559	1521
scaffold_2	7195279	7197647	MACS2_ZMSH002C_ZMSH003C_ZMSH006B_vs_ZMSH002A_ZMSH003A_ZMSH006A_peak_23562	2367	.	11.8278	236.701	232.407	1385	scaffold_2	7193425	7196749	-	Eucgr.B00559	1470
scaffold_2	7216150	7216907	MACS2_ZMSH002C_ZMSH003C_ZMSH006B_vs_ZMSH002A_ZMSH003A_ZMSH006A_peak_23567	1950	.	10.1135	195.043	191.517	431	scaffold_2	7213920	7216806	-	Eucgr.B00562	656
scaffold_2	7361780	7362766	MACS2_ZMSH002C_ZMSH003C_ZMSH006B_vs_ZMSH002A_ZMSH003A_ZMSH006A_peak_23580	873	.	6.49926	87.3861	85.1571	247	scaffold_2	7361829	7364458	+	Eucgr.B00578	937
scaffold_2	7362847	7364325	MACS2_ZMSH002C_ZMSH003C_ZMSH006B_vs_ZMSH002A_ZMSH003A_ZMSH006A_peak_23581	1825	.	9.94936	182.55	179.226	966	scaffold_2	7361829	7364458	+	Eucgr.B00578	1478
scaffold_2	7376126	7376744	MACS2_ZMSH002C_ZMSH003C_ZMSH006B_vs_ZMSH002A_ZMSH003A_ZMSH006A_peak_23590	1019	.	5.24769	101.931	99.5697	371	scaffold_2	7376311	7382119	+	Eucgr.B00580	433
scaffold_2	7381170	7381955	MACS2_ZMSH002C_ZMSH003C_ZMSH006B_vs_ZMSH002A_ZMSH003A_ZMSH006A_peak_23594	882	.	4.75671	88.2107	85.9749	234	scaffold_2	7376311	7382119	+	Eucgr.B00580	785
scaffold_2	7618169	7619744	MACS2_ZMSH002C_ZMSH003C_ZMSH006B_vs_ZMSH002A_ZMSH003A_ZMSH006A_peak_23624	1600	.	9.45856	160.059	157.06	267	scaffold_2	7617471	7619944	+	Eucgr.B00608	1575
scaffold_2	7994085	7997615	MACS2_ZMSH002C_ZMSH003C_ZMSH006B_vs_ZMSH002A_ZMSH003A_ZMSH006A_peak_23699	1874	.	9.6117	187.435	184.033	341	scaffold_2	7994531	7996740	+	Eucgr.B00627	2209
scaffold_2	8066002	8067341	MACS2_ZMSH002C_ZMSH003C_ZMSH006B_vs_ZMSH002A_ZMSH003A_ZMSH006A_peak_23718	697	.	5.73117	69.7468	67.6753	811	scaffold_2	8065998	8067625	+	Eucgr.B00632	1339
scaffold_2	8077346	8078905	MACS2_ZMSH002C_ZMSH003C_ZMSH006B_vs_ZMSH002A_ZMSH003A_ZMSH006A_peak_23728	933	.	6.87059	93.3889	91.1048	307	scaffold_2	8074884	8080391	+	Eucgr.B00633	1559
scaffold_2	8079407	8080530	MACS2_ZMSH002C_ZMSH003C_ZMSH006B_vs_ZMSH002A_ZMSH003A_ZMSH006A_peak_23730	705	.	5.80962	70.5932	68.5136	338	scaffold_2	8074884	8080391	+	Eucgr.B00633	984
scaffold_2	8088457	8089529	MACS2_ZMSH002C_ZMSH003C_ZMSH006B_vs_ZMSH002A_ZMSH003A_ZMSH006A_peak_23737	1078	.	7.33137	107.897	105.48	592	scaffold_2	8088480	8094596	+	Eucgr.B00634	1049
scaffold_2	8101295	8103036	MACS2_ZMSH002C_ZMSH003C_ZMSH006B_vs_ZMSH002A_ZMSH003A_ZMSH006A_peak_23745	1147	.	7.03757	114.728	112.245	479	scaffold_2	8101851	8102984	+	Eucgr.B00635	1133
scaffold_2	8254877	8256258	MACS2_ZMSH002C_ZMSH003C_ZMSH006B_vs_ZMSH002A_ZMSH003A_ZMSH006A_peak_23774	861	.	5.99306	86.1262	83.9085	849	scaffold_2	8254695	8256071	-	Eucgr.B00651	1194
scaffold_2	8264663	8265916	MACS2_ZMSH002C_ZMSH003C_ZMSH006B_vs_ZMSH002A_ZMSH003A_ZMSH006A_peak_23777	976	.	7.82912	97.6175	95.2953	408	scaffold_2	8264573	8265683	-	Eucgr.B00652	1020
scaffold_2	8324619	8326082	MACS2_ZMSH002C_ZMSH003C_ZMSH006B_vs_ZMSH002A_ZMSH003A_ZMSH006A_peak_23791	885	.	6.51925	88.5565	86.3173	626	scaffold_2	8324406	8326004	-	Eucgr.B00655	1385
scaffold_2	8404924	8406578	MACS2_ZMSH002C_ZMSH003C_ZMSH006B_vs_ZMSH002A_ZMSH003A_ZMSH006A_peak_23809	1633	.	9.19959	163.391	160.347	269	scaffold_2	8405028	8406346	-	Eucgr.B00663	1318
scaffold_2	8426128	8427148	MACS2_ZMSH002C_ZMSH003C_ZMSH006B_vs_ZMSH002A_ZMSH003A_ZMSH006A_peak_23811	1159	.	7.56223	115.942	113.446	600	scaffold_2	8426510	8427648	+	Eucgr.B00665	638
scaffold_2	8427255	8427851	MACS2_ZMSH002C_ZMSH003C_ZMSH006B_vs_ZMSH002A_ZMSH003A_ZMSH006A_peak_23812	1655	.	8.60912	165.583	162.509	315	scaffold_2	8426510	8427648	+	Eucgr.B00665	393
scaffold_2	8432578	8433532	MACS2_ZMSH002C_ZMSH003C_ZMSH006B_vs_ZMSH002A_ZMSH003A_ZMSH006A_peak_23816	1561	.	8.34703	156.128	153.181	450	scaffold_2	8432685	8433447	+	Eucgr.B00666	762
scaffold_2	8465843	8467394	MACS2_ZMSH002C_ZMSH003C_ZMSH006B_vs_ZMSH002A_ZMSH003A_ZMSH006A_peak_23818	1264	.	6.46153	126.417	123.813	383	scaffold_2	8466062	8468523	-	Eucgr.B00671	1332
scaffold_2	8468260	8469961	MACS2_ZMSH002C_ZMSH003C_ZMSH006B_vs_ZMSH002A_ZMSH003A_ZMSH006A_peak_23819	765	.	5.72145	76.5471	74.4155	1462	scaffold_2	8466062	8468523	-	Eucgr.B00671	263
scaffold_2	8669124	8669716	MACS2_ZMSH002C_ZMSH003C_ZMSH006B_vs_ZMSH002A_ZMSH003A_ZMSH006A_peak_23832	746	.	6.10865	74.6429	72.5282	262	scaffold_2	8668301	8669598	-	Eucgr.B00691	474
scaffold_2	8720149	8722691	MACS2_ZMSH002C_ZMSH003C_ZMSH006B_vs_ZMSH002A_ZMSH003A_ZMSH006A_peak_23845	1225	.	7.85441	122.537	119.974	733	scaffold_2	8719986	8722213	-	Eucgr.B00699	2064
scaffold_2	8829894	8831341	MACS2_ZMSH002C_ZMSH003C_ZMSH006B_vs_ZMSH002A_ZMSH003A_ZMSH006A_peak_23855	1020	.	6.92289	102.043	99.6809	805	scaffold_2	8830091	8831288	-	Eucgr.B00708	1197
scaffold_2	8849438	8850927	MACS2_ZMSH002C_ZMSH003C_ZMSH006B_vs_ZMSH002A_ZMSH003A_ZMSH006A_peak_23860	1050	.	7.37408	105.095	102.704	1267	scaffold_2	8849585	8850677	-	Eucgr.B00709	1092
scaffold_2	8894099	8895311	MACS2_ZMSH002C_ZMSH003C_ZMSH006B_vs_ZMSH002A_ZMSH003A_ZMSH006A_peak_23869	875	.	6.26806	87.5469	85.3163	441	scaffold_2	8894208	8896082	+	Eucgr.B00712	1103
scaffold_2	8911432	8913251	MACS2_ZMSH002C_ZMSH003C_ZMSH006B_vs_ZMSH002A_ZMSH003A_ZMSH006A_peak_23878	2099	.	11.6313	209.968	206.188	339	scaffold_2	8911679	8913396	-	Eucgr.B00713	1572
scaffold_2	8955870	8956436	MACS2_ZMSH002C_ZMSH003C_ZMSH006B_vs_ZMSH002A_ZMSH003A_ZMSH006A_peak_23898	794	.	5.35592	79.4501	77.2915	275	scaffold_2	8955228	8956039	-	Eucgr.B00718	169
scaffold_2	9000148	9001376	MACS2_ZMSH002C_ZMSH003C_ZMSH006B_vs_ZMSH002A_ZMSH003A_ZMSH006A_peak_23908	1434	.	8.46078	143.468	140.674	642	scaffold_2	8999407	9003176	-	Eucgr.B00721	1228
scaffold_2	9030724	9032592	MACS2_ZMSH002C_ZMSH003C_ZMSH006B_vs_ZMSH002A_ZMSH003A_ZMSH006A_peak_23920	1240	.	7.52142	124.086	121.506	597	scaffold_2	9029556	9032391	-	Eucgr.B00723	1667
scaffold_2	9040187	9041285	MACS2_ZMSH002C_ZMSH003C_ZMSH006B_vs_ZMSH002A_ZMSH003A_ZMSH006A_peak_23927	950	.	7.55119	95.0181	92.7198	854	scaffold_2	9040858	9044467	+	Eucgr.B00724	427
scaffold_2	9042067	9043046	MACS2_ZMSH002C_ZMSH003C_ZMSH006B_vs_ZMSH002A_ZMSH003A_ZMSH006A_peak_23928	1657	.	10.4976	165.739	162.663	766	scaffold_2	9040858	9044467	+	Eucgr.B00724	979
scaffold_2	9043424	9044390	MACS2_ZMSH002C_ZMSH003C_ZMSH006B_vs_ZMSH002A_ZMSH003A_ZMSH006A_peak_23929	1747	.	9.21447	174.718	171.514	481	scaffold_2	9040858	9044467	+	Eucgr.B00724	966
scaffold_2	9091997	9093019	MACS2_ZMSH002C_ZMSH003C_ZMSH006B_vs_ZMSH002A_ZMSH003A_ZMSH006A_peak_23948	1693	.	10.7253	169.328	166.201	455	scaffold_2	9092302	9092853	+	Eucgr.B00726	551
scaffold_2	9116798	9117600	MACS2_ZMSH002C_ZMSH003C_ZMSH006B_vs_ZMSH002A_ZMSH003A_ZMSH006A_peak_23966	2087	.	8.99348	208.795	205.036	346	scaffold_2	9116963	9117508	+	Eucgr.B00728	545
scaffold_2	9298797	9301804	MACS2_ZMSH002C_ZMSH003C_ZMSH006B_vs_ZMSH002A_ZMSH003A_ZMSH006A_peak_23992	2832	.	13.7043	283.229	277.804	2456	scaffold_2	9300254	9305149	+	Eucgr.B00744	1550
scaffold_2	9303619	9305042	MACS2_ZMSH002C_ZMSH003C_ZMSH006B_vs_ZMSH002A_ZMSH003A_ZMSH006A_peak_23995	865	.	5.75669	86.5624	84.3416	980	scaffold_2	9300254	9305149	+	Eucgr.B00744	1423
scaffold_2	9314548	9315352	MACS2_ZMSH002C_ZMSH003C_ZMSH006B_vs_ZMSH002A_ZMSH003A_ZMSH006A_peak_23999	2462	.	11.1961	246.294	241.792	278	scaffold_2	9314035	9318563	+	Eucgr.B00745	804
scaffold_2	9340501	9341408	MACS2_ZMSH002C_ZMSH003C_ZMSH006B_vs_ZMSH002A_ZMSH003A_ZMSH006A_peak_24005	1172	.	5.0381	117.219	114.71	349	scaffold_2	9340617	9341315	-	Eucgr.B00750	698
scaffold_2	9493327	9494166	MACS2_ZMSH002C_ZMSH003C_ZMSH006B_vs_ZMSH002A_ZMSH003A_ZMSH006A_peak_24018	1007	.	6.34586	100.755	98.4042	334	scaffold_2	9493022	9494155	-	Eucgr.B00779	828
scaffold_2	9624771	9625685	MACS2_ZMSH002C_ZMSH003C_ZMSH006B_vs_ZMSH002A_ZMSH003A_ZMSH006A_peak_24029	1167	.	6.10354	116.792	114.288	546	scaffold_2	9624696	9625632	-	Eucgr.B00789	861
scaffold_2	9705519	9706552	MACS2_ZMSH002C_ZMSH003C_ZMSH006B_vs_ZMSH002A_ZMSH003A_ZMSH006A_peak_24040	1298	.	5.49784	129.86	127.217	305	scaffold_2	9705620	9706474	-	Eucgr.B00797	854
scaffold_2	10290558	10291793	MACS2_ZMSH002C_ZMSH003C_ZMSH006B_vs_ZMSH002A_ZMSH003A_ZMSH006A_peak_24132	1608	.	8.44518	160.863	157.853	956	scaffold_2	10290194	10291744	+	Eucgr.B00845	1186
scaffold_2	10299396	10301457	MACS2_ZMSH002C_ZMSH003C_ZMSH006B_vs_ZMSH002A_ZMSH003A_ZMSH006A_peak_24136	1264	.	7.46241	126.499	123.893	1002	scaffold_2	10299449	10301079	+	Eucgr.B00846	1630
scaffold_2	10451827	10452486	MACS2_ZMSH002C_ZMSH003C_ZMSH006B_vs_ZMSH002A_ZMSH003A_ZMSH006A_peak_24145	1119	.	7.22741	112	109.542	470	scaffold_2	10448267	10452320	-	Eucgr.B00860	493
scaffold_2	10488575	10490682	MACS2_ZMSH002C_ZMSH003C_ZMSH006B_vs_ZMSH002A_ZMSH003A_ZMSH006A_peak_24155	2320	.	8.77749	232.046	227.85	1193	scaffold_2	10488330	10490554	-	Eucgr.B00861	1979
scaffold_2	10511085	10512965	MACS2_ZMSH002C_ZMSH003C_ZMSH006B_vs_ZMSH002A_ZMSH003A_ZMSH006A_peak_24160	1626	.	7.63776	162.686	159.651	573	scaffold_2	10511217	10513513	-	Eucgr.B00862	1748
scaffold_2	10542125	10544428	MACS2_ZMSH002C_ZMSH003C_ZMSH006B_vs_ZMSH002A_ZMSH003A_ZMSH006A_peak_24170	2340	.	11.9597	234.008	229.772	1484	scaffold_2	10542230	10544142	-	Eucgr.B00863	1912
scaffold_2	10552015	10555213	MACS2_ZMSH002C_ZMSH003C_ZMSH006B_vs_ZMSH002A_ZMSH003A_ZMSH006A_peak_24177	1843	.	10.3212	184.308	180.954	1722	scaffold_2	10551952	10554425	-	Eucgr.B00864	2410
scaffold_2	10592173	10592906	MACS2_ZMSH002C_ZMSH003C_ZMSH006B_vs_ZMSH002A_ZMSH003A_ZMSH006A_peak_24182	1041	.	6.92493	104.194	101.811	222	scaffold_2	10592246	10594617	+	Eucgr.B00865	660
scaffold_2	10593158	10594141	MACS2_ZMSH002C_ZMSH003C_ZMSH006B_vs_ZMSH002A_ZMSH003A_ZMSH006A_peak_24183	1282	.	7.51871	128.276	125.652	637	scaffold_2	10592246	10594617	+	Eucgr.B00865	983
scaffold_2	10645799	10646657	MACS2_ZMSH002C_ZMSH003C_ZMSH006B_vs_ZMSH002A_ZMSH003A_ZMSH006A_peak_24194	1619	.	9.74006	161.942	158.918	576	scaffold_2	10646062	10649414	-	Eucgr.B00867	595
scaffold_2	10647248	10647749	MACS2_ZMSH002C_ZMSH003C_ZMSH006B_vs_ZMSH002A_ZMSH003A_ZMSH006A_peak_24195	725	.	5.66627	72.5025	70.4063	277	scaffold_2	10646062	10649414	-	Eucgr.B00867	501
scaffold_2	10648235	10649907	MACS2_ZMSH002C_ZMSH003C_ZMSH006B_vs_ZMSH002A_ZMSH003A_ZMSH006A_peak_24196	1826	.	9.07023	182.689	179.363	868	scaffold_2	10646062	10649414	-	Eucgr.B00867	1179
scaffold_2	10684607	10685028	MACS2_ZMSH002C_ZMSH003C_ZMSH006B_vs_ZMSH002A_ZMSH003A_ZMSH006A_peak_24201	750	.	5.66339	75.0063	72.8888	186	scaffold_2	10682830	10686054	-	Eucgr.B00869	421
scaffold_2	10710435	10711993	MACS2_ZMSH002C_ZMSH003C_ZMSH006B_vs_ZMSH002A_ZMSH003A_ZMSH006A_peak_24205	950	.	5.91744	95.0123	92.7143	491	scaffold_2	10710385	10713644	-	Eucgr.B00870	1558
scaffold_2	10712143	10712603	MACS2_ZMSH002C_ZMSH003C_ZMSH006B_vs_ZMSH002A_ZMSH003A_ZMSH006A_peak_24206	746	.	5.85515	74.6477	72.5326	192	scaffold_2	10710385	10713644	-	Eucgr.B00870	460
scaffold_2	11482391	11483496	MACS2_ZMSH002C_ZMSH003C_ZMSH006B_vs_ZMSH002A_ZMSH003A_ZMSH006A_peak_24278	1072	.	8.63262	107.265	104.853	891	scaffold_2	11482703	11487271	+	Eucgr.B00900	793
scaffold_2	11819571	11820639	MACS2_ZMSH002C_ZMSH003C_ZMSH006B_vs_ZMSH002A_ZMSH003A_ZMSH006A_peak_24371	839	.	7.3931	83.9506	81.7521	215	scaffold_2	11819718	11822662	+	Eucgr.B00913	921
scaffold_2	13342886	13344429	MACS2_ZMSH002C_ZMSH003C_ZMSH006B_vs_ZMSH002A_ZMSH003A_ZMSH006A_peak_24451	2045	.	10.1343	204.578	200.892	831	scaffold_2	13343590	13346400	-	Eucgr.B00945	839
scaffold_2	13344564	13346927	MACS2_ZMSH002C_ZMSH003C_ZMSH006B_vs_ZMSH002A_ZMSH003A_ZMSH006A_peak_24452	2163	.	12.2287	216.316	212.42	1731	scaffold_2	13343590	13346400	-	Eucgr.B00945	1836
scaffold_2	13412476	13413330	MACS2_ZMSH002C_ZMSH003C_ZMSH006B_vs_ZMSH002A_ZMSH003A_ZMSH006A_peak_24472	814	.	7.34466	81.4498	79.2721	495	scaffold_2	13411560	13413092	-	Eucgr.B00947	616
scaffold_2	13440389	13443170	MACS2_ZMSH002C_ZMSH003C_ZMSH006B_vs_ZMSH002A_ZMSH003A_ZMSH006A_peak_24476	823	.	5.76743	82.3293	80.1453	1712	scaffold_2	13439770	13443177	-	Eucgr.B00948	2781
scaffold_2	13534018	13535099	MACS2_ZMSH002C_ZMSH003C_ZMSH006B_vs_ZMSH002A_ZMSH003A_ZMSH006A_peak_24495	701	.	6.11278	70.1766	68.1	343	scaffold_2	13533334	13534796	+	Eucgr.B00954	778
scaffold_2	13562028	13563414	MACS2_ZMSH002C_ZMSH003C_ZMSH006B_vs_ZMSH002A_ZMSH003A_ZMSH006A_peak_24508	1244	.	9.33558	124.453	121.869	194	scaffold_2	13559524	13562695	-	Eucgr.B00956	667
scaffold_2	13819798	13820321	MACS2_ZMSH002C_ZMSH003C_ZMSH006B_vs_ZMSH002A_ZMSH003A_ZMSH006A_peak_24529	850	.	7.51639	85.0145	82.8059	303	scaffold_2	13815001	13822498	-	Eucgr.B00963	523
scaffold_2	14060685	14061124	MACS2_ZMSH002C_ZMSH003C_ZMSH006B_vs_ZMSH002A_ZMSH003A_ZMSH006A_peak_24552	693	.	6.65775	69.3256	67.2578	193	scaffold_2	14055615	14063363	-	Eucgr.B00972	439
scaffold_2	14384691	14385045	MACS2_ZMSH002C_ZMSH003C_ZMSH006B_vs_ZMSH002A_ZMSH003A_ZMSH006A_peak_24583	753	.	7.0012	75.3176	73.1947	171	scaffold_2	14379516	14386529	-	Eucgr.B00989	354
scaffold_2	14671204	14671767	MACS2_ZMSH002C_ZMSH003C_ZMSH006B_vs_ZMSH002A_ZMSH003A_ZMSH006A_peak_24591	922	.	7.85984	92.2708	89.9976	261	scaffold_2	14671170	14673894	+	Eucgr.B01014	563
scaffold_2	14673106	14673787	MACS2_ZMSH002C_ZMSH003C_ZMSH006B_vs_ZMSH002A_ZMSH003A_ZMSH006A_peak_24593	1441	.	10.3499	144.143	141.339	323	scaffold_2	14671170	14673894	+	Eucgr.B01014	681
scaffold_2	14696555	14697854	MACS2_ZMSH002C_ZMSH003C_ZMSH006B_vs_ZMSH002A_ZMSH003A_ZMSH006A_peak_24600	1025	.	8.37503	102.513	100.145	653	scaffold_2	14696781	14699808	+	Eucgr.B01015	1073
scaffold_2	14698639	14699442	MACS2_ZMSH002C_ZMSH003C_ZMSH006B_vs_ZMSH002A_ZMSH003A_ZMSH006A_peak_24601	733	.	6.66774	73.3993	71.2957	503	scaffold_2	14696781	14699808	+	Eucgr.B01015	803
scaffold_2	14768668	14769864	MACS2_ZMSH002C_ZMSH003C_ZMSH006B_vs_ZMSH002A_ZMSH003A_ZMSH006A_peak_24617	1766	.	9.27259	176.677	173.444	620	scaffold_2	14768284	14771947	-	Eucgr.B01022	1196
scaffold_2	14802303	14803808	MACS2_ZMSH002C_ZMSH003C_ZMSH006B_vs_ZMSH002A_ZMSH003A_ZMSH006A_peak_24624	1144	.	7.73325	114.495	112.013	1050	scaffold_2	14802807	14805991	-	Eucgr.B01023	1001
scaffold_2	15536828	15538016	MACS2_ZMSH002C_ZMSH003C_ZMSH006B_vs_ZMSH002A_ZMSH003A_ZMSH006A_peak_24679	1287	.	7.30142	128.702	126.074	839	scaffold_2	15537214	15537903	+	Eucgr.B01043	689
scaffold_2	17124687	17125924	MACS2_ZMSH002C_ZMSH003C_ZMSH006B_vs_ZMSH002A_ZMSH003A_ZMSH006A_peak_24760	1045	.	8.20264	104.556	102.17	268	scaffold_2	17124788	17125907	+	Eucgr.B01083	1119
scaffold_2	17228530	17230335	MACS2_ZMSH002C_ZMSH003C_ZMSH006B_vs_ZMSH002A_ZMSH003A_ZMSH006A_peak_24769	1847	.	10.3824	184.729	181.37	458	scaffold_2	17228153	17230756	-	Eucgr.B01091	1805
scaffold_2	17230591	17231002	MACS2_ZMSH002C_ZMSH003C_ZMSH006B_vs_ZMSH002A_ZMSH003A_ZMSH006A_peak_24770	759	.	6.23046	75.9061	73.7794	172	scaffold_2	17228153	17230756	-	Eucgr.B01091	165
scaffold_2	17418628	17420106	MACS2_ZMSH002C_ZMSH003C_ZMSH006B_vs_ZMSH002A_ZMSH003A_ZMSH006A_peak_24802	1608	.	8.44518	160.863	157.853	1135	scaffold_2	17418710	17419951	-	Eucgr.B01106	1241
scaffold_2	17458029	17460820	MACS2_ZMSH002C_ZMSH003C_ZMSH006B_vs_ZMSH002A_ZMSH003A_ZMSH006A_peak_24809	2104	.	9.17284	210.407	206.621	1060	scaffold_2	17458458	17460197	-	Eucgr.B01109	1739
scaffold_2	17483860	17484614	MACS2_ZMSH002C_ZMSH003C_ZMSH006B_vs_ZMSH002A_ZMSH003A_ZMSH006A_peak_24816	807	.	5.27392	80.7499	78.5802	224	scaffold_2	17483983	17487828	-	Eucgr.B01113	631
scaffold_2	17507217	17508249	MACS2_ZMSH002C_ZMSH003C_ZMSH006B_vs_ZMSH002A_ZMSH003A_ZMSH006A_peak_24823	1115	.	6.71746	111.527	109.074	344	scaffold_2	17504974	17508129	-	Eucgr.B01115	912
scaffold_2	17527964	17528484	MACS2_ZMSH002C_ZMSH003C_ZMSH006B_vs_ZMSH002A_ZMSH003A_ZMSH006A_peak_24828	781	.	5.09853	78.1816	76.0357	326	scaffold_2	17526196	17528103	+	Eucgr.B01116	139
scaffold_2	17647081	17648471	MACS2_ZMSH002C_ZMSH003C_ZMSH006B_vs_ZMSH002A_ZMSH003A_ZMSH006A_peak_24851	1443	.	9.29574	144.318	141.513	1096	scaffold_2	17647126	17648355	+	Eucgr.B01129	1229
scaffold_2	17724782	17725690	MACS2_ZMSH002C_ZMSH003C_ZMSH006B_vs_ZMSH002A_ZMSH003A_ZMSH006A_peak_24865	907	.	6.63368	90.7881	88.5286	531	scaffold_2	17724993	17727089	+	Eucgr.B01133	697
scaffold_2	17725912	17727434	MACS2_ZMSH002C_ZMSH003C_ZMSH006B_vs_ZMSH002A_ZMSH003A_ZMSH006A_peak_24866	1568	.	9.75737	156.847	153.89	976	scaffold_2	17724993	17727089	+	Eucgr.B01133	1177
scaffold_2	18343362	18343871	MACS2_ZMSH002C_ZMSH003C_ZMSH006B_vs_ZMSH002A_ZMSH003A_ZMSH006A_peak_24921	817	.	6.16482	81.7873	79.6072	260	scaffold_2	18343553	18347790	+	Eucgr.B01154	318
scaffold_2	18350014	18350789	MACS2_ZMSH002C_ZMSH003C_ZMSH006B_vs_ZMSH002A_ZMSH003A_ZMSH006A_peak_24926	1130	.	8.89021	113.044	110.576	399	scaffold_2	18350342	18354091	+	Eucgr.B01155	447
scaffold_2	19266524	19268234	MACS2_ZMSH002C_ZMSH003C_ZMSH006B_vs_ZMSH002A_ZMSH003A_ZMSH006A_peak_24974	2212	.	13.5272	221.273	217.289	225	scaffold_2	19266606	19267724	-	Eucgr.B01190	1118
scaffold_2	19439446	19440068	MACS2_ZMSH002C_ZMSH003C_ZMSH006B_vs_ZMSH002A_ZMSH003A_ZMSH006A_peak_24989	786	.	5.54956	78.6996	76.5488	299	scaffold_2	19439493	19444660	+	Eucgr.B01196	575
scaffold_2	19693928	19694636	MACS2_ZMSH002C_ZMSH003C_ZMSH006B_vs_ZMSH002A_ZMSH003A_ZMSH006A_peak_25016	1111	.	8.80435	111.108	108.659	298	scaffold_2	19694326	19699033	+	Eucgr.B01205	310
scaffold_2	19711663	19712569	MACS2_ZMSH002C_ZMSH003C_ZMSH006B_vs_ZMSH002A_ZMSH003A_ZMSH006A_peak_25023	1662	.	11.2944	166.289	163.204	258	scaffold_2	19711750	19716201	+	Eucgr.B01206	819
scaffold_2	19752790	19753373	MACS2_ZMSH002C_ZMSH003C_ZMSH006B_vs_ZMSH002A_ZMSH003A_ZMSH006A_peak_25028	868	.	7.60225	86.8129	84.5874	237	scaffold_2	19752931	19757329	+	Eucgr.B01208	442
scaffold_2	19814651	19815773	MACS2_ZMSH002C_ZMSH003C_ZMSH006B_vs_ZMSH002A_ZMSH003A_ZMSH006A_peak_25035	1822	.	9.81894	182.25	178.931	448	scaffold_2	19814752	19815551	-	Eucgr.B01212	799
scaffold_2	19827234	19828322	MACS2_ZMSH002C_ZMSH003C_ZMSH006B_vs_ZMSH002A_ZMSH003A_ZMSH006A_peak_25039	2061	.	11.6974	206.165	202.452	548	scaffold_2	19827376	19828186	-	Eucgr.B01213	810
scaffold_2	19835924	19837054	MACS2_ZMSH002C_ZMSH003C_ZMSH006B_vs_ZMSH002A_ZMSH003A_ZMSH006A_peak_25042	2016	.	10.4355	201.606	197.973	453	scaffold_2	19836079	19836636	-	Eucgr.B01214	557
scaffold_2	19926963	19927734	MACS2_ZMSH002C_ZMSH003C_ZMSH006B_vs_ZMSH002A_ZMSH003A_ZMSH006A_peak_25050	733	.	6.77428	73.3664	71.263	272	scaffold_2	19920137	19928480	+	Eucgr.B01223	771
scaffold_2	19969842	19970766	MACS2_ZMSH002C_ZMSH003C_ZMSH006B_vs_ZMSH002A_ZMSH003A_ZMSH006A_peak_25057	970	.	7.65028	97.0238	94.7065	255	scaffold_2	19969868	19970309	-	Eucgr.B01225	441
scaffold_2	20005641	20006186	MACS2_ZMSH002C_ZMSH003C_ZMSH006B_vs_ZMSH002A_ZMSH003A_ZMSH006A_peak_25065	2001	.	7.87873	200.118	196.506	266	scaffold_2	20004638	20007209	-	Eucgr.B01226	545
scaffold_2	20006677	20007542	MACS2_ZMSH002C_ZMSH003C_ZMSH006B_vs_ZMSH002A_ZMSH003A_ZMSH006A_peak_25066	1190	.	7.46436	119.007	116.479	282	scaffold_2	20004638	20007209	-	Eucgr.B01226	532
scaffold_2	20368684	20369428	MACS2_ZMSH002C_ZMSH003C_ZMSH006B_vs_ZMSH002A_ZMSH003A_ZMSH006A_peak_25091	1163	.	7.79961	116.307	113.808	292	scaffold_2	20368899	20369478	+	Eucgr.B01254	529
scaffold_2	20372887	20373590	MACS2_ZMSH002C_ZMSH003C_ZMSH006B_vs_ZMSH002A_ZMSH003A_ZMSH006A_peak_25095	1580	.	10.5454	158.022	155.051	437	scaffold_2	20373025	20375016	-	Eucgr.B01255	565
scaffold_2	20526946	20527745	MACS2_ZMSH002C_ZMSH003C_ZMSH006B_vs_ZMSH002A_ZMSH003A_ZMSH006A_peak_25104	1875	.	9.62132	187.559	184.155	543	scaffold_2	20527030	20530935	-	Eucgr.B01267	715
scaffold_2	20530214	20531117	MACS2_ZMSH002C_ZMSH003C_ZMSH006B_vs_ZMSH002A_ZMSH003A_ZMSH006A_peak_25105	2020	.	10.9184	202.013	198.37	307	scaffold_2	20527030	20530935	-	Eucgr.B01267	721
scaffold_2	20779232	20780469	MACS2_ZMSH002C_ZMSH003C_ZMSH006B_vs_ZMSH002A_ZMSH003A_ZMSH006A_peak_25150	2658	.	15.163	265.807	260.836	307	scaffold_2	20779367	20779675	-	Eucgr.B01274	308
scaffold_2	20824793	20825635	MACS2_ZMSH002C_ZMSH003C_ZMSH006B_vs_ZMSH002A_ZMSH003A_ZMSH006A_peak_25181	2678	.	8.07756	267.857	262.837	502	scaffold_2	20825107	20825730	+	Eucgr.B01275	528
scaffold_2	20878100	20878887	MACS2_ZMSH002C_ZMSH003C_ZMSH006B_vs_ZMSH002A_ZMSH003A_ZMSH006A_peak_25211	1300	.	9.1254	130.011	127.367	583	scaffold_2	20878318	20879006	+	Eucgr.B01276	569
scaffold_2	21213458	21214086	MACS2_ZMSH002C_ZMSH003C_ZMSH006B_vs_ZMSH002A_ZMSH003A_ZMSH006A_peak_25231	868	.	7.60225	86.8129	84.5874	207	scaffold_2	21213420	21213782	-	Eucgr.B01300	324
scaffold_2	21229982	21230721	MACS2_ZMSH002C_ZMSH003C_ZMSH006B_vs_ZMSH002A_ZMSH003A_ZMSH006A_peak_25242	1314	.	9.67341	131.44	128.782	220	scaffold_2	21230022	21230454	-	Eucgr.B01303	432
scaffold_2	21296062	21298659	MACS2_ZMSH002C_ZMSH003C_ZMSH006B_vs_ZMSH002A_ZMSH003A_ZMSH006A_peak_25251	1502	.	7.99154	150.205	147.33	1259	scaffold_2	21297136	21297707	+	Eucgr.B01304	571
scaffold_2	21368824	21369808	MACS2_ZMSH002C_ZMSH003C_ZMSH006B_vs_ZMSH002A_ZMSH003A_ZMSH006A_peak_25263	1021	.	7.72225	102.183	99.8207	407	scaffold_2	21369118	21369652	+	Eucgr.B01307	534
scaffold_2	22919271	22921923	MACS2_ZMSH002C_ZMSH003C_ZMSH006B_vs_ZMSH002A_ZMSH003A_ZMSH006A_peak_25416	1191	.	5.59295	119.149	116.62	1078	scaffold_2	22919336	22921364	-	Eucgr.B01385	2028
scaffold_2	22988635	22990953	MACS2_ZMSH002C_ZMSH003C_ZMSH006B_vs_ZMSH002A_ZMSH003A_ZMSH006A_peak_25421	1280	.	6.50474	128.061	125.439	305	scaffold_2	22988792	22990896	+	Eucgr.B01390	2104
scaffold_2	23002569	23005531	MACS2_ZMSH002C_ZMSH003C_ZMSH006B_vs_ZMSH002A_ZMSH003A_ZMSH006A_peak_25423	1195	.	7.78694	119.592	117.059	1157	scaffold_2	23003389	23005499	+	Eucgr.B01391	2110
scaffold_2	23013847	23016190	MACS2_ZMSH002C_ZMSH003C_ZMSH006B_vs_ZMSH002A_ZMSH003A_ZMSH006A_peak_25425	2170	.	7.41731	217.028	213.122	1096	scaffold_2	23014165	23015944	+	Eucgr.B01392	1779
scaffold_2	23061353	23064447	MACS2_ZMSH002C_ZMSH003C_ZMSH006B_vs_ZMSH002A_ZMSH003A_ZMSH006A_peak_25435	1180	.	8.52002	118.007	115.489	1413	scaffold_2	23062090	23064461	+	Eucgr.B01394	2357
scaffold_2	23072555	23074774	MACS2_ZMSH002C_ZMSH003C_ZMSH006B_vs_ZMSH002A_ZMSH003A_ZMSH006A_peak_25438	1852	.	6.77661	185.243	181.878	649	scaffold_2	23072896	23080686	+	Eucgr.B01395	1878
scaffold_2	23079771	23080842	MACS2_ZMSH002C_ZMSH003C_ZMSH006B_vs_ZMSH002A_ZMSH003A_ZMSH006A_peak_25439	1701	.	7.25572	170.155	167.016	578	scaffold_2	23072896	23080686	+	Eucgr.B01395	915
scaffold_2	23133644	23135827	MACS2_ZMSH002C_ZMSH003C_ZMSH006B_vs_ZMSH002A_ZMSH003A_ZMSH006A_peak_25456	929	.	7.02071	92.9908	90.7111	994	scaffold_2	23133739	23135941	+	Eucgr.B01399	2088
scaffold_2	23143290	23145569	MACS2_ZMSH002C_ZMSH003C_ZMSH006B_vs_ZMSH002A_ZMSH003A_ZMSH006A_peak_25458	1512	.	9.12677	151.205	148.318	585	scaffold_2	23143503	23145530	+	Eucgr.B01400	2027
scaffold_2	23148486	23150745	MACS2_ZMSH002C_ZMSH003C_ZMSH006B_vs_ZMSH002A_ZMSH003A_ZMSH006A_peak_25461	1402	.	8.19489	140.236	137.48	550	scaffold_2	23148641	23150651	+	Eucgr.B01401	2010
scaffold_2	23183367	23186289	MACS2_ZMSH002C_ZMSH003C_ZMSH006B_vs_ZMSH002A_ZMSH003A_ZMSH006A_peak_25470	1785	.	9.32138	178.523	175.261	853	scaffold_2	23183909	23186432	+	Eucgr.B01403	2380
scaffold_2	23186343	23187022	MACS2_ZMSH002C_ZMSH003C_ZMSH006B_vs_ZMSH002A_ZMSH003A_ZMSH006A_peak_25471	979	.	7.61838	97.9536	95.6286	469	scaffold_2	23183909	23186432	+	Eucgr.B01403	89
scaffold_2	23222136	23223076	MACS2_ZMSH002C_ZMSH003C_ZMSH006B_vs_ZMSH002A_ZMSH003A_ZMSH006A_peak_25485	2059	.	12.3798	205.968	202.258	521	scaffold_2	23221915	23224149	-	Eucgr.B01405	940
scaffold_2	23223287	23224473	MACS2_ZMSH002C_ZMSH003C_ZMSH006B_vs_ZMSH002A_ZMSH003A_ZMSH006A_peak_25486	2206	.	11.8045	220.61	216.636	329	scaffold_2	23221915	23224149	-	Eucgr.B01405	862
scaffold_2	23231368	23232897	MACS2_ZMSH002C_ZMSH003C_ZMSH006B_vs_ZMSH002A_ZMSH003A_ZMSH006A_peak_25492	1786	.	9.33071	178.643	175.379	876	scaffold_2	23232121	23233375	+	Eucgr.B01406	776
scaffold_2	23343840	23345126	MACS2_ZMSH002C_ZMSH003C_ZMSH006B_vs_ZMSH002A_ZMSH003A_ZMSH006A_peak_25519	886	.	7.1005	88.6073	86.3675	461	scaffold_2	23343927	23345055	-	Eucgr.B01416	1128
scaffold_2	23398189	23398901	MACS2_ZMSH002C_ZMSH003C_ZMSH006B_vs_ZMSH002A_ZMSH003A_ZMSH006A_peak_25524	1244	.	8.22364	124.455	121.871	360	scaffold_2	23392611	23398575	-	Eucgr.B01423	386
scaffold_2	23612010	23613686	MACS2_ZMSH002C_ZMSH003C_ZMSH006B_vs_ZMSH002A_ZMSH003A_ZMSH006A_peak_25537	943	.	4.96192	94.313	92.021	1391	scaffold_2	23611133	23613948	+	Eucgr.B01441	1676
scaffold_2	23755835	23757207	MACS2_ZMSH002C_ZMSH003C_ZMSH006B_vs_ZMSH002A_ZMSH003A_ZMSH006A_peak_25551	1282	.	6.96947	128.258	125.635	728	scaffold_2	23755799	23757083	+	Eucgr.B01447	1248
scaffold_2	23777809	23779179	MACS2_ZMSH002C_ZMSH003C_ZMSH006B_vs_ZMSH002A_ZMSH003A_ZMSH006A_peak_25557	1190	.	7.46725	119.042	116.514	690	scaffold_2	23778172	23780772	+	Eucgr.B01448	1007
scaffold_2	23917404	23919737	MACS2_ZMSH002C_ZMSH003C_ZMSH006B_vs_ZMSH002A_ZMSH003A_ZMSH006A_peak_25566	1706	.	9.84237	170.643	167.498	724	scaffold_2	23917879	23919338	-	Eucgr.B01458	1459
scaffold_2	23958241	23960581	MACS2_ZMSH002C_ZMSH003C_ZMSH006B_vs_ZMSH002A_ZMSH003A_ZMSH006A_peak_25569	1376	.	7.98592	137.635	134.907	1761	scaffold_2	23959204	23962641	-	Eucgr.B01460	1377
scaffold_2	23961040	23962958	MACS2_ZMSH002C_ZMSH003C_ZMSH006B_vs_ZMSH002A_ZMSH003A_ZMSH006A_peak_25570	1574	.	9.57903	157.436	154.471	955	scaffold_2	23959204	23962641	-	Eucgr.B01460	1601
scaffold_2	24193059	24193961	MACS2_ZMSH002C_ZMSH003C_ZMSH006B_vs_ZMSH002A_ZMSH003A_ZMSH006A_peak_25607	1091	.	6.2667	109.111	106.682	550	scaffold_2	24192461	24197011	+	Eucgr.B01471	902
scaffold_2	24195823	24197253	MACS2_ZMSH002C_ZMSH003C_ZMSH006B_vs_ZMSH002A_ZMSH003A_ZMSH006A_peak_25609	2005	.	9.82717	200.543	196.924	439	scaffold_2	24192461	24197011	+	Eucgr.B01471	1188
scaffold_2	24454515	24455440	MACS2_ZMSH002C_ZMSH003C_ZMSH006B_vs_ZMSH002A_ZMSH003A_ZMSH006A_peak_25617	1176	.	8.01967	117.603	115.09	235	scaffold_2	24454535	24456231	+	Eucgr.B01481	905
scaffold_2	24466367	24467331	MACS2_ZMSH002C_ZMSH003C_ZMSH006B_vs_ZMSH002A_ZMSH003A_ZMSH006A_peak_25620	752	.	5.3438	75.2027	73.0829	572	scaffold_2	24466703	24467576	+	Eucgr.B01483	628
scaffold_2	24469092	24470082	MACS2_ZMSH002C_ZMSH003C_ZMSH006B_vs_ZMSH002A_ZMSH003A_ZMSH006A_peak_25621	1322	.	7.81955	132.266	129.598	486	scaffold_2	24468927	24473228	-	Eucgr.B01484	990
scaffold_2	24471429	24471862	MACS2_ZMSH002C_ZMSH003C_ZMSH006B_vs_ZMSH002A_ZMSH003A_ZMSH006A_peak_25622	794	.	6.67808	79.422	77.2637	199	scaffold_2	24468927	24473228	-	Eucgr.B01484	433
scaffold_2	24472796	24473594	MACS2_ZMSH002C_ZMSH003C_ZMSH006B_vs_ZMSH002A_ZMSH003A_ZMSH006A_peak_25623	1662	.	9.44388	166.295	163.21	368	scaffold_2	24468927	24473228	-	Eucgr.B01484	432
scaffold_2	24781157	24782514	MACS2_ZMSH002C_ZMSH003C_ZMSH006B_vs_ZMSH002A_ZMSH003A_ZMSH006A_peak_25654	1256	.	9.17204	125.623	123.027	1136	scaffold_2	24781231	24782359	-	Eucgr.B01504	1128
scaffold_2	24804447	24806235	MACS2_ZMSH002C_ZMSH003C_ZMSH006B_vs_ZMSH002A_ZMSH003A_ZMSH006A_peak_25664	1292	.	7.10761	129.238	126.604	346	scaffold_2	24804535	24805664	-	Eucgr.B01505	1129
scaffold_2	24810238	24811850	MACS2_ZMSH002C_ZMSH003C_ZMSH006B_vs_ZMSH002A_ZMSH003A_ZMSH006A_peak_25668	1149	.	7.97777	114.951	112.465	739	scaffold_2	24810703	24811698	-	Eucgr.B01506	995
scaffold_2	24822691	24824400	MACS2_ZMSH002C_ZMSH003C_ZMSH006B_vs_ZMSH002A_ZMSH003A_ZMSH006A_peak_25672	1538	.	10.1098	153.821	150.901	474	scaffold_2	24820329	24822859	-	Eucgr.B01507	168
scaffold_2	24844946	24846802	MACS2_ZMSH002C_ZMSH003C_ZMSH006B_vs_ZMSH002A_ZMSH003A_ZMSH006A_peak_25680	1301	.	8.33047	130.151	127.506	1056	scaffold_2	24845089	24845501	-	Eucgr.B01509	412
scaffold_2	24871172	24872686	MACS2_ZMSH002C_ZMSH003C_ZMSH006B_vs_ZMSH002A_ZMSH003A_ZMSH006A_peak_25688	802	.	6.56884	80.2728	78.1079	1271	scaffold_2	24871651	24872529	-	Eucgr.B01513	878
scaffold_2	24996362	24997309	MACS2_ZMSH002C_ZMSH003C_ZMSH006B_vs_ZMSH002A_ZMSH003A_ZMSH006A_peak_25689	1464	.	8.13805	146.425	143.595	521	scaffold_2	24996543	24997200	-	Eucgr.B01519	657
scaffold_2	25244821	25246663	MACS2_ZMSH002C_ZMSH003C_ZMSH006B_vs_ZMSH002A_ZMSH003A_ZMSH006A_peak_25701	1508	.	10.518	150.9	148.017	513	scaffold_2	25244699	25246462	-	Eucgr.B01524	1641
scaffold_2	25333662	25334803	MACS2_ZMSH002C_ZMSH003C_ZMSH006B_vs_ZMSH002A_ZMSH003A_ZMSH006A_peak_25716	2251	.	12.9581	225.195	221.136	776	scaffold_2	25333797	25334619	-	Eucgr.B01529	822
scaffold_2	25676384	25677347	MACS2_ZMSH002C_ZMSH003C_ZMSH006B_vs_ZMSH002A_ZMSH003A_ZMSH006A_peak_25772	1934	.	10.1905	193.413	189.912	371	scaffold_2	25676019	25676923	-	Eucgr.B01541	539
scaffold_2	25688384	25689114	MACS2_ZMSH002C_ZMSH003C_ZMSH006B_vs_ZMSH002A_ZMSH003A_ZMSH006A_peak_25780	1940	.	11.784	194.092	190.583	434	scaffold_2	25688563	25688994	-	Eucgr.B01542	431
scaffold_2	25817252	25818120	MACS2_ZMSH002C_ZMSH003C_ZMSH006B_vs_ZMSH002A_ZMSH003A_ZMSH006A_peak_25792	868	.	7.60225	86.8129	84.5874	518	scaffold_2	25816878	25818060	+	Eucgr.B01547	808
scaffold_2	25913199	25914953	MACS2_ZMSH002C_ZMSH003C_ZMSH006B_vs_ZMSH002A_ZMSH003A_ZMSH006A_peak_25794	823	.	6.39513	82.3717	80.1873	1224	scaffold_2	25913506	25915537	+	Eucgr.B01551	1447
scaffold_2	26728294	26729066	MACS2_ZMSH002C_ZMSH003C_ZMSH006B_vs_ZMSH002A_ZMSH003A_ZMSH006A_peak_25895	714	.	4.94877	71.403	69.3168	257	scaffold_2	26728358	26729809	-	Eucgr.B01586	708
scaffold_2	26729392	26730273	MACS2_ZMSH002C_ZMSH003C_ZMSH006B_vs_ZMSH002A_ZMSH003A_ZMSH006A_peak_25896	983	.	5.77974	98.3049	95.9763	353	scaffold_2	26728358	26729809	-	Eucgr.B01586	417
scaffold_2	26881174	26882356	MACS2_ZMSH002C_ZMSH003C_ZMSH006B_vs_ZMSH002A_ZMSH003A_ZMSH006A_peak_25921	1513	.	8.93157	151.365	148.476	458	scaffold_2	26881487	26882193	+	Eucgr.B01594	706
scaffold_2	26917896	26919209	MACS2_ZMSH002C_ZMSH003C_ZMSH006B_vs_ZMSH002A_ZMSH003A_ZMSH006A_peak_25928	1325	.	7.94385	132.529	129.859	253	scaffold_2	26917651	26919161	-	Eucgr.B01596	1265
scaffold_2	27004590	27005810	MACS2_ZMSH002C_ZMSH003C_ZMSH006B_vs_ZMSH002A_ZMSH003A_ZMSH006A_peak_25938	2016	.	9.70208	201.627	197.993	906	scaffold_2	27005344	27005724	-	Eucgr.B01601	380
scaffold_2	27014478	27016564	MACS2_ZMSH002C_ZMSH003C_ZMSH006B_vs_ZMSH002A_ZMSH003A_ZMSH006A_peak_25943	1814	.	10.8335	181.404	178.099	505	scaffold_2	27014242	27015826	-	Eucgr.B01602	1348
scaffold_2	27736750	27738869	MACS2_ZMSH002C_ZMSH003C_ZMSH006B_vs_ZMSH002A_ZMSH003A_ZMSH006A_peak_26035	1078	.	5.99604	107.83	105.412	1654	scaffold_2	27736785	27738877	-	Eucgr.B01626	2084
scaffold_2	29832217	29833811	MACS2_ZMSH002C_ZMSH003C_ZMSH006B_vs_ZMSH002A_ZMSH003A_ZMSH006A_peak_26140	1324	.	6.16327	132.481	129.811	401	scaffold_2	29832495	29835908	-	Eucgr.B01667	1316
scaffold_2	29833989	29834861	MACS2_ZMSH002C_ZMSH003C_ZMSH006B_vs_ZMSH002A_ZMSH003A_ZMSH006A_peak_26141	1649	.	7.56871	164.934	161.871	331	scaffold_2	29832495	29835908	-	Eucgr.B01667	872
scaffold_2	29835027	29836059	MACS2_ZMSH002C_ZMSH003C_ZMSH006B_vs_ZMSH002A_ZMSH003A_ZMSH006A_peak_26142	2695	.	10.048	269.583	264.515	295	scaffold_2	29832495	29835908	-	Eucgr.B01667	881
scaffold_2	30031621	30032543	MACS2_ZMSH002C_ZMSH003C_ZMSH006B_vs_ZMSH002A_ZMSH003A_ZMSH006A_peak_26156	1484	.	8.11879	148.403	145.549	502	scaffold_2	30031973	30034075	+	Eucgr.B01669	570
scaffold_2	30033544	30035162	MACS2_ZMSH002C_ZMSH003C_ZMSH006B_vs_ZMSH002A_ZMSH003A_ZMSH006A_peak_26158	1436	.	9.7487	143.682	140.886	936	scaffold_2	30031973	30034075	+	Eucgr.B01669	531
scaffold_2	30409241	30410369	MACS2_ZMSH002C_ZMSH003C_ZMSH006B_vs_ZMSH002A_ZMSH003A_ZMSH006A_peak_26185	990	.	6.50524	99.0594	96.7242	203	scaffold_2	30409229	30413282	-	Eucgr.B01677	1128
scaffold_2	30410868	30411446	MACS2_ZMSH002C_ZMSH003C_ZMSH006B_vs_ZMSH002A_ZMSH003A_ZMSH006A_peak_26186	1410	.	10.1782	141.047	138.279	178	scaffold_2	30409229	30413282	-	Eucgr.B01677	578
scaffold_2	31298026	31299079	MACS2_ZMSH002C_ZMSH003C_ZMSH006B_vs_ZMSH002A_ZMSH003A_ZMSH006A_peak_26219	1115	.	8.32537	111.548	109.094	745	scaffold_2	31298023	31298928	-	Eucgr.B01696	902
scaffold_2	31299743	31300743	MACS2_ZMSH002C_ZMSH003C_ZMSH006B_vs_ZMSH002A_ZMSH003A_ZMSH006A_peak_26220	814	.	7.34466	81.4498	79.2721	675	scaffold_2	31299778	31300632	-	Eucgr.B01697	854
scaffold_2	31563210	31563788	MACS2_ZMSH002C_ZMSH003C_ZMSH006B_vs_ZMSH002A_ZMSH003A_ZMSH006A_peak_26275	1090	.	6.53087	109.001	106.574	282	scaffold_2	31563099	31563699	-	Eucgr.B01717	489
scaffold_2	31789639	31790346	MACS2_ZMSH002C_ZMSH003C_ZMSH006B_vs_ZMSH002A_ZMSH003A_ZMSH006A_peak_26312	700	.	6.50618	70.0455	67.9717	515	scaffold_2	31789586	31790420	+	Eucgr.B01733	707
scaffold_2	31803392	31805028	MACS2_ZMSH002C_ZMSH003C_ZMSH006B_vs_ZMSH002A_ZMSH003A_ZMSH006A_peak_26319	1955	.	12.2335	195.579	192.042	284	scaffold_2	31803602	31804687	-	Eucgr.B01734	1085
scaffold_2	31806466	31808411	MACS2_ZMSH002C_ZMSH003C_ZMSH006B_vs_ZMSH002A_ZMSH003A_ZMSH006A_peak_26321	2445	.	11.0645	244.515	240.053	1153	scaffold_2	31806537	31808554	+	Eucgr.B01735	1874
scaffold_2	31860149	31861047	MACS2_ZMSH002C_ZMSH003C_ZMSH006B_vs_ZMSH002A_ZMSH003A_ZMSH006A_peak_26326	1184	.	8.3201	118.499	115.976	397	scaffold_2	31860134	31861399	+	Eucgr.B01742	898
scaffold_2	31904634	31906232	MACS2_ZMSH002C_ZMSH003C_ZMSH006B_vs_ZMSH002A_ZMSH003A_ZMSH006A_peak_26332	1247	.	6.66744	124.754	122.167	649	scaffold_2	31905022	31907656	+	Eucgr.B01744	1210
scaffold_2	31977822	31979496	MACS2_ZMSH002C_ZMSH003C_ZMSH006B_vs_ZMSH002A_ZMSH003A_ZMSH006A_peak_26347	1697	.	8.83528	169.776	166.643	719	scaffold_2	31978172	31980219	+	Eucgr.B01747	1324
scaffold_2	32241542	32242869	MACS2_ZMSH002C_ZMSH003C_ZMSH006B_vs_ZMSH002A_ZMSH003A_ZMSH006A_peak_26411	962	.	7.34202	96.2815	93.9718	778	scaffold_2	32242128	32244608	+	Eucgr.B01763	741
scaffold_2	32287627	32289912	MACS2_ZMSH002C_ZMSH003C_ZMSH006B_vs_ZMSH002A_ZMSH003A_ZMSH006A_peak_26430	1967	.	10.7194	196.762	193.208	903	scaffold_2	32288336	32291198	+	Eucgr.B01769	1576
scaffold_2	33227122	33228631	MACS2_ZMSH002C_ZMSH003C_ZMSH006B_vs_ZMSH002A_ZMSH003A_ZMSH006A_peak_26533	1885	.	10.7035	188.596	185.174	1069	scaffold_2	33227163	33230738	+	Eucgr.B01815	1468
scaffold_2	33228895	33229895	MACS2_ZMSH002C_ZMSH003C_ZMSH006B_vs_ZMSH002A_ZMSH003A_ZMSH006A_peak_26534	1735	.	10.8802	173.538	170.35	416	scaffold_2	33227163	33230738	+	Eucgr.B01815	1000
scaffold_2	33230037	33230789	MACS2_ZMSH002C_ZMSH003C_ZMSH006B_vs_ZMSH002A_ZMSH003A_ZMSH006A_peak_26535	2144	.	12.8073	214.493	210.632	247	scaffold_2	33227163	33230738	+	Eucgr.B01815	701
scaffold_2	33406393	33407935	MACS2_ZMSH002C_ZMSH003C_ZMSH006B_vs_ZMSH002A_ZMSH003A_ZMSH006A_peak_26546	813	.	5.8296	81.3802	79.2047	706	scaffold_2	33406746	33409039	-	Eucgr.B01831	1189
scaffold_2	33408229	33409181	MACS2_ZMSH002C_ZMSH003C_ZMSH006B_vs_ZMSH002A_ZMSH003A_ZMSH006A_peak_26547	1009	.	5.32905	100.954	98.6008	256	scaffold_2	33406746	33409039	-	Eucgr.B01831	810
scaffold_2	34174318	34174916	MACS2_ZMSH002C_ZMSH003C_ZMSH006B_vs_ZMSH002A_ZMSH003A_ZMSH006A_peak_26595	735	.	6.91534	73.591	71.4838	322	scaffold_2	34173086	34174872	-	Eucgr.B01845	554
scaffold_2	34617018	34617971	MACS2_ZMSH002C_ZMSH003C_ZMSH006B_vs_ZMSH002A_ZMSH003A_ZMSH006A_peak_26617	1564	.	8.63325	156.401	153.45	412	scaffold_2	34617192	34617824	+	Eucgr.B01852	632
scaffold_2	35596693	35597835	MACS2_ZMSH002C_ZMSH003C_ZMSH006B_vs_ZMSH002A_ZMSH003A_ZMSH006A_peak_26670	1214	.	7.85101	121.409	118.856	568	scaffold_2	35596695	35598576	-	Eucgr.B01888	1140
scaffold_2	35598073	35598769	MACS2_ZMSH002C_ZMSH003C_ZMSH006B_vs_ZMSH002A_ZMSH003A_ZMSH006A_peak_26671	1477	.	9.16645	147.794	144.949	248	scaffold_2	35596695	35598576	-	Eucgr.B01888	503
scaffold_2	36066146	36067367	MACS2_ZMSH002C_ZMSH003C_ZMSH006B_vs_ZMSH002A_ZMSH003A_ZMSH006A_peak_26681	1044	.	8.46089	104.406	102.021	988	scaffold_2	36066267	36072504	+	Eucgr.B01897	1100
scaffold_2	36170460	36171748	MACS2_ZMSH002C_ZMSH003C_ZMSH006B_vs_ZMSH002A_ZMSH003A_ZMSH006A_peak_26704	1155	.	7.26936	115.593	113.1	440	scaffold_2	36170694	36175692	+	Eucgr.B01905	1054
scaffold_2	36221055	36222628	MACS2_ZMSH002C_ZMSH003C_ZMSH006B_vs_ZMSH002A_ZMSH003A_ZMSH006A_peak_26723	904	.	5.91153	90.4552	88.1974	1302	scaffold_2	36221620	36223826	+	Eucgr.B01907	1008
scaffold_2	36371465	36372273	MACS2_ZMSH002C_ZMSH003C_ZMSH006B_vs_ZMSH002A_ZMSH003A_ZMSH006A_peak_26734	1265	.	7.89898	126.511	123.905	397	scaffold_2	36369285	36372074	-	Eucgr.B01927	609
scaffold_2	36440587	36441187	MACS2_ZMSH002C_ZMSH003C_ZMSH006B_vs_ZMSH002A_ZMSH003A_ZMSH006A_peak_26742	742	.	5.04167	74.2405	72.1288	278	scaffold_2	36438259	36442854	-	Eucgr.B01936	600
scaffold_2	36440587	36441187	MACS2_ZMSH002C_ZMSH003C_ZMSH006B_vs_ZMSH002A_ZMSH003A_ZMSH006A_peak_26742	742	.	5.04167	74.2405	72.1288	278	scaffold_2	36439776	36440645	+	Eucgr.B01937	58
scaffold_2	36455605	36456106	MACS2_ZMSH002C_ZMSH003C_ZMSH006B_vs_ZMSH002A_ZMSH003A_ZMSH006A_peak_26745	922	.	7.85984	92.2708	89.9976	263	scaffold_2	36455728	36456380	+	Eucgr.B01938	378
scaffold_2	36492751	36493685	MACS2_ZMSH002C_ZMSH003C_ZMSH006B_vs_ZMSH002A_ZMSH003A_ZMSH006A_peak_26757	2017	.	10.6701	201.792	198.153	408	scaffold_2	36493031	36493513	+	Eucgr.B01940	482
scaffold_2	37139285	37140722	MACS2_ZMSH002C_ZMSH003C_ZMSH006B_vs_ZMSH002A_ZMSH003A_ZMSH006A_peak_26805	1053	.	8.54676	105.357	102.962	225	scaffold_2	37136974	37139696	+	Eucgr.B01975	411
scaffold_2	37163770	37165293	MACS2_ZMSH002C_ZMSH003C_ZMSH006B_vs_ZMSH002A_ZMSH003A_ZMSH006A_peak_26813	1006	.	8.28917	100.628	98.2789	1030	scaffold_2	37161655	37164241	+	Eucgr.B01978	471
scaffold_2	37305555	37306010	MACS2_ZMSH002C_ZMSH003C_ZMSH006B_vs_ZMSH002A_ZMSH003A_ZMSH006A_peak_26830	719	.	5.85847	71.9864	69.8939	255	scaffold_2	37301972	37305984	+	Eucgr.B01987	429
scaffold_2	37307375	37307927	MACS2_ZMSH002C_ZMSH003C_ZMSH006B_vs_ZMSH002A_ZMSH003A_ZMSH006A_peak_26831	1174	.	6.20227	117.49	114.978	195	scaffold_2	37307506	37310782	+	Eucgr.B01988	421
scaffold_2	37389834	37391049	MACS2_ZMSH002C_ZMSH003C_ZMSH006B_vs_ZMSH002A_ZMSH003A_ZMSH006A_peak_26841	957	.	7.09176	95.7533	93.4484	288	scaffold_2	37388979	37390780	-	Eucgr.B01995	946
scaffold_2	37551445	37552514	MACS2_ZMSH002C_ZMSH003C_ZMSH006B_vs_ZMSH002A_ZMSH003A_ZMSH006A_peak_26852	1006	.	8.28917	100.628	98.2789	809	scaffold_2	37551103	37552499	-	Eucgr.B01999	1054
scaffold_2	37637925	37638640	MACS2_ZMSH002C_ZMSH003C_ZMSH006B_vs_ZMSH002A_ZMSH003A_ZMSH006A_peak_26858	890	.	6.30818	89.0521	86.8081	453	scaffold_2	37637993	37639581	+	Eucgr.B02005	647
scaffold_2	37663653	37664478	MACS2_ZMSH002C_ZMSH003C_ZMSH006B_vs_ZMSH002A_ZMSH003A_ZMSH006A_peak_26870	724	.	5.3849	72.4411	70.3457	247	scaffold_2	37663843	37665440	+	Eucgr.B02006	635
scaffold_2	37702229	37703079	MACS2_ZMSH002C_ZMSH003C_ZMSH006B_vs_ZMSH002A_ZMSH003A_ZMSH006A_peak_26890	756	.	6.81502	75.6867	73.5615	670	scaffold_2	37702307	37704228	+	Eucgr.B02009	772
scaffold_2	39659853	39661004	MACS2_ZMSH002C_ZMSH003C_ZMSH006B_vs_ZMSH002A_ZMSH003A_ZMSH006A_peak_26985	850	.	7.51639	85.0145	82.8059	602	scaffold_2	39659771	39660869	-	Eucgr.B02062	1016
scaffold_2	42307530	42308298	MACS2_ZMSH002C_ZMSH003C_ZMSH006B_vs_ZMSH002A_ZMSH003A_ZMSH006A_peak_27113	921	.	6.48898	92.1185	89.8474	480	scaffold_2	42307311	42308235	-	Eucgr.B02122	705
scaffold_2	42319367	42320476	MACS2_ZMSH002C_ZMSH003C_ZMSH006B_vs_ZMSH002A_ZMSH003A_ZMSH006A_peak_27119	1421	.	8.98309	142.194	139.415	683	scaffold_2	42319519	42320281	-	Eucgr.B02124	762
scaffold_2	42330796	42332181	MACS2_ZMSH002C_ZMSH003C_ZMSH006B_vs_ZMSH002A_ZMSH003A_ZMSH006A_peak_27128	933	.	5.16911	93.3563	91.0728	831	scaffold_2	42330909	42331736	-	Eucgr.B02125	827
scaffold_2	42523758	42524494	MACS2_ZMSH002C_ZMSH003C_ZMSH006B_vs_ZMSH002A_ZMSH003A_ZMSH006A_peak_27147	1809	.	11.1898	180.969	177.67	275	scaffold_2	42523804	42525607	-	Eucgr.B02144	690
scaffold_2	42525121	42525801	MACS2_ZMSH002C_ZMSH003C_ZMSH006B_vs_ZMSH002A_ZMSH003A_ZMSH006A_peak_27148	703	.	5.09894	70.3888	68.3111	293	scaffold_2	42523804	42525607	-	Eucgr.B02144	486
scaffold_2	42775752	42777901	MACS2_ZMSH002C_ZMSH003C_ZMSH006B_vs_ZMSH002A_ZMSH003A_ZMSH006A_peak_27175	1707	.	8.64664	170.74	167.594	869	scaffold_2	42776609	42777774	+	Eucgr.B02156	1165
scaffold_2	42803789	42805657	MACS2_ZMSH002C_ZMSH003C_ZMSH006B_vs_ZMSH002A_ZMSH003A_ZMSH006A_peak_27186	1873	.	8.95662	187.301	183.903	642	scaffold_2	42803839	42805522	+	Eucgr.B02160	1683
scaffold_2	42816612	42817202	MACS2_ZMSH002C_ZMSH003C_ZMSH006B_vs_ZMSH002A_ZMSH003A_ZMSH006A_peak_27193	777	.	5.97742	77.7788	75.6354	183	scaffold_2	42815490	42817088	-	Eucgr.B02162	476
scaffold_2	42829165	42830188	MACS2_ZMSH002C_ZMSH003C_ZMSH006B_vs_ZMSH002A_ZMSH003A_ZMSH006A_peak_27201	1829	.	9.88086	182.999	179.668	584	scaffold_2	42829445	42832639	+	Eucgr.B02163	743
scaffold_2	42830243	42831495	MACS2_ZMSH002C_ZMSH003C_ZMSH006B_vs_ZMSH002A_ZMSH003A_ZMSH006A_peak_27202	2255	.	12.2586	225.594	221.525	1018	scaffold_2	42829445	42832639	+	Eucgr.B02163	1252
scaffold_2	42831646	42832688	MACS2_ZMSH002C_ZMSH003C_ZMSH006B_vs_ZMSH002A_ZMSH003A_ZMSH006A_peak_27203	2419	.	13.2486	241.932	237.524	598	scaffold_2	42829445	42832639	+	Eucgr.B02163	993
scaffold_2	42836221	42838671	MACS2_ZMSH002C_ZMSH003C_ZMSH006B_vs_ZMSH002A_ZMSH003A_ZMSH006A_peak_27205	2378	.	10.7014	237.892	233.574	1505	scaffold_2	42836739	42838425	+	Eucgr.B02164	1686
scaffold_2	42841197	42842311	MACS2_ZMSH002C_ZMSH003C_ZMSH006B_vs_ZMSH002A_ZMSH003A_ZMSH006A_peak_27206	1948	.	10.5535	194.846	191.323	571	scaffold_2	42841679	42842214	+	Eucgr.B02165	535
scaffold_2	42853728	42854620	MACS2_ZMSH002C_ZMSH003C_ZMSH006B_vs_ZMSH002A_ZMSH003A_ZMSH006A_peak_27207	1363	.	7.80023	136.36	133.648	304	scaffold_2	42853905	42854507	+	Eucgr.B02166	602
scaffold_2	42997416	42998453	MACS2_ZMSH002C_ZMSH003C_ZMSH006B_vs_ZMSH002A_ZMSH003A_ZMSH006A_peak_27215	1032	.	6.76659	103.263	100.889	597	scaffold_2	42997429	42998325	+	Eucgr.B02181	896
scaffold_2	43504291	43505079	MACS2_ZMSH002C_ZMSH003C_ZMSH006B_vs_ZMSH002A_ZMSH003A_ZMSH006A_peak_27265	792	.	6.27337	79.216	77.0595	397	scaffold_2	43502993	43505009	-	Eucgr.B02224	718
scaffold_2	43693691	43694382	MACS2_ZMSH002C_ZMSH003C_ZMSH006B_vs_ZMSH002A_ZMSH003A_ZMSH006A_peak_27286	1124	.	6.29584	112.417	109.955	372	scaffold_2	43692584	43694291	-	Eucgr.B02243	600
scaffold_2	43772092	43773869	MACS2_ZMSH002C_ZMSH003C_ZMSH006B_vs_ZMSH002A_ZMSH003A_ZMSH006A_peak_27293	1197	.	7.52916	119.788	117.254	507	scaffold_2	43772386	43775802	+	Eucgr.B02256	1483
scaffold_2	43883368	43885260	MACS2_ZMSH002C_ZMSH003C_ZMSH006B_vs_ZMSH002A_ZMSH003A_ZMSH006A_peak_27300	1562	.	7.36744	156.239	153.291	598	scaffold_2	43883568	43885148	-	Eucgr.B02269	1580
scaffold_2	44015011	44017072	MACS2_ZMSH002C_ZMSH003C_ZMSH006B_vs_ZMSH002A_ZMSH003A_ZMSH006A_peak_27310	918	.	6.23355	91.8251	89.5564	577	scaffold_2	44010184	44015823	-	Eucgr.B02287	812
scaffold_2	44097925	44098601	MACS2_ZMSH002C_ZMSH003C_ZMSH006B_vs_ZMSH002A_ZMSH003A_ZMSH006A_peak_27315	1157	.	6.87672	115.754	113.259	273	scaffold_2	44098040	44098564	+	Eucgr.B02305	524
scaffold_2	44102025	44102797	MACS2_ZMSH002C_ZMSH003C_ZMSH006B_vs_ZMSH002A_ZMSH003A_ZMSH006A_peak_27317	1408	.	7.56311	140.845	138.081	463	scaffold_2	44101804	44104919	-	Eucgr.B02306	772
scaffold_2	44103304	44104093	MACS2_ZMSH002C_ZMSH003C_ZMSH006B_vs_ZMSH002A_ZMSH003A_ZMSH006A_peak_27318	1065	.	6.35436	106.558	104.153	536	scaffold_2	44101804	44104919	-	Eucgr.B02306	789
scaffold_2	44104215	44104909	MACS2_ZMSH002C_ZMSH003C_ZMSH006B_vs_ZMSH002A_ZMSH003A_ZMSH006A_peak_27319	961	.	6.00284	96.1085	93.8001	233	scaffold_2	44101804	44104919	-	Eucgr.B02306	694
scaffold_2	44168831	44169969	MACS2_ZMSH002C_ZMSH003C_ZMSH006B_vs_ZMSH002A_ZMSH003A_ZMSH006A_peak_27328	1390	.	8.59358	139.048	136.303	494	scaffold_2	44169208	44170685	+	Eucgr.B02315	761
scaffold_2	44170210	44170795	MACS2_ZMSH002C_ZMSH003C_ZMSH006B_vs_ZMSH002A_ZMSH003A_ZMSH006A_peak_27329	1582	.	9.19647	158.276	155.3	260	scaffold_2	44169208	44170685	+	Eucgr.B02315	475
scaffold_2	44179900	44182582	MACS2_ZMSH002C_ZMSH003C_ZMSH006B_vs_ZMSH002A_ZMSH003A_ZMSH006A_peak_27332	1297	.	6.73141	129.742	127.102	1535	scaffold_2	44180060	44182798	+	Eucgr.B02316	2522
scaffold_2	44184382	44185030	MACS2_ZMSH002C_ZMSH003C_ZMSH006B_vs_ZMSH002A_ZMSH003A_ZMSH006A_peak_27334	796	.	5.62738	79.6987	77.5385	349	scaffold_2	44184325	44184927	-	Eucgr.B02318	545
scaffold_2	44195830	44196470	MACS2_ZMSH002C_ZMSH003C_ZMSH006B_vs_ZMSH002A_ZMSH003A_ZMSH006A_peak_27339	1486	.	8.49281	148.655	145.799	294	scaffold_2	44195870	44196388	-	Eucgr.B02319	518
scaffold_2	44200539	44202423	MACS2_ZMSH002C_ZMSH003C_ZMSH006B_vs_ZMSH002A_ZMSH003A_ZMSH006A_peak_27341	1299	.	8.21596	129.992	127.349	1380	scaffold_2	44201197	44201611	-	Eucgr.B02320	414
scaffold_2	44204463	44208457	MACS2_ZMSH002C_ZMSH003C_ZMSH006B_vs_ZMSH002A_ZMSH003A_ZMSH006A_peak_27343	2025	.	10.2814	202.578	198.924	1036	scaffold_2	44204876	44210167	+	Eucgr.B02321	3581
scaffold_2	44584980	44587787	MACS2_ZMSH002C_ZMSH003C_ZMSH006B_vs_ZMSH002A_ZMSH003A_ZMSH006A_peak_27389	2238	.	9.98886	223.879	219.846	397	scaffold_2	44585204	44585566	+	Eucgr.B02361	362
scaffold_2	44633074	44634248	MACS2_ZMSH002C_ZMSH003C_ZMSH006B_vs_ZMSH002A_ZMSH003A_ZMSH006A_peak_27394	1622	.	8.36314	162.23	159.201	564	scaffold_2	44633145	44634182	+	Eucgr.B02365	1037
scaffold_2	44711962	44712996	MACS2_ZMSH002C_ZMSH003C_ZMSH006B_vs_ZMSH002A_ZMSH003A_ZMSH006A_peak_27401	704	.	5.35485	70.4551	68.3764	623	scaffold_2	44711825	44712883	+	Eucgr.B02374	921
scaffold_2	44758846	44761765	MACS2_ZMSH002C_ZMSH003C_ZMSH006B_vs_ZMSH002A_ZMSH003A_ZMSH006A_peak_27406	1743	.	8.99964	174.328	171.131	1202	scaffold_2	44759927	44761223	+	Eucgr.B02379	1296
scaffold_2	44770816	44772828	MACS2_ZMSH002C_ZMSH003C_ZMSH006B_vs_ZMSH002A_ZMSH003A_ZMSH006A_peak_27407	2168	.	10.4551	216.831	212.928	1692	scaffold_2	44771543	44772533	-	Eucgr.B02382	990
scaffold_2	44785574	44788018	MACS2_ZMSH002C_ZMSH003C_ZMSH006B_vs_ZMSH002A_ZMSH003A_ZMSH006A_peak_27413	1670	.	7.37175	167.035	163.943	529	scaffold_2	44785951	44789398	+	Eucgr.B02385	2067
scaffold_2	44826387	44827420	MACS2_ZMSH002C_ZMSH003C_ZMSH006B_vs_ZMSH002A_ZMSH003A_ZMSH006A_peak_27420	2316	.	9.03485	231.678	227.489	641	scaffold_2	44826771	44827307	-	Eucgr.B02390	536
scaffold_2	44831352	44832405	MACS2_ZMSH002C_ZMSH003C_ZMSH006B_vs_ZMSH002A_ZMSH003A_ZMSH006A_peak_27423	2434	.	11.0087	243.458	239.018	526	scaffold_2	44831664	44837373	-	Eucgr.B02391	741
scaffold_2	44831352	44832405	MACS2_ZMSH002C_ZMSH003C_ZMSH006B_vs_ZMSH002A_ZMSH003A_ZMSH006A_peak_27423	2434	.	11.0087	243.458	239.018	526	scaffold_2	44831732	44832259	-	Eucgr.B02392	527
scaffold_2	44836325	44837464	MACS2_ZMSH002C_ZMSH003C_ZMSH006B_vs_ZMSH002A_ZMSH003A_ZMSH006A_peak_27426	1781	.	8.5639	178.104	174.852	725	scaffold_2	44831664	44837373	-	Eucgr.B02391	1048
scaffold_2	44838756	44840398	MACS2_ZMSH002C_ZMSH003C_ZMSH006B_vs_ZMSH002A_ZMSH003A_ZMSH006A_peak_27427	2143	.	10.5713	214.386	210.526	1181	scaffold_2	44839502	44842880	-	Eucgr.B02393	896
scaffold_2	44840929	44841630	MACS2_ZMSH002C_ZMSH003C_ZMSH006B_vs_ZMSH002A_ZMSH003A_ZMSH006A_peak_27428	1008	.	6.65001	100.859	98.5067	235	scaffold_2	44839502	44842880	-	Eucgr.B02393	701
scaffold_2	44845338	44846370	MACS2_ZMSH002C_ZMSH003C_ZMSH006B_vs_ZMSH002A_ZMSH003A_ZMSH006A_peak_27432	3033	.	13.3928	303.36	297.551	555	scaffold_2	44845334	44846038	-	Eucgr.B02394	700
scaffold_2	44847207	44848183	MACS2_ZMSH002C_ZMSH003C_ZMSH006B_vs_ZMSH002A_ZMSH003A_ZMSH006A_peak_27434	1910	.	8.40817	191.056	187.596	629	scaffold_2	44847526	44848110	-	Eucgr.B02395	584
scaffold_2	44851184	44852438	MACS2_ZMSH002C_ZMSH003C_ZMSH006B_vs_ZMSH002A_ZMSH003A_ZMSH006A_peak_27436	1482	.	10.5216	148.298	145.445	575	scaffold_2	44851666	44852272	-	Eucgr.B02396	606
scaffold_2	44856482	44857835	MACS2_ZMSH002C_ZMSH003C_ZMSH006B_vs_ZMSH002A_ZMSH003A_ZMSH006A_peak_27440	1111	.	8.80435	111.108	108.659	825	scaffold_2	44856857	44857380	-	Eucgr.B02397	523
scaffold_2	44874127	44874970	MACS2_ZMSH002C_ZMSH003C_ZMSH006B_vs_ZMSH002A_ZMSH003A_ZMSH006A_peak_27446	1889	.	9.93131	188.951	185.525	349	scaffold_2	44874119	44874861	-	Eucgr.B02398	734
scaffold_2	44879354	44880819	MACS2_ZMSH002C_ZMSH003C_ZMSH006B_vs_ZMSH002A_ZMSH003A_ZMSH006A_peak_27450	2523	.	11.4451	252.377	247.737	1063	scaffold_2	44879980	44880707	-	Eucgr.B02399	727
scaffold_2	44958314	44959659	MACS2_ZMSH002C_ZMSH003C_ZMSH006B_vs_ZMSH002A_ZMSH003A_ZMSH006A_peak_27467	1848	.	9.50492	184.816	181.456	419	scaffold_2	44958677	44961701	+	Eucgr.B02408	982
scaffold_2	44965637	44967800	MACS2_ZMSH002C_ZMSH003C_ZMSH006B_vs_ZMSH002A_ZMSH003A_ZMSH006A_peak_27469	1252	.	7.19524	125.211	122.62	1784	scaffold_2	44966709	44967723	-	Eucgr.B02409	1014
scaffold_2	44993951	44996062	MACS2_ZMSH002C_ZMSH003C_ZMSH006B_vs_ZMSH002A_ZMSH003A_ZMSH006A_peak_27485	1616	.	9.17519	161.656	158.638	573	scaffold_2	44994230	44998132	+	Eucgr.B02410	1832
scaffold_2	45014528	45016653	MACS2_ZMSH002C_ZMSH003C_ZMSH006B_vs_ZMSH002A_ZMSH003A_ZMSH006A_peak_27497	1395	.	8.53538	139.539	136.79	540	scaffold_2	45014649	45016763	+	Eucgr.B02411	2004
scaffold_2	45038433	45041683	MACS2_ZMSH002C_ZMSH003C_ZMSH006B_vs_ZMSH002A_ZMSH003A_ZMSH006A_peak_27509	1538	.	7.41407	153.858	150.938	2542	scaffold_2	45040220	45041790	+	Eucgr.B02412	1463
scaffold_2	45071829	45072875	MACS2_ZMSH002C_ZMSH003C_ZMSH006B_vs_ZMSH002A_ZMSH003A_ZMSH006A_peak_27517	1361	.	7.30848	136.195	133.484	335	scaffold_2	45068725	45072681	-	Eucgr.B02416	852
scaffold_2	46062896	46063515	MACS2_ZMSH002C_ZMSH003C_ZMSH006B_vs_ZMSH002A_ZMSH003A_ZMSH006A_peak_27575	802	.	5.60265	80.2198	78.0553	358	scaffold_2	46062277	46063362	-	Eucgr.B02435	466
scaffold_2	46236387	46237716	MACS2_ZMSH002C_ZMSH003C_ZMSH006B_vs_ZMSH002A_ZMSH003A_ZMSH006A_peak_27586	1405	.	7.45913	140.595	137.834	439	scaffold_2	46236409	46236894	+	Eucgr.B02445	485
scaffold_2	46775930	46776483	MACS2_ZMSH002C_ZMSH003C_ZMSH006B_vs_ZMSH002A_ZMSH003A_ZMSH006A_peak_27614	873	.	6.41598	87.3956	85.1666	289	scaffold_2	46776048	46778241	+	Eucgr.B02465	435
scaffold_2	46872082	46873711	MACS2_ZMSH002C_ZMSH003C_ZMSH006B_vs_ZMSH002A_ZMSH003A_ZMSH006A_peak_27626	2017	.	9.17332	201.719	198.082	1157	scaffold_2	46872445	46873046	+	Eucgr.B02474	601
scaffold_2	46964725	46965293	MACS2_ZMSH002C_ZMSH003C_ZMSH006B_vs_ZMSH002A_ZMSH003A_ZMSH006A_peak_27629	741	.	5.3903	74.1926	72.0815	203	scaffold_2	46964595	46968895	-	Eucgr.B02481	568
scaffold_2	46968371	46969169	MACS2_ZMSH002C_ZMSH003C_ZMSH006B_vs_ZMSH002A_ZMSH003A_ZMSH006A_peak_27633	843	.	6.00231	84.37	82.1676	447	scaffold_2	46964595	46968895	-	Eucgr.B02481	524
scaffold_2	47094604	47095136	MACS2_ZMSH002C_ZMSH003C_ZMSH006B_vs_ZMSH002A_ZMSH003A_ZMSH006A_peak_27647	1136	.	7.36721	113.663	111.191	220	scaffold_2	47094094	47095586	-	Eucgr.B02499	532
scaffold_2	47095213	47095661	MACS2_ZMSH002C_ZMSH003C_ZMSH006B_vs_ZMSH002A_ZMSH003A_ZMSH006A_peak_27648	694	.	5.2756	69.4776	67.4078	183	scaffold_2	47094094	47095586	-	Eucgr.B02499	373
scaffold_2	47230814	47232849	MACS2_ZMSH002C_ZMSH003C_ZMSH006B_vs_ZMSH002A_ZMSH003A_ZMSH006A_peak_27651	1232	.	6.90674	123.237	120.665	584	scaffold_2	47230917	47235073	-	Eucgr.B02513	1932
scaffold_2	47233895	47235315	MACS2_ZMSH002C_ZMSH003C_ZMSH006B_vs_ZMSH002A_ZMSH003A_ZMSH006A_peak_27652	1198	.	6.80631	119.845	117.31	328	scaffold_2	47230917	47235073	-	Eucgr.B02513	1178
scaffold_2	47336634	47338193	MACS2_ZMSH002C_ZMSH003C_ZMSH006B_vs_ZMSH002A_ZMSH003A_ZMSH006A_peak_27663	1724	.	9.32239	172.427	169.257	707	scaffold_2	47337856	47339604	-	Eucgr.B02522	337
scaffold_2	47345627	47346411	MACS2_ZMSH002C_ZMSH003C_ZMSH006B_vs_ZMSH002A_ZMSH003A_ZMSH006A_peak_27670	993	.	6.77346	99.3057	96.9681	491	scaffold_2	47345691	47346741	-	Eucgr.B02523	720
scaffold_2	47362070	47362795	MACS2_ZMSH002C_ZMSH003C_ZMSH006B_vs_ZMSH002A_ZMSH003A_ZMSH006A_peak_27674	735	.	6.91534	73.591	71.4838	525	scaffold_2	47361897	47362831	-	Eucgr.B02525	725
scaffold_2	47367008	47367737	MACS2_ZMSH002C_ZMSH003C_ZMSH006B_vs_ZMSH002A_ZMSH003A_ZMSH006A_peak_27679	965	.	6.62525	96.585	94.2731	446	scaffold_2	47366854	47367788	-	Eucgr.B02526	729
scaffold_2	47486456	47488096	MACS2_ZMSH002C_ZMSH003C_ZMSH006B_vs_ZMSH002A_ZMSH003A_ZMSH006A_peak_27689	723	.	5.5096	72.333	70.2384	1027	scaffold_2	47486022	47487611	-	Eucgr.B02537	1155
scaffold_2	47530002	47531853	MACS2_ZMSH002C_ZMSH003C_ZMSH006B_vs_ZMSH002A_ZMSH003A_ZMSH006A_peak_27702	912	.	6.95157	91.2698	89.0058	399	scaffold_2	47530161	47531563	-	Eucgr.B02541	1402
scaffold_2	47607020	47608182	MACS2_ZMSH002C_ZMSH003C_ZMSH006B_vs_ZMSH002A_ZMSH003A_ZMSH006A_peak_27706	995	.	6.39987	99.5991	97.2592	581	scaffold_2	47605239	47607870	-	Eucgr.B02554	850
scaffold_2	47637759	47639079	MACS2_ZMSH002C_ZMSH003C_ZMSH006B_vs_ZMSH002A_ZMSH003A_ZMSH006A_peak_27715	1281	.	7.49776	128.171	125.549	840	scaffold_2	47638351	47640228	+	Eucgr.B02556	728
scaffold_2	47705531	47706340	MACS2_ZMSH002C_ZMSH003C_ZMSH006B_vs_ZMSH002A_ZMSH003A_ZMSH006A_peak_27722	1030	.	7.10099	103.088	100.717	560	scaffold_2	47705493	47707104	-	Eucgr.B02563	809
scaffold_2	47706420	47707241	MACS2_ZMSH002C_ZMSH003C_ZMSH006B_vs_ZMSH002A_ZMSH003A_ZMSH006A_peak_27723	1190	.	7.46436	119.007	116.479	460	scaffold_2	47705493	47707104	-	Eucgr.B02563	684
scaffold_2	47730098	47731050	MACS2_ZMSH002C_ZMSH003C_ZMSH006B_vs_ZMSH002A_ZMSH003A_ZMSH006A_peak_27727	703	.	5.09894	70.3888	68.3111	563	scaffold_2	47730085	47731088	-	Eucgr.B02564	952
scaffold_2	47758985	47760454	MACS2_ZMSH002C_ZMSH003C_ZMSH006B_vs_ZMSH002A_ZMSH003A_ZMSH006A_peak_27736	2129	.	9.51802	212.953	209.122	1069	scaffold_2	47759006	47760281	-	Eucgr.B02566	1275
scaffold_2	47840513	47842358	MACS2_ZMSH002C_ZMSH003C_ZMSH006B_vs_ZMSH002A_ZMSH003A_ZMSH006A_peak_27747	1389	.	8.27333	138.94	136.199	424	scaffold_2	47840693	47843270	+	Eucgr.B02575	1665
scaffold_2	47870691	47872374	MACS2_ZMSH002C_ZMSH003C_ZMSH006B_vs_ZMSH002A_ZMSH003A_ZMSH006A_peak_27748	1208	.	8.32812	120.85	118.303	195	scaffold_2	47869088	47871172	-	Eucgr.B02578	481
scaffold_2	47914896	47916402	MACS2_ZMSH002C_ZMSH003C_ZMSH006B_vs_ZMSH002A_ZMSH003A_ZMSH006A_peak_27754	1399	.	7.00332	139.913	137.161	989	scaffold_2	47915144	47918774	+	Eucgr.B02584	1258
scaffold_2	47916676	47917040	MACS2_ZMSH002C_ZMSH003C_ZMSH006B_vs_ZMSH002A_ZMSH003A_ZMSH006A_peak_27755	770	.	6.15339	77.0235	74.8878	194	scaffold_2	47915144	47918774	+	Eucgr.B02584	364
scaffold_2	47917592	47918377	MACS2_ZMSH002C_ZMSH003C_ZMSH006B_vs_ZMSH002A_ZMSH003A_ZMSH006A_peak_27756	1193	.	7.7637	119.327	116.797	204	scaffold_2	47915144	47918774	+	Eucgr.B02584	785
scaffold_2	47921390	47922509	MACS2_ZMSH002C_ZMSH003C_ZMSH006B_vs_ZMSH002A_ZMSH003A_ZMSH006A_peak_27759	1678	.	8.77955	167.86	164.754	874	scaffold_2	47921807	47930258	+	Eucgr.B02585	702
scaffold_2	47979645	47980513	MACS2_ZMSH002C_ZMSH003C_ZMSH006B_vs_ZMSH002A_ZMSH003A_ZMSH006A_peak_27767	851	.	5.41328	85.1825	82.9724	354	scaffold_2	47977694	47980544	+	Eucgr.B02590	868
scaffold_2	48121875	48123422	MACS2_ZMSH002C_ZMSH003C_ZMSH006B_vs_ZMSH002A_ZMSH003A_ZMSH006A_peak_27777	1083	.	6.94078	108.365	105.943	987	scaffold_2	48122774	48123310	+	Eucgr.B02609	536
scaffold_2	48232294	48233303	MACS2_ZMSH002C_ZMSH003C_ZMSH006B_vs_ZMSH002A_ZMSH003A_ZMSH006A_peak_27792	2016	.	9.70208	201.627	197.993	574	scaffold_2	48232602	48236858	+	Eucgr.B02624	701
scaffold_2	48233996	48234842	MACS2_ZMSH002C_ZMSH003C_ZMSH006B_vs_ZMSH002A_ZMSH003A_ZMSH006A_peak_27793	2033	.	10.8057	203.39	199.725	509	scaffold_2	48232602	48236858	+	Eucgr.B02624	846
scaffold_2	48265514	48269092	MACS2_ZMSH002C_ZMSH003C_ZMSH006B_vs_ZMSH002A_ZMSH003A_ZMSH006A_peak_27805	2225	.	11.1196	222.591	218.582	1994	scaffold_2	48266197	48271276	+	Eucgr.B02626	2895
scaffold_2	48269305	48271060	MACS2_ZMSH002C_ZMSH003C_ZMSH006B_vs_ZMSH002A_ZMSH003A_ZMSH006A_peak_27806	2137	.	10.03	213.715	209.868	911	scaffold_2	48266197	48271276	+	Eucgr.B02626	1755
scaffold_2	48284582	48285796	MACS2_ZMSH002C_ZMSH003C_ZMSH006B_vs_ZMSH002A_ZMSH003A_ZMSH006A_peak_27813	1683	.	9.63888	168.319	165.207	358	scaffold_2	48284536	48288385	-	Eucgr.B02627	1214
scaffold_2	48285944	48287451	MACS2_ZMSH002C_ZMSH003C_ZMSH006B_vs_ZMSH002A_ZMSH003A_ZMSH006A_peak_27814	1710	.	8.49212	171.1	167.949	557	scaffold_2	48284536	48288385	-	Eucgr.B02627	1507
scaffold_2	48287700	48288637	MACS2_ZMSH002C_ZMSH003C_ZMSH006B_vs_ZMSH002A_ZMSH003A_ZMSH006A_peak_27815	1997	.	11.1002	199.706	196.103	425	scaffold_2	48284536	48288385	-	Eucgr.B02627	685
scaffold_2	48411780	48412759	MACS2_ZMSH002C_ZMSH003C_ZMSH006B_vs_ZMSH002A_ZMSH003A_ZMSH006A_peak_27827	1701	.	9.04278	170.106	166.968	445	scaffold_2	48410076	48414751	+	Eucgr.B02639	979
scaffold_2	48413495	48414038	MACS2_ZMSH002C_ZMSH003C_ZMSH006B_vs_ZMSH002A_ZMSH003A_ZMSH006A_peak_27828	851	.	6.7486	85.1038	82.8943	354	scaffold_2	48410076	48414751	+	Eucgr.B02639	543
scaffold_2	48438680	48440005	MACS2_ZMSH002C_ZMSH003C_ZMSH006B_vs_ZMSH002A_ZMSH003A_ZMSH006A_peak_27830	1543	.	9.06833	154.374	151.449	773	scaffold_2	48439202	48443465	+	Eucgr.B02640	803
scaffold_2	48440085	48441706	MACS2_ZMSH002C_ZMSH003C_ZMSH006B_vs_ZMSH002A_ZMSH003A_ZMSH006A_peak_27831	1282	.	8.26412	128.281	125.656	189	scaffold_2	48439202	48443465	+	Eucgr.B02640	1621
scaffold_2	48450878	48452809	MACS2_ZMSH002C_ZMSH003C_ZMSH006B_vs_ZMSH002A_ZMSH003A_ZMSH006A_peak_27836	1072	.	8.63262	107.265	104.853	690	scaffold_2	48451400	48454614	+	Eucgr.B02641	1409
scaffold_2	48475289	48476475	MACS2_ZMSH002C_ZMSH003C_ZMSH006B_vs_ZMSH002A_ZMSH003A_ZMSH006A_peak_27851	2120	.	13.0516	212.008	208.192	819	scaffold_2	48475877	48485945	+	Eucgr.B02642	598
scaffold_2	48477772	48480217	MACS2_ZMSH002C_ZMSH003C_ZMSH006B_vs_ZMSH002A_ZMSH003A_ZMSH006A_peak_27852	1256	.	7.83704	125.601	123.006	310	scaffold_2	48475877	48485945	+	Eucgr.B02642	2445
scaffold_2	48480461	48481921	MACS2_ZMSH002C_ZMSH003C_ZMSH006B_vs_ZMSH002A_ZMSH003A_ZMSH006A_peak_27853	1446	.	10.2646	144.679	141.868	484	scaffold_2	48475877	48485945	+	Eucgr.B02642	1460
scaffold_2	48483135	48483467	MACS2_ZMSH002C_ZMSH003C_ZMSH006B_vs_ZMSH002A_ZMSH003A_ZMSH006A_peak_27855	734	.	6.2557	73.4086	71.3048	139	scaffold_2	48475877	48485945	+	Eucgr.B02642	332
scaffold_2	48513088	48514493	MACS2_ZMSH002C_ZMSH003C_ZMSH006B_vs_ZMSH002A_ZMSH003A_ZMSH006A_peak_27872	1179	.	9.14781	117.922	115.404	271	scaffold_2	48513171	48522296	+	Eucgr.B02645	1322
scaffold_2	48530991	48531832	MACS2_ZMSH002C_ZMSH003C_ZMSH006B_vs_ZMSH002A_ZMSH003A_ZMSH006A_peak_27880	1213	.	8.1573	121.302	118.751	302	scaffold_2	48530448	48534681	+	Eucgr.B02646	841
scaffold_2	48563194	48564392	MACS2_ZMSH002C_ZMSH003C_ZMSH006B_vs_ZMSH002A_ZMSH003A_ZMSH006A_peak_27885	1074	.	7.20089	107.436	105.022	972	scaffold_2	48564013	48567376	+	Eucgr.B02649	379
scaffold_2	48564960	48565473	MACS2_ZMSH002C_ZMSH003C_ZMSH006B_vs_ZMSH002A_ZMSH003A_ZMSH006A_peak_27886	1112	.	7.63555	111.277	108.826	187	scaffold_2	48564013	48567376	+	Eucgr.B02649	513
scaffold_2	48565607	48569507	MACS2_ZMSH002C_ZMSH003C_ZMSH006B_vs_ZMSH002A_ZMSH003A_ZMSH006A_peak_27887	1636	.	9.02271	163.64	160.594	895	scaffold_2	48564013	48567376	+	Eucgr.B02649	1769
scaffold_2	48565607	48569507	MACS2_ZMSH002C_ZMSH003C_ZMSH006B_vs_ZMSH002A_ZMSH003A_ZMSH006A_peak_27887	1636	.	9.02271	163.64	160.594	895	scaffold_2	48568040	48569413	-	Eucgr.B02650	1373
scaffold_2	48583099	48585840	MACS2_ZMSH002C_ZMSH003C_ZMSH006B_vs_ZMSH002A_ZMSH003A_ZMSH006A_peak_27894	1870	.	9.10636	187.023	183.629	2308	scaffold_2	48583246	48586513	-	Eucgr.B02653	2594
scaffold_2	48607701	48608644	MACS2_ZMSH002C_ZMSH003C_ZMSH006B_vs_ZMSH002A_ZMSH003A_ZMSH006A_peak_27909	766	.	5.39541	76.6889	74.5561	696	scaffold_2	48608361	48612047	+	Eucgr.B02656	283
scaffold_2	48716532	48718261	MACS2_ZMSH002C_ZMSH003C_ZMSH006B_vs_ZMSH002A_ZMSH003A_ZMSH006A_peak_27925	1799	.	9.22236	179.906	176.624	946	scaffold_2	48717415	48717636	+	Eucgr.B02666	221
scaffold_2	49416646	49417456	MACS2_ZMSH002C_ZMSH003C_ZMSH006B_vs_ZMSH002A_ZMSH003A_ZMSH006A_peak_28000	1899	.	10.584	189.913	186.471	316	scaffold_2	49416016	49417736	-	Eucgr.B02684	810
scaffold_2	49421576	49423098	MACS2_ZMSH002C_ZMSH003C_ZMSH006B_vs_ZMSH002A_ZMSH003A_ZMSH006A_peak_28004	2058	.	9.47274	205.867	202.159	1217	scaffold_2	49421888	49422978	-	Eucgr.B02685	1090
scaffold_2	49463217	49464366	MACS2_ZMSH002C_ZMSH003C_ZMSH006B_vs_ZMSH002A_ZMSH003A_ZMSH006A_peak_28016	1432	.	8.16828	143.266	140.474	232	scaffold_2	49463320	49465819	-	Eucgr.B02690	1046
scaffold_2	49464898	49465955	MACS2_ZMSH002C_ZMSH003C_ZMSH006B_vs_ZMSH002A_ZMSH003A_ZMSH006A_peak_28017	1805	.	9.9962	180.554	177.259	749	scaffold_2	49463320	49465819	-	Eucgr.B02690	921
scaffold_2	49478176	49480186	MACS2_ZMSH002C_ZMSH003C_ZMSH006B_vs_ZMSH002A_ZMSH003A_ZMSH006A_peak_28022	2252	.	10.773	225.24	221.179	1391	scaffold_2	49478099	49479806	-	Eucgr.B02691	1630
scaffold_2	49565039	49566640	MACS2_ZMSH002C_ZMSH003C_ZMSH006B_vs_ZMSH002A_ZMSH003A_ZMSH006A_peak_28030	919	.	5.64553	91.9659	89.696	1191	scaffold_2	49564951	49566557	+	Eucgr.B02698	1518
scaffold_2	49586395	49588331	MACS2_ZMSH002C_ZMSH003C_ZMSH006B_vs_ZMSH002A_ZMSH003A_ZMSH006A_peak_28034	1231	.	7.90744	123.145	120.576	1522	scaffold_2	49586866	49587964	-	Eucgr.B02701	1098
scaffold_2	49695463	49696174	MACS2_ZMSH002C_ZMSH003C_ZMSH006B_vs_ZMSH002A_ZMSH003A_ZMSH006A_peak_28045	1163	.	7.90225	116.34	113.84	287	scaffold_2	49695503	49696074	-	Eucgr.B02703	571
scaffold_2	49807832	49809026	MACS2_ZMSH002C_ZMSH003C_ZMSH006B_vs_ZMSH002A_ZMSH003A_ZMSH006A_peak_28066	1473	.	8.99405	147.314	144.474	856	scaffold_2	49808191	49810476	+	Eucgr.B02707	835
scaffold_2	49809307	49810687	MACS2_ZMSH002C_ZMSH003C_ZMSH006B_vs_ZMSH002A_ZMSH003A_ZMSH006A_peak_28067	1333	.	8.29949	133.398	130.718	377	scaffold_2	49808191	49810476	+	Eucgr.B02707	1169
scaffold_2	49814371	49815401	MACS2_ZMSH002C_ZMSH003C_ZMSH006B_vs_ZMSH002A_ZMSH003A_ZMSH006A_peak_28072	1121	.	7.34157	112.165	109.705	382	scaffold_2	49814642	49817166	+	Eucgr.B02708	759
scaffold_2	50147125	50148859	MACS2_ZMSH002C_ZMSH003C_ZMSH006B_vs_ZMSH002A_ZMSH003A_ZMSH006A_peak_28097	1351	.	8.25234	135.109	132.411	1133	scaffold_2	50147159	50148994	+	Eucgr.B02726	1700
scaffold_2	50175258	50176796	MACS2_ZMSH002C_ZMSH003C_ZMSH006B_vs_ZMSH002A_ZMSH003A_ZMSH006A_peak_28101	880	.	6.30796	88.0148	85.7806	274	scaffold_2	50175276	50175802	+	Eucgr.B02728	526
scaffold_2	50271306	50272892	MACS2_ZMSH002C_ZMSH003C_ZMSH006B_vs_ZMSH002A_ZMSH003A_ZMSH006A_peak_28107	1716	.	8.62858	171.652	168.492	847	scaffold_2	50271445	50272814	-	Eucgr.B02735	1369
scaffold_2	50341509	50342822	MACS2_ZMSH002C_ZMSH003C_ZMSH006B_vs_ZMSH002A_ZMSH003A_ZMSH006A_peak_28125	1450	.	8.7943	145.051	142.238	542	scaffold_2	50341579	50342404	-	Eucgr.B02741	825
scaffold_2	50526572	50528524	MACS2_ZMSH002C_ZMSH003C_ZMSH006B_vs_ZMSH002A_ZMSH003A_ZMSH006A_peak_28150	1548	.	8.41957	154.806	151.874	1615	scaffold_2	50525571	50529209	+	Eucgr.B02750	1952
scaffold_2	50528805	50529502	MACS2_ZMSH002C_ZMSH003C_ZMSH006B_vs_ZMSH002A_ZMSH003A_ZMSH006A_peak_28151	843	.	7.43569	84.3197	82.1175	374	scaffold_2	50525571	50529209	+	Eucgr.B02750	404
scaffold_2	50542834	50544054	MACS2_ZMSH002C_ZMSH003C_ZMSH006B_vs_ZMSH002A_ZMSH003A_ZMSH006A_peak_28162	790	.	6.54664	79.098	76.9428	546	scaffold_2	50543376	50547520	+	Eucgr.B02751	678
scaffold_2	50544365	50546778	MACS2_ZMSH002C_ZMSH003C_ZMSH006B_vs_ZMSH002A_ZMSH003A_ZMSH006A_peak_28163	2108	.	11.4605	210.871	207.075	1354	scaffold_2	50543376	50547520	+	Eucgr.B02751	2413
scaffold_2	50547276	50548178	MACS2_ZMSH002C_ZMSH003C_ZMSH006B_vs_ZMSH002A_ZMSH003A_ZMSH006A_peak_28164	809	.	5.93795	80.9444	78.7725	211	scaffold_2	50543376	50547520	+	Eucgr.B02751	244
scaffold_2	50555580	50556525	MACS2_ZMSH002C_ZMSH003C_ZMSH006B_vs_ZMSH002A_ZMSH003A_ZMSH006A_peak_28169	1423	.	8.77993	142.32	139.539	492	scaffold_2	50556016	50559279	+	Eucgr.B02752	509
scaffold_2	50556653	50558640	MACS2_ZMSH002C_ZMSH003C_ZMSH006B_vs_ZMSH002A_ZMSH003A_ZMSH006A_peak_28170	2488	.	13.7446	248.881	244.32	1302	scaffold_2	50556016	50559279	+	Eucgr.B02752	1987
scaffold_2	50559005	50559877	MACS2_ZMSH002C_ZMSH003C_ZMSH006B_vs_ZMSH002A_ZMSH003A_ZMSH006A_peak_28171	975	.	5.73442	97.5336	95.2119	222	scaffold_2	50556016	50559279	+	Eucgr.B02752	274
scaffold_2	50576619	50578501	MACS2_ZMSH002C_ZMSH003C_ZMSH006B_vs_ZMSH002A_ZMSH003A_ZMSH006A_peak_28176	1794	.	11.0408	179.481	176.204	1486	scaffold_2	50575715	50579167	+	Eucgr.B02753	1882
scaffold_2	50845369	50846534	MACS2_ZMSH002C_ZMSH003C_ZMSH006B_vs_ZMSH002A_ZMSH003A_ZMSH006A_peak_28203	1004	.	5.92423	100.468	98.1204	454	scaffold_2	50845565	50846400	-	Eucgr.B02774	835
scaffold_2	50862355	50863114	MACS2_ZMSH002C_ZMSH003C_ZMSH006B_vs_ZMSH002A_ZMSH003A_ZMSH006A_peak_28212	835	.	6.01177	83.596	81.3995	522	scaffold_2	50862379	50862951	-	Eucgr.B02775	572
scaffold_2	50897599	50898586	MACS2_ZMSH002C_ZMSH003C_ZMSH006B_vs_ZMSH002A_ZMSH003A_ZMSH006A_peak_28220	746	.	5.49419	74.6886	72.573	308	scaffold_2	50897752	50898496	+	Eucgr.B02777	744
scaffold_2	51173178	51174526	MACS2_ZMSH002C_ZMSH003C_ZMSH006B_vs_ZMSH002A_ZMSH003A_ZMSH006A_peak_28239	1242	.	6.90478	124.2	121.619	815	scaffold_2	51173343	51174485	+	Eucgr.B02788	1142
scaffold_2	51485827	51487484	MACS2_ZMSH002C_ZMSH003C_ZMSH006B_vs_ZMSH002A_ZMSH003A_ZMSH006A_peak_28275	2660	.	9.41824	266.024	261.049	1231	scaffold_2	51485900	51487709	+	Eucgr.B02801	1584
scaffold_2	52308111	52309375	MACS2_ZMSH002C_ZMSH003C_ZMSH006B_vs_ZMSH002A_ZMSH003A_ZMSH006A_peak_28329	806	.	5.99033	80.6786	78.5093	368	scaffold_2	52308252	52308885	+	Eucgr.B02857	633
scaffold_2	52434515	52435425	MACS2_ZMSH002C_ZMSH003C_ZMSH006B_vs_ZMSH002A_ZMSH003A_ZMSH006A_peak_28351	1254	.	6.64808	125.422	122.829	590	scaffold_2	52432108	52436711	-	Eucgr.B02868	910
scaffold_2	52435837	52436899	MACS2_ZMSH002C_ZMSH003C_ZMSH006B_vs_ZMSH002A_ZMSH003A_ZMSH006A_peak_28352	1298	.	7.46152	129.801	127.16	716	scaffold_2	52432108	52436711	-	Eucgr.B02868	874
scaffold_2	52462898	52463698	MACS2_ZMSH002C_ZMSH003C_ZMSH006B_vs_ZMSH002A_ZMSH003A_ZMSH006A_peak_28363	984	.	5.97193	98.4259	96.0959	312	scaffold_2	52460665	52465407	-	Eucgr.B02871	800
scaffold_2	52465017	52466416	MACS2_ZMSH002C_ZMSH003C_ZMSH006B_vs_ZMSH002A_ZMSH003A_ZMSH006A_peak_28365	1008	.	6.27281	100.812	98.46	311	scaffold_2	52460665	52465407	-	Eucgr.B02871	390
scaffold_2	52485749	52486625	MACS2_ZMSH002C_ZMSH003C_ZMSH006B_vs_ZMSH002A_ZMSH003A_ZMSH006A_peak_28376	1802	.	8.89401	180.254	176.966	538	scaffold_2	52483816	52487940	-	Eucgr.B02872	876
scaffold_2	52486996	52488222	MACS2_ZMSH002C_ZMSH003C_ZMSH006B_vs_ZMSH002A_ZMSH003A_ZMSH006A_peak_28377	1894	.	9.86563	189.403	185.97	742	scaffold_2	52483816	52487940	-	Eucgr.B02872	944
scaffold_2	52519167	52519946	MACS2_ZMSH002C_ZMSH003C_ZMSH006B_vs_ZMSH002A_ZMSH003A_ZMSH006A_peak_28391	1240	.	6.82278	124.006	121.427	498	scaffold_2	52517198	52521383	-	Eucgr.B02873	779
scaffold_2	52520416	52521646	MACS2_ZMSH002C_ZMSH003C_ZMSH006B_vs_ZMSH002A_ZMSH003A_ZMSH006A_peak_28392	1949	.	11.5865	194.918	191.394	729	scaffold_2	52517198	52521383	-	Eucgr.B02873	967
scaffold_2	52520416	52521646	MACS2_ZMSH002C_ZMSH003C_ZMSH006B_vs_ZMSH002A_ZMSH003A_ZMSH006A_peak_28392	1949	.	11.5865	194.918	191.394	729	scaffold_2	52520343	52520937	+	Eucgr.B02874	521
scaffold_2	52530969	52531447	MACS2_ZMSH002C_ZMSH003C_ZMSH006B_vs_ZMSH002A_ZMSH003A_ZMSH006A_peak_28399	900	.	6.16742	90.0909	87.8373	261	scaffold_2	52531032	52534266	+	Eucgr.B02875	415
scaffold_2	52577215	52578215	MACS2_ZMSH002C_ZMSH003C_ZMSH006B_vs_ZMSH002A_ZMSH003A_ZMSH006A_peak_28403	2355	.	11.153	235.569	231.302	610	scaffold_2	52577376	52578268	-	Eucgr.B02882	839
scaffold_2	52589170	52590046	MACS2_ZMSH002C_ZMSH003C_ZMSH006B_vs_ZMSH002A_ZMSH003A_ZMSH006A_peak_28412	2151	.	11.4715	215.151	211.281	464	scaffold_2	52589278	52590634	+	Eucgr.B02883	768
scaffold_2	52601691	52602533	MACS2_ZMSH002C_ZMSH003C_ZMSH006B_vs_ZMSH002A_ZMSH003A_ZMSH006A_peak_28420	788	.	7.17293	78.8049	76.6518	525	scaffold_2	52601880	52604137	+	Eucgr.B02884	653
scaffold_2	52658934	52660082	MACS2_ZMSH002C_ZMSH003C_ZMSH006B_vs_ZMSH002A_ZMSH003A_ZMSH006A_peak_28442	1495	.	8.87612	149.534	146.668	712	scaffold_2	52654651	52661209	+	Eucgr.B02886	1148
scaffold_2	52700878	52703162	MACS2_ZMSH002C_ZMSH003C_ZMSH006B_vs_ZMSH002A_ZMSH003A_ZMSH006A_peak_28453	2141	.	11.1189	214.119	210.263	986	scaffold_2	52701754	52702179	-	Eucgr.B02890	425
scaffold_2	52714497	52717817	MACS2_ZMSH002C_ZMSH003C_ZMSH006B_vs_ZMSH002A_ZMSH003A_ZMSH006A_peak_28461	2084	.	10.2355	208.476	204.724	855	scaffold_2	52715168	52715635	-	Eucgr.B02891	467
scaffold_2	52730335	52731843	MACS2_ZMSH002C_ZMSH003C_ZMSH006B_vs_ZMSH002A_ZMSH003A_ZMSH006A_peak_28473	1911	.	9.05985	191.17	187.708	1137	scaffold_2	52731315	52731743	-	Eucgr.B02892	428
scaffold_2	52770153	52770870	MACS2_ZMSH002C_ZMSH003C_ZMSH006B_vs_ZMSH002A_ZMSH003A_ZMSH006A_peak_28491	1023	.	6.61785	102.382	100.017	298	scaffold_2	52770220	52771687	+	Eucgr.B02897	650
scaffold_2	52851389	52855418	MACS2_ZMSH002C_ZMSH003C_ZMSH006B_vs_ZMSH002A_ZMSH003A_ZMSH006A_peak_28530	1472	.	8.58382	147.25	144.412	1884	scaffold_2	52850535	52854923	-	Eucgr.B02902	3534
scaffold_2	52892771	52894403	MACS2_ZMSH002C_ZMSH003C_ZMSH006B_vs_ZMSH002A_ZMSH003A_ZMSH006A_peak_28533	1157	.	6.87672	115.754	113.259	1368	scaffold_2	52891704	52897242	-	Eucgr.B02908	1632
scaffold_2	52895155	52895826	MACS2_ZMSH002C_ZMSH003C_ZMSH006B_vs_ZMSH002A_ZMSH003A_ZMSH006A_peak_28534	1315	.	7.51616	131.576	128.915	192	scaffold_2	52891704	52897242	-	Eucgr.B02908	671
scaffold_2	52895990	52898482	MACS2_ZMSH002C_ZMSH003C_ZMSH006B_vs_ZMSH002A_ZMSH003A_ZMSH006A_peak_28535	1459	.	8.27624	145.949	143.125	1079	scaffold_2	52891704	52897242	-	Eucgr.B02908	1252
scaffold_2	52939078	52939642	MACS2_ZMSH002C_ZMSH003C_ZMSH006B_vs_ZMSH002A_ZMSH003A_ZMSH006A_peak_28545	942	.	7.1458	94.2859	91.9945	214	scaffold_2	52938509	52940177	+	Eucgr.B02913	564
scaffold_2	52939731	52940135	MACS2_ZMSH002C_ZMSH003C_ZMSH006B_vs_ZMSH002A_ZMSH003A_ZMSH006A_peak_28546	753	.	6.35356	75.3025	73.1814	190	scaffold_2	52938509	52940177	+	Eucgr.B02913	404
scaffold_2	52946728	52949703	MACS2_ZMSH002C_ZMSH003C_ZMSH006B_vs_ZMSH002A_ZMSH003A_ZMSH006A_peak_28551	979	.	7.72792	97.9285	95.6035	291	scaffold_2	52948664	52949807	+	Eucgr.B02914	1039
scaffold_2	52973205	52974286	MACS2_ZMSH002C_ZMSH003C_ZMSH006B_vs_ZMSH002A_ZMSH003A_ZMSH006A_peak_28568	1044	.	8.46089	104.406	102.021	814	scaffold_2	52973221	52974302	+	Eucgr.B02916	1065
scaffold_2	52991041	52991421	MACS2_ZMSH002C_ZMSH003C_ZMSH006B_vs_ZMSH002A_ZMSH003A_ZMSH006A_peak_28577	751	.	6.0743	75.1804	73.0609	200	scaffold_2	52990421	52991612	+	Eucgr.B02917	380
scaffold_2	53022385	53023607	MACS2_ZMSH002C_ZMSH003C_ZMSH006B_vs_ZMSH002A_ZMSH003A_ZMSH006A_peak_28584	1149	.	8.97608	114.988	112.501	616	scaffold_2	53022818	53023572	+	Eucgr.B02918	754
scaffold_2	53030467	53031568	MACS2_ZMSH002C_ZMSH003C_ZMSH006B_vs_ZMSH002A_ZMSH003A_ZMSH006A_peak_28589	750	.	6.62218	75.0359	72.9182	543	scaffold_2	53031029	53031492	-	Eucgr.B02919	463
scaffold_2	53031649	53032529	MACS2_ZMSH002C_ZMSH003C_ZMSH006B_vs_ZMSH002A_ZMSH003A_ZMSH006A_peak_28590	1588	.	9.82883	158.863	155.878	665	scaffold_2	53031678	53032433	+	Eucgr.B02920	755
scaffold_2	53052759	53053318	MACS2_ZMSH002C_ZMSH003C_ZMSH006B_vs_ZMSH002A_ZMSH003A_ZMSH006A_peak_28593	878	.	5.98602	87.8098	85.5764	370	scaffold_2	53052568	53054819	+	Eucgr.B02924	559
scaffold_2	53110042	53111373	MACS2_ZMSH002C_ZMSH003C_ZMSH006B_vs_ZMSH002A_ZMSH003A_ZMSH006A_peak_28612	1905	.	10.5203	190.508	187.056	1064	scaffold_2	53108292	53112630	-	Eucgr.B02929	1331
scaffold_2	53111446	53112370	MACS2_ZMSH002C_ZMSH003C_ZMSH006B_vs_ZMSH002A_ZMSH003A_ZMSH006A_peak_28613	2140	.	13.2693	214.012	210.159	343	scaffold_2	53108292	53112630	-	Eucgr.B02929	924
scaffold_2	53246149	53247006	MACS2_ZMSH002C_ZMSH003C_ZMSH006B_vs_ZMSH002A_ZMSH003A_ZMSH006A_peak_28637	1838	.	10.0565	183.821	180.477	373	scaffold_2	53246169	53246841	-	Eucgr.B02943	672
scaffold_2	53287126	53288255	MACS2_ZMSH002C_ZMSH003C_ZMSH006B_vs_ZMSH002A_ZMSH003A_ZMSH006A_peak_28643	942	.	5.46166	94.2122	91.921	405	scaffold_2	53286270	53287972	+	Eucgr.B02948	846
scaffold_2	53323930	53324724	MACS2_ZMSH002C_ZMSH003C_ZMSH006B_vs_ZMSH002A_ZMSH003A_ZMSH006A_peak_28650	745	.	4.86277	74.5868	72.4727	334	scaffold_2	53323051	53324685	+	Eucgr.B02951	755
scaffold_2	55103029	55104389	MACS2_ZMSH002C_ZMSH003C_ZMSH006B_vs_ZMSH002A_ZMSH003A_ZMSH006A_peak_28801	1670	.	9.20257	167.062	163.97	544	scaffold_2	55103188	55103709	+	Eucgr.B03015	521
scaffold_2	55115068	55116263	MACS2_ZMSH002C_ZMSH003C_ZMSH006B_vs_ZMSH002A_ZMSH003A_ZMSH006A_peak_28807	1636	.	8.55447	163.691	160.644	878	scaffold_2	55115159	55116092	+	Eucgr.B03016	933
scaffold_2	55233509	55234178	MACS2_ZMSH002C_ZMSH003C_ZMSH006B_vs_ZMSH002A_ZMSH003A_ZMSH006A_peak_28832	1290	.	7.57564	129.007	126.375	430	scaffold_2	55233535	55234130	+	Eucgr.B03024	595
scaffold_2	55234418	55235257	MACS2_ZMSH002C_ZMSH003C_ZMSH006B_vs_ZMSH002A_ZMSH003A_ZMSH006A_peak_28833	1440	.	8.41311	144.037	141.236	227	scaffold_2	55234565	55237469	+	Eucgr.B03025	692
scaffold_2	55291067	55292354	MACS2_ZMSH002C_ZMSH003C_ZMSH006B_vs_ZMSH002A_ZMSH003A_ZMSH006A_peak_28837	2091	.	9.88462	209.17	205.403	455	scaffold_2	55291194	55292186	-	Eucgr.B03032	992
scaffold_2	55318011	55321103	MACS2_ZMSH002C_ZMSH003C_ZMSH006B_vs_ZMSH002A_ZMSH003A_ZMSH006A_peak_28842	1580	.	8.49511	158.086	155.113	2146	scaffold_2	55318063	55320642	-	Eucgr.B03037	2579
scaffold_2	55318011	55321103	MACS2_ZMSH002C_ZMSH003C_ZMSH006B_vs_ZMSH002A_ZMSH003A_ZMSH006A_peak_28842	1580	.	8.49511	158.086	155.113	2146	scaffold_2	55319390	55319891	+	Eucgr.B03038	501
scaffold_2	55338202	55339448	MACS2_ZMSH002C_ZMSH003C_ZMSH006B_vs_ZMSH002A_ZMSH003A_ZMSH006A_peak_28849	934	.	6.28994	93.4468	91.1619	987	scaffold_2	55338831	55340092	-	Eucgr.B03041	617
scaffold_2	55339663	55340216	MACS2_ZMSH002C_ZMSH003C_ZMSH006B_vs_ZMSH002A_ZMSH003A_ZMSH006A_peak_28850	856	.	5.81499	85.6096	83.3963	299	scaffold_2	55338831	55340092	-	Eucgr.B03041	429
scaffold_2	55365792	55367697	MACS2_ZMSH002C_ZMSH003C_ZMSH006B_vs_ZMSH002A_ZMSH003A_ZMSH006A_peak_28858	1957	.	10.8646	195.734	192.196	384	scaffold_2	55366007	55367664	-	Eucgr.B03044	1657
scaffold_2	55398240	55400724	MACS2_ZMSH002C_ZMSH003C_ZMSH006B_vs_ZMSH002A_ZMSH003A_ZMSH006A_peak_28873	2601	.	13.2016	260.148	255.324	1950	scaffold_2	55398770	55400611	+	Eucgr.B03047	1841
scaffold_2	55413772	55415343	MACS2_ZMSH002C_ZMSH003C_ZMSH006B_vs_ZMSH002A_ZMSH003A_ZMSH006A_peak_28879	2532	.	12.8545	253.277	248.615	1149	scaffold_2	55413771	55415233	-	Eucgr.B03048	1461
scaffold_2	55458418	55459113	MACS2_ZMSH002C_ZMSH003C_ZMSH006B_vs_ZMSH002A_ZMSH003A_ZMSH006A_peak_28902	1157	.	8.28963	115.73	113.236	343	scaffold_2	55458428	55458998	-	Eucgr.B03050	570
scaffold_2	55458418	55459113	MACS2_ZMSH002C_ZMSH003C_ZMSH006B_vs_ZMSH002A_ZMSH003A_ZMSH006A_peak_28902	1157	.	8.28963	115.73	113.236	343	scaffold_2	55459001	55459426	+	Eucgr.B03051	112
scaffold_2	55555964	55556863	MACS2_ZMSH002C_ZMSH003C_ZMSH006B_vs_ZMSH002A_ZMSH003A_ZMSH006A_peak_28922	2072	.	10.7704	207.27	203.536	349	scaffold_2	55555926	55556734	-	Eucgr.B03061	770
scaffold_2	55569939	55570894	MACS2_ZMSH002C_ZMSH003C_ZMSH006B_vs_ZMSH002A_ZMSH003A_ZMSH006A_peak_28929	1230	.	6.62099	123.087	120.518	655	scaffold_2	55570437	55572887	+	Eucgr.B03062	457
scaffold_2	55571170	55573703	MACS2_ZMSH002C_ZMSH003C_ZMSH006B_vs_ZMSH002A_ZMSH003A_ZMSH006A_peak_28930	2313	.	10.728	231.314	227.134	1225	scaffold_2	55570437	55572887	+	Eucgr.B03062	1717
scaffold_2	55586182	55587091	MACS2_ZMSH002C_ZMSH003C_ZMSH006B_vs_ZMSH002A_ZMSH003A_ZMSH006A_peak_28938	1079	.	7.33845	107.977	105.558	606	scaffold_2	55586659	55588842	+	Eucgr.B03063	432
scaffold_2	55587587	55588061	MACS2_ZMSH002C_ZMSH003C_ZMSH006B_vs_ZMSH002A_ZMSH003A_ZMSH006A_peak_28939	1502	.	9.51102	150.262	147.386	240	scaffold_2	55586659	55588842	+	Eucgr.B03063	474
scaffold_2	55588383	55590032	MACS2_ZMSH002C_ZMSH003C_ZMSH006B_vs_ZMSH002A_ZMSH003A_ZMSH006A_peak_28940	1582	.	9.19647	158.276	155.3	402	scaffold_2	55586659	55588842	+	Eucgr.B03063	459
scaffold_2	55597129	55597977	MACS2_ZMSH002C_ZMSH003C_ZMSH006B_vs_ZMSH002A_ZMSH003A_ZMSH006A_peak_28945	703	.	5.3486	70.3782	68.3008	337	scaffold_2	55597785	55598313	+	Eucgr.B03064	192
scaffold_2	55607936	55609110	MACS2_ZMSH002C_ZMSH003C_ZMSH006B_vs_ZMSH002A_ZMSH003A_ZMSH006A_peak_28952	1235	.	6.93147	123.587	121.013	487	scaffold_2	55608002	55608844	-	Eucgr.B03065	842
scaffold_2	55634468	55635348	MACS2_ZMSH002C_ZMSH003C_ZMSH006B_vs_ZMSH002A_ZMSH003A_ZMSH006A_peak_28956	1413	.	8.10205	141.314	138.543	443	scaffold_2	55634370	55635413	+	Eucgr.B03068	880
scaffold_2	55750193	55750652	MACS2_ZMSH002C_ZMSH003C_ZMSH006B_vs_ZMSH002A_ZMSH003A_ZMSH006A_peak_28975	1059	.	6.98487	105.907	103.507	231	scaffold_2	55748727	55751221	-	Eucgr.B03079	459
scaffold_2	55750841	55751709	MACS2_ZMSH002C_ZMSH003C_ZMSH006B_vs_ZMSH002A_ZMSH003A_ZMSH006A_peak_28976	1071	.	7.00324	107.129	104.719	273	scaffold_2	55748727	55751221	-	Eucgr.B03079	380
scaffold_2	55815871	55816845	MACS2_ZMSH002C_ZMSH003C_ZMSH006B_vs_ZMSH002A_ZMSH003A_ZMSH006A_peak_28994	1059	.	6.98487	105.907	103.507	415	scaffold_2	55815712	55817424	-	Eucgr.B03080	974
scaffold_2	55816978	55817545	MACS2_ZMSH002C_ZMSH003C_ZMSH006B_vs_ZMSH002A_ZMSH003A_ZMSH006A_peak_28995	895	.	6.05349	89.5583	87.3094	236	scaffold_2	55815712	55817424	-	Eucgr.B03080	446
scaffold_2	55845181	55846173	MACS2_ZMSH002C_ZMSH003C_ZMSH006B_vs_ZMSH002A_ZMSH003A_ZMSH006A_peak_29009	1110	.	7.16468	111.095	108.647	750	scaffold_2	55845141	55847273	-	Eucgr.B03082	992
scaffold_2	55846360	55847444	MACS2_ZMSH002C_ZMSH003C_ZMSH006B_vs_ZMSH002A_ZMSH003A_ZMSH006A_peak_29010	1304	.	7.3545	130.458	127.81	823	scaffold_2	55845141	55847273	-	Eucgr.B03082	913
scaffold_2	55962866	55964831	MACS2_ZMSH002C_ZMSH003C_ZMSH006B_vs_ZMSH002A_ZMSH003A_ZMSH006A_peak_29034	2858	.	13.9378	285.893	280.409	842	scaffold_2	55963508	55963891	-	Eucgr.B03099	383
scaffold_2	55981758	55983314	MACS2_ZMSH002C_ZMSH003C_ZMSH006B_vs_ZMSH002A_ZMSH003A_ZMSH006A_peak_29042	2005	.	10.0181	200.509	196.891	331	scaffold_2	55982414	55982725	+	Eucgr.B03102	311
scaffold_2	56266839	56267967	MACS2_ZMSH002C_ZMSH003C_ZMSH006B_vs_ZMSH002A_ZMSH003A_ZMSH006A_peak_29075	1529	.	8.36327	152.932	150.024	340	scaffold_2	56266421	56267904	-	Eucgr.B03123	1065
scaffold_2	56274528	56275782	MACS2_ZMSH002C_ZMSH003C_ZMSH006B_vs_ZMSH002A_ZMSH003A_ZMSH006A_peak_29081	1822	.	10.1663	182.264	178.944	615	scaffold_2	56274710	56275702	-	Eucgr.B03124	992
scaffold_2	56351176	56352249	MACS2_ZMSH002C_ZMSH003C_ZMSH006B_vs_ZMSH002A_ZMSH003A_ZMSH006A_peak_29099	1615	.	7.05806	161.511	158.493	395	scaffold_2	56350945	56351983	-	Eucgr.B03126	807
scaffold_2	56770012	56771027	MACS2_ZMSH002C_ZMSH003C_ZMSH006B_vs_ZMSH002A_ZMSH003A_ZMSH006A_peak_29134	1322	.	7.40759	132.22	129.552	527	scaffold_2	56770199	56773947	-	Eucgr.B03165	828
scaffold_2	56772195	56774119	MACS2_ZMSH002C_ZMSH003C_ZMSH006B_vs_ZMSH002A_ZMSH003A_ZMSH006A_peak_29137	1932	.	10.7656	193.286	189.789	1589	scaffold_2	56770199	56773947	-	Eucgr.B03165	1752
scaffold_2	56846121	56846597	MACS2_ZMSH002C_ZMSH003C_ZMSH006B_vs_ZMSH002A_ZMSH003A_ZMSH006A_peak_29146	1450	.	8.92098	145.082	142.269	245	scaffold_2	56846238	56850054	+	Eucgr.B03174	359
scaffold_2	57110433	57111371	MACS2_ZMSH002C_ZMSH003C_ZMSH006B_vs_ZMSH002A_ZMSH003A_ZMSH006A_peak_29160	725	.	6.07752	72.5218	70.4253	330	scaffold_2	57110593	57111285	+	Eucgr.B03216	692
scaffold_2	57164960	57167086	MACS2_ZMSH002C_ZMSH003C_ZMSH006B_vs_ZMSH002A_ZMSH003A_ZMSH006A_peak_29163	1426	.	8.21084	142.679	139.894	363	scaffold_2	57165108	57166412	-	Eucgr.B03219	1304
scaffold_2	57195499	57196791	MACS2_ZMSH002C_ZMSH003C_ZMSH006B_vs_ZMSH002A_ZMSH003A_ZMSH006A_peak_29171	1059	.	6.4477	105.976	103.576	403	scaffold_2	57195490	57196794	-	Eucgr.B03222	1292
scaffold_2	57217852	57219925	MACS2_ZMSH002C_ZMSH003C_ZMSH006B_vs_ZMSH002A_ZMSH003A_ZMSH006A_peak_29174	1838	.	9.33514	183.829	180.485	620	scaffold_2	57218062	57219330	-	Eucgr.B03224	1268
scaffold_2	57226045	57228354	MACS2_ZMSH002C_ZMSH003C_ZMSH006B_vs_ZMSH002A_ZMSH003A_ZMSH006A_peak_29179	2265	.	11.0006	226.531	222.448	1135	scaffold_2	57226703	57229423	-	Eucgr.B03225	1651
scaffold_2	57228793	57229488	MACS2_ZMSH002C_ZMSH003C_ZMSH006B_vs_ZMSH002A_ZMSH003A_ZMSH006A_peak_29180	1856	.	9.37674	185.603	182.231	272	scaffold_2	57226703	57229423	-	Eucgr.B03225	630
scaffold_2	57237356	57240183	MACS2_ZMSH002C_ZMSH003C_ZMSH006B_vs_ZMSH002A_ZMSH003A_ZMSH006A_peak_29186	2639	.	13.5449	263.934	259.014	317	scaffold_2	57237500	57240989	-	Eucgr.B03226	2683
scaffold_2	57240259	57241170	MACS2_ZMSH002C_ZMSH003C_ZMSH006B_vs_ZMSH002A_ZMSH003A_ZMSH006A_peak_29187	1664	.	8.09406	166.441	163.354	465	scaffold_2	57237500	57240989	-	Eucgr.B03226	730
scaffold_2	57250608	57253209	MACS2_ZMSH002C_ZMSH003C_ZMSH006B_vs_ZMSH002A_ZMSH003A_ZMSH006A_peak_29192	1799	.	9.0463	179.965	176.682	2157	scaffold_2	57250701	57253016	-	Eucgr.B03227	2315
scaffold_2	57407135	57407913	MACS2_ZMSH002C_ZMSH003C_ZMSH006B_vs_ZMSH002A_ZMSH003A_ZMSH006A_peak_29200	1143	.	8.04227	114.335	111.855	461	scaffold_2	57405687	57407794	-	Eucgr.B03247	659
scaffold_2	57412676	57413456	MACS2_ZMSH002C_ZMSH003C_ZMSH006B_vs_ZMSH002A_ZMSH003A_ZMSH006A_peak_29204	765	.	5.25813	76.5039	74.3728	307	scaffold_2	57412809	57413381	-	Eucgr.B03248	572
scaffold_2	57413582	57414354	MACS2_ZMSH002C_ZMSH003C_ZMSH006B_vs_ZMSH002A_ZMSH003A_ZMSH006A_peak_29205	747	.	6.58704	74.7103	72.5946	298	scaffold_2	57413609	57422587	-	Eucgr.B03249	745
scaffold_2	57414469	57415264	MACS2_ZMSH002C_ZMSH003C_ZMSH006B_vs_ZMSH002A_ZMSH003A_ZMSH006A_peak_29206	2029	.	12.0756	202.973	199.314	458	scaffold_2	57413609	57422587	-	Eucgr.B03249	795
scaffold_2	57491479	57492247	MACS2_ZMSH002C_ZMSH003C_ZMSH006B_vs_ZMSH002A_ZMSH003A_ZMSH006A_peak_29215	950	.	8.03157	95.0344	92.7346	311	scaffold_2	57490005	57492112	-	Eucgr.B03252	633
scaffold_2	57506012	57506787	MACS2_ZMSH002C_ZMSH003C_ZMSH006B_vs_ZMSH002A_ZMSH003A_ZMSH006A_peak_29217	784	.	5.40024	78.4402	76.2914	324	scaffold_2	57505928	57506702	-	Eucgr.B03253	690
scaffold_2	57506887	57508261	MACS2_ZMSH002C_ZMSH003C_ZMSH006B_vs_ZMSH002A_ZMSH003A_ZMSH006A_peak_29218	1409	.	7.13195	140.904	138.139	1034	scaffold_2	57506923	57508254	-	Eucgr.B03254	1331
scaffold_2	57538465	57539183	MACS2_ZMSH002C_ZMSH003C_ZMSH006B_vs_ZMSH002A_ZMSH003A_ZMSH006A_peak_29229	767	.	5.66068	76.7428	74.6091	232	scaffold_2	57538495	57541753	-	Eucgr.B03258	688
scaffold_2	57539321	57539889	MACS2_ZMSH002C_ZMSH003C_ZMSH006B_vs_ZMSH002A_ZMSH003A_ZMSH006A_peak_29230	779	.	5.30702	77.9727	75.8277	291	scaffold_2	57538495	57541753	-	Eucgr.B03258	568
scaffold_2	57541100	57541839	MACS2_ZMSH002C_ZMSH003C_ZMSH006B_vs_ZMSH002A_ZMSH003A_ZMSH006A_peak_29233	2294	.	10.8891	229.434	225.288	372	scaffold_2	57538495	57541753	-	Eucgr.B03258	653
scaffold_2	57569412	57570218	MACS2_ZMSH002C_ZMSH003C_ZMSH006B_vs_ZMSH002A_ZMSH003A_ZMSH006A_peak_29236	1025	.	8.37503	102.513	100.145	370	scaffold_2	57568948	57569474	+	Eucgr.B03260	62
scaffold_2	57569412	57570218	MACS2_ZMSH002C_ZMSH003C_ZMSH006B_vs_ZMSH002A_ZMSH003A_ZMSH006A_peak_29236	1025	.	8.37503	102.513	100.145	370	scaffold_2	57569502	57571884	-	Eucgr.B03261	716
scaffold_2	57570304	57570799	MACS2_ZMSH002C_ZMSH003C_ZMSH006B_vs_ZMSH002A_ZMSH003A_ZMSH006A_peak_29237	718	.	6.82948	71.876	69.7842	325	scaffold_2	57569502	57571884	-	Eucgr.B03261	495
scaffold_2	57571349	57572112	MACS2_ZMSH002C_ZMSH003C_ZMSH006B_vs_ZMSH002A_ZMSH003A_ZMSH006A_peak_29238	1549	.	9.4648	154.952	152.019	381	scaffold_2	57569502	57571884	-	Eucgr.B03261	535
scaffold_2	57579988	57581535	MACS2_ZMSH002C_ZMSH003C_ZMSH006B_vs_ZMSH002A_ZMSH003A_ZMSH006A_peak_29243	1490	.	6.99032	149	146.141	486	scaffold_2	57580217	57582768	-	Eucgr.B03262	1318
scaffold_2	57582105	57582998	MACS2_ZMSH002C_ZMSH003C_ZMSH006B_vs_ZMSH002A_ZMSH003A_ZMSH006A_peak_29244	1903	.	10.0667	190.351	186.903	321	scaffold_2	57580217	57582768	-	Eucgr.B03262	663
scaffold_2	57592926	57594679	MACS2_ZMSH002C_ZMSH003C_ZMSH006B_vs_ZMSH002A_ZMSH003A_ZMSH006A_peak_29253	1903	.	6.96069	190.377	186.928	1117	scaffold_2	57593840	57596263	-	Eucgr.B03263	839
scaffold_2	57595665	57596462	MACS2_ZMSH002C_ZMSH003C_ZMSH006B_vs_ZMSH002A_ZMSH003A_ZMSH006A_peak_29255	1654	.	7.4126	165.487	162.416	374	scaffold_2	57593840	57596263	-	Eucgr.B03263	598
scaffold_2	57623164	57624646	MACS2_ZMSH002C_ZMSH003C_ZMSH006B_vs_ZMSH002A_ZMSH003A_ZMSH006A_peak_29263	1579	.	7.41167	157.998	155.026	411	scaffold_2	57623201	57625906	-	Eucgr.B03265	1445
scaffold_2	57625249	57626052	MACS2_ZMSH002C_ZMSH003C_ZMSH006B_vs_ZMSH002A_ZMSH003A_ZMSH006A_peak_29264	1984	.	9.96008	198.482	194.901	321	scaffold_2	57623201	57625906	-	Eucgr.B03265	657
scaffold_2	57674800	57676070	MACS2_ZMSH002C_ZMSH003C_ZMSH006B_vs_ZMSH002A_ZMSH003A_ZMSH006A_peak_29270	728	.	4.75225	72.8828	70.7834	973	scaffold_2	57672897	57676262	+	Eucgr.B03271	1270
scaffold_2	57712338	57713891	MACS2_ZMSH002C_ZMSH003C_ZMSH006B_vs_ZMSH002A_ZMSH003A_ZMSH006A_peak_29274	1843	.	9.28111	184.332	180.977	580	scaffold_2	57712588	57713879	+	Eucgr.B03280	1291
scaffold_2	57789638	57791245	MACS2_ZMSH002C_ZMSH003C_ZMSH006B_vs_ZMSH002A_ZMSH003A_ZMSH006A_peak_29296	947	.	6.63378	94.7623	92.4669	571	scaffold_2	57787189	57791208	-	Eucgr.B03290	1570
scaffold_2	57831287	57833199	MACS2_ZMSH002C_ZMSH003C_ZMSH006B_vs_ZMSH002A_ZMSH003A_ZMSH006A_peak_29306	2104	.	11.1839	210.488	206.701	926	scaffold_2	57828766	57832951	-	Eucgr.B03292	1664
scaffold_2	57846372	57848191	MACS2_ZMSH002C_ZMSH003C_ZMSH006B_vs_ZMSH002A_ZMSH003A_ZMSH006A_peak_29313	1731	.	9.70903	173.137	169.955	1379	scaffold_2	57843497	57848035	-	Eucgr.B03293	1663
scaffold_2	57880622	57882530	MACS2_ZMSH002C_ZMSH003C_ZMSH006B_vs_ZMSH002A_ZMSH003A_ZMSH006A_peak_29321	1066	.	6.28493	106.615	104.209	1476	scaffold_2	57877371	57882670	-	Eucgr.B03295	1908
scaffold_2	57957809	57958367	MACS2_ZMSH002C_ZMSH003C_ZMSH006B_vs_ZMSH002A_ZMSH003A_ZMSH006A_peak_29346	735	.	5.27986	73.5639	71.4589	273	scaffold_2	57957709	57960977	-	Eucgr.B03303	558
scaffold_2	57963925	57965196	MACS2_ZMSH002C_ZMSH003C_ZMSH006B_vs_ZMSH002A_ZMSH003A_ZMSH006A_peak_29351	744	.	5.68412	74.4042	72.2911	1000	scaffold_2	57963936	57966503	+	Eucgr.B03304	1260
scaffold_2	57965947	57966617	MACS2_ZMSH002C_ZMSH003C_ZMSH006B_vs_ZMSH002A_ZMSH003A_ZMSH006A_peak_29353	1280	.	6.50474	128.061	125.439	417	scaffold_2	57963936	57966503	+	Eucgr.B03304	556
scaffold_2	58091069	58092658	MACS2_ZMSH002C_ZMSH003C_ZMSH006B_vs_ZMSH002A_ZMSH003A_ZMSH006A_peak_29366	968	.	6.56324	96.8004	94.4864	1075	scaffold_2	58090917	58092508	-	Eucgr.B03324	1439
scaffold_2	58109682	58110997	MACS2_ZMSH002C_ZMSH003C_ZMSH006B_vs_ZMSH002A_ZMSH003A_ZMSH006A_peak_29370	1636	.	9.02271	163.64	160.594	560	scaffold_2	58109043	58110933	+	Eucgr.B03326	1251
scaffold_2	58176357	58177668	MACS2_ZMSH002C_ZMSH003C_ZMSH006B_vs_ZMSH002A_ZMSH003A_ZMSH006A_peak_29401	1371	.	8.42763	137.149	134.427	274	scaffold_2	58176931	58177780	+	Eucgr.B03328	737
scaffold_2	58196959	58198072	MACS2_ZMSH002C_ZMSH003C_ZMSH006B_vs_ZMSH002A_ZMSH003A_ZMSH006A_peak_29407	1008	.	6.90803	100.877	98.5239	482	scaffold_2	58197366	58198049	+	Eucgr.B03330	683
scaffold_2	58218228	58219396	MACS2_ZMSH002C_ZMSH003C_ZMSH006B_vs_ZMSH002A_ZMSH003A_ZMSH006A_peak_29413	1079	.	7.33845	107.977	105.558	297	scaffold_2	58218605	58219386	+	Eucgr.B03333	781
scaffold_2	58239749	58241029	MACS2_ZMSH002C_ZMSH003C_ZMSH006B_vs_ZMSH002A_ZMSH003A_ZMSH006A_peak_29423	1849	.	11.1799	184.967	181.605	774	scaffold_2	58240127	58241055	+	Eucgr.B03334	902
scaffold_2	58247793	58249143	MACS2_ZMSH002C_ZMSH003C_ZMSH006B_vs_ZMSH002A_ZMSH003A_ZMSH006A_peak_29427	1441	.	8.51832	144.156	141.351	1049	scaffold_2	58248297	58248980	+	Eucgr.B03335	683
scaffold_2	58255564	58257065	MACS2_ZMSH002C_ZMSH003C_ZMSH006B_vs_ZMSH002A_ZMSH003A_ZMSH006A_peak_29430	1352	.	8.06373	135.282	132.58	749	scaffold_2	58256200	58256877	+	Eucgr.B03337	677
scaffold_2	58308581	58309905	MACS2_ZMSH002C_ZMSH003C_ZMSH006B_vs_ZMSH002A_ZMSH003A_ZMSH006A_peak_29451	1247	.	6.48266	124.749	122.162	938	scaffold_2	58308233	58309826	+	Eucgr.B03340	1245
scaffold_2	58335350	58336754	MACS2_ZMSH002C_ZMSH003C_ZMSH006B_vs_ZMSH002A_ZMSH003A_ZMSH006A_peak_29463	1492	.	9.30115	149.256	146.394	796	scaffold_2	58335645	58336786	+	Eucgr.B03341	1109
scaffold_2	58349553	58351987	MACS2_ZMSH002C_ZMSH003C_ZMSH006B_vs_ZMSH002A_ZMSH003A_ZMSH006A_peak_29470	777	.	4.92116	77.7506	75.6072	1631	scaffold_2	58349780	58351612	+	Eucgr.B03343	1832
scaffold_2	58403908	58405413	MACS2_ZMSH002C_ZMSH003C_ZMSH006B_vs_ZMSH002A_ZMSH003A_ZMSH006A_peak_29477	1161	.	7.2311	116.15	113.652	367	scaffold_2	58403954	58405228	-	Eucgr.B03352	1274
scaffold_2	58407178	58408346	MACS2_ZMSH002C_ZMSH003C_ZMSH006B_vs_ZMSH002A_ZMSH003A_ZMSH006A_peak_29480	1341	.	7.02897	134.143	131.454	366	scaffold_2	58407197	58408194	-	Eucgr.B03353	997
scaffold_2	58428129	58428776	MACS2_ZMSH002C_ZMSH003C_ZMSH006B_vs_ZMSH002A_ZMSH003A_ZMSH006A_peak_29487	925	.	6.28967	92.5212	90.2453	254	scaffold_2	58428058	58428586	-	Eucgr.B03356	457
scaffold_2	58548463	58551311	MACS2_ZMSH002C_ZMSH003C_ZMSH006B_vs_ZMSH002A_ZMSH003A_ZMSH006A_peak_29509	1384	.	7.17189	138.458	135.721	2345	scaffold_2	58548242	58551196	-	Eucgr.B03368	2733
scaffold_2	58556002	58556443	MACS2_ZMSH002C_ZMSH003C_ZMSH006B_vs_ZMSH002A_ZMSH003A_ZMSH006A_peak_29514	802	.	5.53732	80.2723	78.1074	186	scaffold_2	58556032	58557651	+	Eucgr.B03369	411
scaffold_2	58556533	58557743	MACS2_ZMSH002C_ZMSH003C_ZMSH006B_vs_ZMSH002A_ZMSH003A_ZMSH006A_peak_29515	1507	.	7.87278	150.747	147.867	783	scaffold_2	58556032	58557651	+	Eucgr.B03369	1118
scaffold_2	58584730	58585660	MACS2_ZMSH002C_ZMSH003C_ZMSH006B_vs_ZMSH002A_ZMSH003A_ZMSH006A_peak_29520	1064	.	7.03205	106.47	104.066	539	scaffold_2	58584714	58585614	-	Eucgr.B03372	884
scaffold_2	58804529	58805779	MACS2_ZMSH002C_ZMSH003C_ZMSH006B_vs_ZMSH002A_ZMSH003A_ZMSH006A_peak_29536	1169	.	7.13583	116.994	114.487	813	scaffold_2	58804011	58805534	-	Eucgr.B03398	1005
scaffold_2	58855845	58858095	MACS2_ZMSH002C_ZMSH003C_ZMSH006B_vs_ZMSH002A_ZMSH003A_ZMSH006A_peak_29545	2315	.	10.9472	231.538	227.354	1995	scaffold_2	58855683	58859825	-	Eucgr.B03404	2250
scaffold_2	58858500	58860338	MACS2_ZMSH002C_ZMSH003C_ZMSH006B_vs_ZMSH002A_ZMSH003A_ZMSH006A_peak_29546	1665	.	8.87318	166.507	163.42	1050	scaffold_2	58855683	58859825	-	Eucgr.B03404	1325
scaffold_2	58993821	58995051	MACS2_ZMSH002C_ZMSH003C_ZMSH006B_vs_ZMSH002A_ZMSH003A_ZMSH006A_peak_29552	1645	.	8.70905	164.586	161.526	208	scaffold_2	58993953	58995041	-	Eucgr.B03420	1088
scaffold_2	59069283	59070468	MACS2_ZMSH002C_ZMSH003C_ZMSH006B_vs_ZMSH002A_ZMSH003A_ZMSH006A_peak_29573	2178	.	11.9727	217.89	213.969	401	scaffold_2	59069363	59070172	-	Eucgr.B03427	809
scaffold_2	59180450	59180861	MACS2_ZMSH002C_ZMSH003C_ZMSH006B_vs_ZMSH002A_ZMSH003A_ZMSH006A_peak_29600	696	.	4.93273	69.6399	67.5688	216	scaffold_2	59180493	59181383	+	Eucgr.B03440	368
scaffold_2	59479963	59483803	MACS2_ZMSH002C_ZMSH003C_ZMSH006B_vs_ZMSH002A_ZMSH003A_ZMSH006A_peak_29617	1426	.	7.61472	142.632	139.847	3486	scaffold_2	59480656	59483675	-	Eucgr.B03474	3019
scaffold_2	59666381	59667418	MACS2_ZMSH002C_ZMSH003C_ZMSH006B_vs_ZMSH002A_ZMSH003A_ZMSH006A_peak_29657	903	.	6.68055	90.3411	88.0861	666	scaffold_2	59666637	59667637	-	Eucgr.B03493	781
scaffold_2	59746103	59746964	MACS2_ZMSH002C_ZMSH003C_ZMSH006B_vs_ZMSH002A_ZMSH003A_ZMSH006A_peak_29670	702	.	5.14891	70.2756	68.1987	595	scaffold_2	59746612	59746821	+	Eucgr.B03509	209
scaffold_2	59759109	59759860	MACS2_ZMSH002C_ZMSH003C_ZMSH006B_vs_ZMSH002A_ZMSH003A_ZMSH006A_peak_29679	1012	.	7.02788	101.251	98.8955	381	scaffold_2	59759147	59763825	-	Eucgr.B03511	713
scaffold_2	59760511	59761604	MACS2_ZMSH002C_ZMSH003C_ZMSH006B_vs_ZMSH002A_ZMSH003A_ZMSH006A_peak_29680	1320	.	8.39683	132.029	129.363	358	scaffold_2	59759147	59763825	-	Eucgr.B03511	1093
scaffold_2	59779186	59781352	MACS2_ZMSH002C_ZMSH003C_ZMSH006B_vs_ZMSH002A_ZMSH003A_ZMSH006A_peak_29689	1439	.	8.31406	143.961	141.161	937	scaffold_2	59780009	59780620	-	Eucgr.B03514	611
scaffold_2	59784712	59786593	MACS2_ZMSH002C_ZMSH003C_ZMSH006B_vs_ZMSH002A_ZMSH003A_ZMSH006A_peak_29694	1065	.	6.35436	106.558	104.153	568	scaffold_2	59784816	59786479	-	Eucgr.B03515	1663
scaffold_2	59789639	59790869	MACS2_ZMSH002C_ZMSH003C_ZMSH006B_vs_ZMSH002A_ZMSH003A_ZMSH006A_peak_29695	1252	.	7.70411	125.267	122.675	877	scaffold_2	59789715	59790944	-	Eucgr.B03516	1154
scaffold_2	59802766	59803885	MACS2_ZMSH002C_ZMSH003C_ZMSH006B_vs_ZMSH002A_ZMSH003A_ZMSH006A_peak_29705	1677	.	9.57228	167.796	164.691	382	scaffold_2	59802725	59803225	-	Eucgr.B03517	459
scaffold_2	59850358	59851539	MACS2_ZMSH002C_ZMSH003C_ZMSH006B_vs_ZMSH002A_ZMSH003A_ZMSH006A_peak_29721	1280	.	7.40687	128.033	125.412	667	scaffold_2	59850633	59853374	-	Eucgr.B03520	906
scaffold_2	59852770	59853618	MACS2_ZMSH002C_ZMSH003C_ZMSH006B_vs_ZMSH002A_ZMSH003A_ZMSH006A_peak_29723	1352	.	8.36114	135.242	132.542	362	scaffold_2	59850633	59853374	-	Eucgr.B03520	604
scaffold_2	59937020	59938981	MACS2_ZMSH002C_ZMSH003C_ZMSH006B_vs_ZMSH002A_ZMSH003A_ZMSH006A_peak_29737	1277	.	7.72923	127.725	125.107	1185	scaffold_2	59937882	59938830	-	Eucgr.B03532	948
scaffold_2	59953930	59955129	MACS2_ZMSH002C_ZMSH003C_ZMSH006B_vs_ZMSH002A_ZMSH003A_ZMSH006A_peak_29747	1120	.	5.97686	112.047	109.589	297	scaffold_2	59954106	59961563	+	Eucgr.B03533	1023
scaffold_2	60043313	60044694	MACS2_ZMSH002C_ZMSH003C_ZMSH006B_vs_ZMSH002A_ZMSH003A_ZMSH006A_peak_29756	1223	.	7.06807	122.327	119.766	504	scaffold_2	60040741	60044628	-	Eucgr.B03543	1315
scaffold_2	60069883	60071981	MACS2_ZMSH002C_ZMSH003C_ZMSH006B_vs_ZMSH002A_ZMSH003A_ZMSH006A_peak_29766	1369	.	7.58679	136.927	134.209	1801	scaffold_2	60069693	60071765	-	Eucgr.B03545	1882
scaffold_2	60112131	60112916	MACS2_ZMSH002C_ZMSH003C_ZMSH006B_vs_ZMSH002A_ZMSH003A_ZMSH006A_peak_29784	1226	.	7.08146	122.656	120.09	391	scaffold_2	60112371	60113025	+	Eucgr.B03548	545
scaffold_2	60203596	60204254	MACS2_ZMSH002C_ZMSH003C_ZMSH006B_vs_ZMSH002A_ZMSH003A_ZMSH006A_peak_29790	1047	.	6.63949	104.706	102.318	403	scaffold_2	60203859	60206884	+	Eucgr.B03559	395
scaffold_2	60205892	60206591	MACS2_ZMSH002C_ZMSH003C_ZMSH006B_vs_ZMSH002A_ZMSH003A_ZMSH006A_peak_29792	1432	.	7.8987	143.276	140.482	213	scaffold_2	60203859	60206884	+	Eucgr.B03559	699
scaffold_2	60250170	60251177	MACS2_ZMSH002C_ZMSH003C_ZMSH006B_vs_ZMSH002A_ZMSH003A_ZMSH006A_peak_29800	1784	.	7.85448	178.436	175.176	538	scaffold_2	60250395	60251294	+	Eucgr.B03565	782
scaffold_2	60269557	60270740	MACS2_ZMSH002C_ZMSH003C_ZMSH006B_vs_ZMSH002A_ZMSH003A_ZMSH006A_peak_29803	1620	.	8.79881	162.013	158.988	660	scaffold_2	60269773	60270570	+	Eucgr.B03568	797
scaffold_2	60341189	60342049	MACS2_ZMSH002C_ZMSH003C_ZMSH006B_vs_ZMSH002A_ZMSH003A_ZMSH006A_peak_29811	907	.	6.63368	90.7881	88.5286	525	scaffold_2	60341159	60341880	-	Eucgr.B03583	691
scaffold_2	60403153	60404248	MACS2_ZMSH002C_ZMSH003C_ZMSH006B_vs_ZMSH002A_ZMSH003A_ZMSH006A_peak_29822	978	.	5.99156	97.8206	95.4963	323	scaffold_2	60399916	60404115	-	Eucgr.B03592	962
scaffold_2	60429966	60435420	MACS2_ZMSH002C_ZMSH003C_ZMSH006B_vs_ZMSH002A_ZMSH003A_ZMSH006A_peak_29827	1700	.	8.34258	170.094	166.957	4685	scaffold_2	60427856	60432490	-	Eucgr.B03595	2524
scaffold_2	60438414	60439804	MACS2_ZMSH002C_ZMSH003C_ZMSH006B_vs_ZMSH002A_ZMSH003A_ZMSH006A_peak_29830	707	.	5.18896	70.7985	68.7171	975	scaffold_2	60438332	60441301	-	Eucgr.B03596	1390
scaffold_2	60529445	60530192	MACS2_ZMSH002C_ZMSH003C_ZMSH006B_vs_ZMSH002A_ZMSH003A_ZMSH006A_peak_29836	1205	.	6.52809	120.6	118.056	382	scaffold_2	60529204	60531297	+	Eucgr.B03606	747
scaffold_2	60530347	60531073	MACS2_ZMSH002C_ZMSH003C_ZMSH006B_vs_ZMSH002A_ZMSH003A_ZMSH006A_peak_29837	811	.	4.68289	81.1088	78.9349	266	scaffold_2	60529204	60531297	+	Eucgr.B03606	726
scaffold_2	60688905	60690321	MACS2_ZMSH002C_ZMSH003C_ZMSH006B_vs_ZMSH002A_ZMSH003A_ZMSH006A_peak_29853	1667	.	9.38161	166.788	163.698	610	scaffold_2	60688968	60690018	-	Eucgr.B03626	1050
scaffold_2	60820376	60822327	MACS2_ZMSH002C_ZMSH003C_ZMSH006B_vs_ZMSH002A_ZMSH003A_ZMSH006A_peak_29862	1691	.	9.58089	169.139	166.016	841	scaffold_2	60820868	60824549	-	Eucgr.B03641	1459
scaffold_2	60823847	60825176	MACS2_ZMSH002C_ZMSH003C_ZMSH006B_vs_ZMSH002A_ZMSH003A_ZMSH006A_peak_29865	1655	.	8.60912	165.583	162.509	316	scaffold_2	60820868	60824549	-	Eucgr.B03641	702
scaffold_2	60880874	60882306	MACS2_ZMSH002C_ZMSH003C_ZMSH006B_vs_ZMSH002A_ZMSH003A_ZMSH006A_peak_29883	1165	.	6.78893	116.529	114.028	978	scaffold_2	60878163	60882962	-	Eucgr.B03643	1432
scaffold_2	60882539	60883950	MACS2_ZMSH002C_ZMSH003C_ZMSH006B_vs_ZMSH002A_ZMSH003A_ZMSH006A_peak_29884	1796	.	9.81428	179.669	176.391	474	scaffold_2	60878163	60882962	-	Eucgr.B03643	423
scaffold_2	60955813	60956681	MACS2_ZMSH002C_ZMSH003C_ZMSH006B_vs_ZMSH002A_ZMSH003A_ZMSH006A_peak_29899	1409	.	8.65891	140.952	138.185	600	scaffold_2	60953356	60958168	+	Eucgr.B03653	868
scaffold_2	60957580	60959712	MACS2_ZMSH002C_ZMSH003C_ZMSH006B_vs_ZMSH002A_ZMSH003A_ZMSH006A_peak_29901	1491	.	9.89031	149.107	146.246	828	scaffold_2	60953356	60958168	+	Eucgr.B03653	588
scaffold_2	60960067	60960605	MACS2_ZMSH002C_ZMSH003C_ZMSH006B_vs_ZMSH002A_ZMSH003A_ZMSH006A_peak_29902	992	.	7.63919	99.2235	96.8864	270	scaffold_2	60960187	60964253	+	Eucgr.B03654	418
scaffold_2	60962118	60962486	MACS2_ZMSH002C_ZMSH003C_ZMSH006B_vs_ZMSH002A_ZMSH003A_ZMSH006A_peak_29905	1018	.	7.69199	101.885	99.5239	192	scaffold_2	60960187	60964253	+	Eucgr.B03654	368
scaffold_2	61011963	61013045	MACS2_ZMSH002C_ZMSH003C_ZMSH006B_vs_ZMSH002A_ZMSH003A_ZMSH006A_peak_29918	1264	.	8.76642	126.472	123.867	449	scaffold_2	61011464	61014404	+	Eucgr.B03656	1082
scaffold_2	61038322	61039378	MACS2_ZMSH002C_ZMSH003C_ZMSH006B_vs_ZMSH002A_ZMSH003A_ZMSH006A_peak_29922	789	.	6.3336	78.9264	76.7722	670	scaffold_2	61038793	61045634	+	Eucgr.B03657	585
scaffold_2	61042547	61043833	MACS2_ZMSH002C_ZMSH003C_ZMSH006B_vs_ZMSH002A_ZMSH003A_ZMSH006A_peak_29924	1437	.	8.68391	143.782	140.984	838	scaffold_2	61038793	61045634	+	Eucgr.B03657	1286
scaffold_2	61050966	61051986	MACS2_ZMSH002C_ZMSH003C_ZMSH006B_vs_ZMSH002A_ZMSH003A_ZMSH006A_peak_29927	755	.	6.10031	75.5547	73.4308	251	scaffold_2	61047741	61053329	+	Eucgr.B03659	1020
scaffold_2	61063755	61064615	MACS2_ZMSH002C_ZMSH003C_ZMSH006B_vs_ZMSH002A_ZMSH003A_ZMSH006A_peak_29933	727	.	5.33722	72.7086	70.6103	264	scaffold_2	61063906	61071361	+	Eucgr.B03661	709
scaffold_2	61155461	61156706	MACS2_ZMSH002C_ZMSH003C_ZMSH006B_vs_ZMSH002A_ZMSH003A_ZMSH006A_peak_29937	883	.	5.15151	88.3932	86.1552	515	scaffold_2	61155488	61158063	+	Eucgr.B03671	1218
scaffold_2	61294375	61296103	MACS2_ZMSH002C_ZMSH003C_ZMSH006B_vs_ZMSH002A_ZMSH003A_ZMSH006A_peak_29951	999	.	6.65047	99.9014	97.5586	1342	scaffold_2	61292863	61295877	-	Eucgr.B03680	1502
scaffold_2	61396779	61398239	MACS2_ZMSH002C_ZMSH003C_ZMSH006B_vs_ZMSH002A_ZMSH003A_ZMSH006A_peak_29978	861	.	5.31759	86.1762	83.9582	191	scaffold_2	61396803	61398876	-	Eucgr.B03693	1436
scaffold_2	61398520	61399077	MACS2_ZMSH002C_ZMSH003C_ZMSH006B_vs_ZMSH002A_ZMSH003A_ZMSH006A_peak_29979	1268	.	8.13626	126.849	124.24	364	scaffold_2	61396803	61398876	-	Eucgr.B03693	356
scaffold_2	61459231	61460663	MACS2_ZMSH002C_ZMSH003C_ZMSH006B_vs_ZMSH002A_ZMSH003A_ZMSH006A_peak_29994	718	.	6.82948	71.876	69.7842	902	scaffold_2	61459361	61460515	-	Eucgr.B03703	1154
scaffold_2	61513007	61513815	MACS2_ZMSH002C_ZMSH003C_ZMSH006B_vs_ZMSH002A_ZMSH003A_ZMSH006A_peak_30000	1015	.	6.39895	101.573	99.2143	307	scaffold_2	61512323	61513490	-	Eucgr.B03710	483
scaffold_2	61513007	61513815	MACS2_ZMSH002C_ZMSH003C_ZMSH006B_vs_ZMSH002A_ZMSH003A_ZMSH006A_peak_30000	1015	.	6.39895	101.573	99.2143	307	scaffold_2	61513256	61518633	+	Eucgr.B03711	559
scaffold_2	61604902	61605635	MACS2_ZMSH002C_ZMSH003C_ZMSH006B_vs_ZMSH002A_ZMSH003A_ZMSH006A_peak_30011	1379	.	7.3587	137.95	135.219	274	scaffold_2	61604988	61605754	+	Eucgr.B03728	647
scaffold_2	61610902	61611678	MACS2_ZMSH002C_ZMSH003C_ZMSH006B_vs_ZMSH002A_ZMSH003A_ZMSH006A_peak_30016	1815	.	9.35029	181.581	178.273	290	scaffold_2	61611006	61611656	+	Eucgr.B03729	650
scaffold_2	61641977	61643225	MACS2_ZMSH002C_ZMSH003C_ZMSH006B_vs_ZMSH002A_ZMSH003A_ZMSH006A_peak_30020	1742	.	9.59446	174.275	171.079	590	scaffold_2	61642191	61643132	+	Eucgr.B03734	941
scaffold_2	61697921	61699187	MACS2_ZMSH002C_ZMSH003C_ZMSH006B_vs_ZMSH002A_ZMSH003A_ZMSH006A_peak_30026	788	.	5.83758	78.8759	76.722	1082	scaffold_2	61695943	61698462	+	Eucgr.B03741	541
scaffold_2	61705079	61707461	MACS2_ZMSH002C_ZMSH003C_ZMSH006B_vs_ZMSH002A_ZMSH003A_ZMSH006A_peak_30032	2016	.	9.61086	201.622	197.988	804	scaffold_2	61705432	61715683	+	Eucgr.B03742	2029
scaffold_2	61712851	61715469	MACS2_ZMSH002C_ZMSH003C_ZMSH006B_vs_ZMSH002A_ZMSH003A_ZMSH006A_peak_30035	2188	.	9.83403	218.836	214.894	1223	scaffold_2	61705432	61715683	+	Eucgr.B03742	2618
scaffold_2	61732258	61734050	MACS2_ZMSH002C_ZMSH003C_ZMSH006B_vs_ZMSH002A_ZMSH003A_ZMSH006A_peak_30046	1167	.	6.39694	116.727	114.224	1433	scaffold_2	61729444	61732559	-	Eucgr.B03745	301
scaffold_2	61736743	61739609	MACS2_ZMSH002C_ZMSH003C_ZMSH006B_vs_ZMSH002A_ZMSH003A_ZMSH006A_peak_30048	2159	.	9.61846	215.932	212.043	439	scaffold_2	61736998	61739145	+	Eucgr.B03746	2147
scaffold_2	61928053	61930057	MACS2_ZMSH002C_ZMSH003C_ZMSH006B_vs_ZMSH002A_ZMSH003A_ZMSH006A_peak_30059	1716	.	8.62858	171.652	168.492	624	scaffold_2	61929315	61929673	+	Eucgr.B03775	358
scaffold_2	61991179	61992187	MACS2_ZMSH002C_ZMSH003C_ZMSH006B_vs_ZMSH002A_ZMSH003A_ZMSH006A_peak_30067	1304	.	7.3545	130.458	127.81	316	scaffold_2	61991319	61996328	+	Eucgr.B03781	868
scaffold_2	61992456	61993398	MACS2_ZMSH002C_ZMSH003C_ZMSH006B_vs_ZMSH002A_ZMSH003A_ZMSH006A_peak_30068	994	.	6.70533	99.4704	97.1313	256	scaffold_2	61991319	61996328	+	Eucgr.B03781	942
scaffold_2	61994945	61996091	MACS2_ZMSH002C_ZMSH003C_ZMSH006B_vs_ZMSH002A_ZMSH003A_ZMSH006A_peak_30070	1249	.	7.78411	124.973	122.385	780	scaffold_2	61991319	61996328	+	Eucgr.B03781	1146
scaffold_2	62200583	62201801	MACS2_ZMSH002C_ZMSH003C_ZMSH006B_vs_ZMSH002A_ZMSH003A_ZMSH006A_peak_30090	1613	.	8.37901	161.31	158.295	881	scaffold_2	62200601	62201677	-	Eucgr.B03809	1076
scaffold_2	62242446	62244742	MACS2_ZMSH002C_ZMSH003C_ZMSH006B_vs_ZMSH002A_ZMSH003A_ZMSH006A_peak_30093	1758	.	7.8983	175.888	172.668	1883	scaffold_2	62243354	62244640	+	Eucgr.B03814	1286
scaffold_2	62242446	62244742	MACS2_ZMSH002C_ZMSH003C_ZMSH006B_vs_ZMSH002A_ZMSH003A_ZMSH006A_peak_30093	1758	.	7.8983	175.888	172.668	1883	scaffold_2	62241458	62251664	+	Eucgr.B03813	2296
scaffold_2	62281915	62283945	MACS2_ZMSH002C_ZMSH003C_ZMSH006B_vs_ZMSH002A_ZMSH003A_ZMSH006A_peak_30096	2019	.	9.72267	201.908	198.267	866	scaffold_2	62282302	62283100	-	Eucgr.B03818	798
scaffold_2	62290900	62292316	MACS2_ZMSH002C_ZMSH003C_ZMSH006B_vs_ZMSH002A_ZMSH003A_ZMSH006A_peak_30101	1603	.	8.85423	160.355	157.352	423	scaffold_2	62290775	62291860	-	Eucgr.B03819	960
scaffold_2	62387964	62388607	MACS2_ZMSH002C_ZMSH003C_ZMSH006B_vs_ZMSH002A_ZMSH003A_ZMSH006A_peak_30108	1748	.	9.22578	174.862	171.656	357	scaffold_2	62387746	62389694	-	Eucgr.B03836	643
scaffold_2	62388800	62390433	MACS2_ZMSH002C_ZMSH003C_ZMSH006B_vs_ZMSH002A_ZMSH003A_ZMSH006A_peak_30109	983	.	5.77974	98.3049	95.9763	753	scaffold_2	62387746	62389694	-	Eucgr.B03836	894
scaffold_2	62409856	62412109	MACS2_ZMSH002C_ZMSH003C_ZMSH006B_vs_ZMSH002A_ZMSH003A_ZMSH006A_peak_30120	1432	.	7.64848	143.277	140.484	351	scaffold_2	62409391	62411502	-	Eucgr.B03838	1646
scaffold_2	62416973	62419083	MACS2_ZMSH002C_ZMSH003C_ZMSH006B_vs_ZMSH002A_ZMSH003A_ZMSH006A_peak_30122	1731	.	7.80982	173.17	169.989	1597	scaffold_2	62417052	62418675	-	Eucgr.B03840	1623
scaffold_2	62421629	62422410	MACS2_ZMSH002C_ZMSH003C_ZMSH006B_vs_ZMSH002A_ZMSH003A_ZMSH006A_peak_30124	773	.	5.93863	77.3399	75.1998	497	scaffold_2	62421774	62425485	+	Eucgr.B03841	636
scaffold_2	62479298	62480575	MACS2_ZMSH002C_ZMSH003C_ZMSH006B_vs_ZMSH002A_ZMSH003A_ZMSH006A_peak_30128	1345	.	5.97857	134.562	131.869	288	scaffold_2	62479230	62479996	-	Eucgr.B03851	698
scaffold_2	62500640	62501450	MACS2_ZMSH002C_ZMSH003C_ZMSH006B_vs_ZMSH002A_ZMSH003A_ZMSH006A_peak_30135	852	.	6.15361	85.2856	83.0745	542	scaffold_2	62498122	62502752	+	Eucgr.B03855	810
scaffold_2	62501683	62502906	MACS2_ZMSH002C_ZMSH003C_ZMSH006B_vs_ZMSH002A_ZMSH003A_ZMSH006A_peak_30136	941	.	6.42464	94.1757	91.8846	183	scaffold_2	62498122	62502752	+	Eucgr.B03855	1069
scaffold_2	62524608	62526341	MACS2_ZMSH002C_ZMSH003C_ZMSH006B_vs_ZMSH002A_ZMSH003A_ZMSH006A_peak_30142	1951	.	9.91729	195.129	191.601	733	scaffold_2	62524719	62526740	+	Eucgr.B03858	1622
scaffold_2	62524608	62526341	MACS2_ZMSH002C_ZMSH003C_ZMSH006B_vs_ZMSH002A_ZMSH003A_ZMSH006A_peak_30142	1951	.	9.91729	195.129	191.601	733	scaffold_2	62526288	62528688	-	Eucgr.B03859	53
scaffold_2	62541303	62543588	MACS2_ZMSH002C_ZMSH003C_ZMSH006B_vs_ZMSH002A_ZMSH003A_ZMSH006A_peak_30147	2001	.	9.16651	200.176	196.563	1493	scaffold_2	62541460	62543201	+	Eucgr.B03860	1741
scaffold_2	62546354	62547332	MACS2_ZMSH002C_ZMSH003C_ZMSH006B_vs_ZMSH002A_ZMSH003A_ZMSH006A_peak_30149	1293	.	8.68222	129.337	126.702	387	scaffold_2	62546730	62547289	+	Eucgr.B03861	559
scaffold_2	62552766	62555290	MACS2_ZMSH002C_ZMSH003C_ZMSH006B_vs_ZMSH002A_ZMSH003A_ZMSH006A_peak_30155	1903	.	9.73915	190.323	186.877	733	scaffold_2	62552986	62554487	+	Eucgr.B03862	1501
scaffold_2	62593018	62595223	MACS2_ZMSH002C_ZMSH003C_ZMSH006B_vs_ZMSH002A_ZMSH003A_ZMSH006A_peak_30167	1895	.	9.48934	189.557	186.12	1384	scaffold_2	62593144	62594639	+	Eucgr.B03865	1495
scaffold_2	62601333	62602874	MACS2_ZMSH002C_ZMSH003C_ZMSH006B_vs_ZMSH002A_ZMSH003A_ZMSH006A_peak_30171	1552	.	7.64831	155.202	152.265	744	scaffold_2	62601404	62606700	-	Eucgr.B03866	1470
scaffold_2	62612741	62613991	MACS2_ZMSH002C_ZMSH003C_ZMSH006B_vs_ZMSH002A_ZMSH003A_ZMSH006A_peak_30175	1361	.	7.30848	136.195	133.484	801	scaffold_2	62611830	62613656	+	Eucgr.B03867	915
scaffold_2	62687883	62688305	MACS2_ZMSH002C_ZMSH003C_ZMSH006B_vs_ZMSH002A_ZMSH003A_ZMSH006A_peak_30183	930	.	6.57266	93.094	90.8139	240	scaffold_2	62686642	62691055	+	Eucgr.B03877	422
scaffold_2	62688998	62690930	MACS2_ZMSH002C_ZMSH003C_ZMSH006B_vs_ZMSH002A_ZMSH003A_ZMSH006A_peak_30184	1307	.	8.07344	130.769	128.119	1042	scaffold_2	62686642	62691055	+	Eucgr.B03877	1932
scaffold_2	62698384	62700592	MACS2_ZMSH002C_ZMSH003C_ZMSH006B_vs_ZMSH002A_ZMSH003A_ZMSH006A_peak_30187	2350	.	10.1206	235.047	230.788	1705	scaffold_2	62698811	62701161	+	Eucgr.B03878	1781
scaffold_2	62706098	62707604	MACS2_ZMSH002C_ZMSH003C_ZMSH006B_vs_ZMSH002A_ZMSH003A_ZMSH006A_peak_30193	1955	.	10.4779	195.555	192.019	423	scaffold_2	62706253	62707900	-	Eucgr.B03879	1351
scaffold_2	62721676	62722656	MACS2_ZMSH002C_ZMSH003C_ZMSH006B_vs_ZMSH002A_ZMSH003A_ZMSH006A_peak_30198	824	.	6.40609	82.489	80.3036	288	scaffold_2	62721813	62723373	-	Eucgr.B03881	843
scaffold_2	62859301	62860692	MACS2_ZMSH002C_ZMSH003C_ZMSH006B_vs_ZMSH002A_ZMSH003A_ZMSH006A_peak_30213	892	.	6.24402	89.2049	86.9591	759	scaffold_2	62859474	62860821	+	Eucgr.B03896	1218
scaffold_2	62885892	62886444	MACS2_ZMSH002C_ZMSH003C_ZMSH006B_vs_ZMSH002A_ZMSH003A_ZMSH006A_peak_30219	868	.	6.05481	86.8928	84.6664	322	scaffold_2	62881944	62891896	+	Eucgr.B03898	552
scaffold_2	62904513	62905152	MACS2_ZMSH002C_ZMSH003C_ZMSH006B_vs_ZMSH002A_ZMSH003A_ZMSH006A_peak_30233	866	.	6.60771	86.6619	84.4397	298	scaffold_2	62904599	62908596	+	Eucgr.B03899	553
scaffold_2	62906735	62908499	MACS2_ZMSH002C_ZMSH003C_ZMSH006B_vs_ZMSH002A_ZMSH003A_ZMSH006A_peak_30235	719	.	5.47663	71.9362	69.8442	1095	scaffold_2	62904599	62908596	+	Eucgr.B03899	1764
scaffold_2	62948142	62950522	MACS2_ZMSH002C_ZMSH003C_ZMSH006B_vs_ZMSH002A_ZMSH003A_ZMSH006A_peak_30242	1917	.	9.56071	191.742	188.271	1324	scaffold_2	62948568	62949953	-	Eucgr.B03906	1385
scaffold_2	63072926	63073948	MACS2_ZMSH002C_ZMSH003C_ZMSH006B_vs_ZMSH002A_ZMSH003A_ZMSH006A_peak_30249	1641	.	8.41623	164.103	161.05	297	scaffold_2	63073137	63074467	+	Eucgr.B03915	811
scaffold_2	63074111	63074722	MACS2_ZMSH002C_ZMSH003C_ZMSH006B_vs_ZMSH002A_ZMSH003A_ZMSH006A_peak_30250	1306	.	8.37474	130.643	127.995	257	scaffold_2	63073137	63074467	+	Eucgr.B03915	356
scaffold_2	63079067	63079618	MACS2_ZMSH002C_ZMSH003C_ZMSH006B_vs_ZMSH002A_ZMSH003A_ZMSH006A_peak_30253	1044	.	7.41168	104.458	102.073	304	scaffold_2	63079207	63079604	+	Eucgr.B03916	397
scaffold_2	63125538	63126590	MACS2_ZMSH002C_ZMSH003C_ZMSH006B_vs_ZMSH002A_ZMSH003A_ZMSH006A_peak_30270	1262	.	9.26857	126.286	123.683	645	scaffold_2	63125484	63126307	-	Eucgr.B03918	769
scaffold_2	63173660	63175818	MACS2_ZMSH002C_ZMSH003C_ZMSH006B_vs_ZMSH002A_ZMSH003A_ZMSH006A_peak_30276	1197	.	6.60019	119.773	117.239	849	scaffold_2	63174227	63175488	-	Eucgr.B03926	1261
scaffold_2	63244803	63246233	MACS2_ZMSH002C_ZMSH003C_ZMSH006B_vs_ZMSH002A_ZMSH003A_ZMSH006A_peak_30285	1174	.	6.92981	117.458	114.946	827	scaffold_2	63245254	63247526	-	Eucgr.B03937	979
scaffold_2	63246328	63247624	MACS2_ZMSH002C_ZMSH003C_ZMSH006B_vs_ZMSH002A_ZMSH003A_ZMSH006A_peak_30286	976	.	5.47243	97.6628	95.3402	919	scaffold_2	63245254	63247526	-	Eucgr.B03937	1198
scaffold_2	63332519	63333675	MACS2_ZMSH002C_ZMSH003C_ZMSH006B_vs_ZMSH002A_ZMSH003A_ZMSH006A_peak_30294	1497	.	8.30611	149.722	146.853	643	scaffold_2	63332688	63335166	-	Eucgr.B03947	987
scaffold_2	63333959	63334760	MACS2_ZMSH002C_ZMSH003C_ZMSH006B_vs_ZMSH002A_ZMSH003A_ZMSH006A_peak_30295	1148	.	6.88025	114.813	112.33	483	scaffold_2	63332688	63335166	-	Eucgr.B03947	801
scaffold_2	63676450	63677740	MACS2_ZMSH002C_ZMSH003C_ZMSH006B_vs_ZMSH002A_ZMSH003A_ZMSH006A_peak_30323	1825	.	9.94936	182.55	179.226	433	scaffold_2	63676509	63681911	+	Eucgr.B03983	1231
scaffold_2	63701564	63702550	MACS2_ZMSH002C_ZMSH003C_ZMSH006B_vs_ZMSH002A_ZMSH003A_ZMSH006A_peak_30333	1265	.	6.92057	126.552	123.945	603	scaffold_2	63701680	63703745	-	Eucgr.B03985	870
scaffold_2	63703249	63705423	MACS2_ZMSH002C_ZMSH003C_ZMSH006B_vs_ZMSH002A_ZMSH003A_ZMSH006A_peak_30335	1622	.	9.32461	162.204	159.175	1786	scaffold_2	63701680	63703745	-	Eucgr.B03985	496
scaffold_2	63759980	63760972	MACS2_ZMSH002C_ZMSH003C_ZMSH006B_vs_ZMSH002A_ZMSH003A_ZMSH006A_peak_30346	1802	.	8.89401	180.254	176.966	741	scaffold_2	63760404	63763057	+	Eucgr.B03987	568
scaffold_2	63761179	63762311	MACS2_ZMSH002C_ZMSH003C_ZMSH006B_vs_ZMSH002A_ZMSH003A_ZMSH006A_peak_30347	1387	.	7.90184	138.76	136.02	228	scaffold_2	63760404	63763057	+	Eucgr.B03987	1132
scaffold_2	63762552	63763013	MACS2_ZMSH002C_ZMSH003C_ZMSH006B_vs_ZMSH002A_ZMSH003A_ZMSH006A_peak_30348	861	.	5.99306	86.1262	83.9085	249	scaffold_2	63760404	63763057	+	Eucgr.B03987	461
scaffold_2	63801120	63801802	MACS2_ZMSH002C_ZMSH003C_ZMSH006B_vs_ZMSH002A_ZMSH003A_ZMSH006A_peak_30356	1066	.	6.88272	106.657	104.25	411	scaffold_2	63801261	63804718	+	Eucgr.B03993	541
scaffold_2	63837771	63838602	MACS2_ZMSH002C_ZMSH003C_ZMSH006B_vs_ZMSH002A_ZMSH003A_ZMSH006A_peak_30361	961	.	6.00284	96.1085	93.8001	359	scaffold_2	63838006	63841764	+	Eucgr.B03996	596
scaffold_2	63875606	63879259	MACS2_ZMSH002C_ZMSH003C_ZMSH006B_vs_ZMSH002A_ZMSH003A_ZMSH006A_peak_30375	1419	.	7.26718	141.937	139.161	2909	scaffold_2	63876397	63879083	+	Eucgr.B04001	2686
scaffold_2	63925627	63927400	MACS2_ZMSH002C_ZMSH003C_ZMSH006B_vs_ZMSH002A_ZMSH003A_ZMSH006A_peak_30382	1582	.	9.19647	158.276	155.3	1411	scaffold_2	63926678	63927133	+	Eucgr.B04008	455
scaffold_2	63946028	63947106	MACS2_ZMSH002C_ZMSH003C_ZMSH006B_vs_ZMSH002A_ZMSH003A_ZMSH006A_peak_30391	867	.	6.1279	86.7878	84.564	198	scaffold_2	63946081	63948964	-	Eucgr.B04009	1025
scaffold_2	64047130	64048041	MACS2_ZMSH002C_ZMSH003C_ZMSH006B_vs_ZMSH002A_ZMSH003A_ZMSH006A_peak_30416	884	.	5.46251	88.4248	86.1866	500	scaffold_2	64047143	64047955	-	Eucgr.B04020	812
scaffold_3	3344986	3346422	MACS2_ZMSH002C_ZMSH003C_ZMSH006B_vs_ZMSH002A_ZMSH003A_ZMSH006A_peak_32348	1104	.	7.19856	110.478	108.036	316	scaffold_3	3344953	3346323	-	Eucgr.C00074	1337
scaffold_3	3367092	3367753	MACS2_ZMSH002C_ZMSH003C_ZMSH006B_vs_ZMSH002A_ZMSH003A_ZMSH006A_peak_32351	809	.	6.10126	80.966	78.7938	214	scaffold_3	3366884	3367502	-	Eucgr.C00076	410
scaffold_3	3380678	3383312	MACS2_ZMSH002C_ZMSH003C_ZMSH006B_vs_ZMSH002A_ZMSH003A_ZMSH006A_peak_32355	1114	.	6.63409	111.494	109.042	1816	scaffold_3	3381532	3384398	+	Eucgr.C00078	1780
scaffold_3	3429870	3431004	MACS2_ZMSH002C_ZMSH003C_ZMSH006B_vs_ZMSH002A_ZMSH003A_ZMSH006A_peak_32359	1672	.	10.6479	167.232	164.137	868	scaffold_3	3430430	3430930	+	Eucgr.C00082	500
scaffold_3	3439219	3440074	MACS2_ZMSH002C_ZMSH003C_ZMSH006B_vs_ZMSH002A_ZMSH003A_ZMSH006A_peak_32365	1321	.	8.39008	132.154	129.488	575	scaffold_3	3435348	3439449	-	Eucgr.C00084	230
scaffold_3	3458293	3459902	MACS2_ZMSH002C_ZMSH003C_ZMSH006B_vs_ZMSH002A_ZMSH003A_ZMSH006A_peak_32373	1565	.	8.95186	156.585	153.632	1297	scaffold_3	3459046	3463970	-	Eucgr.C00085	856
scaffold_3	3463740	3464517	MACS2_ZMSH002C_ZMSH003C_ZMSH006B_vs_ZMSH002A_ZMSH003A_ZMSH006A_peak_32377	1207	.	7.79083	120.72	118.176	341	scaffold_3	3459046	3463970	-	Eucgr.C00085	230
scaffold_3	3665409	3667742	MACS2_ZMSH002C_ZMSH003C_ZMSH006B_vs_ZMSH002A_ZMSH003A_ZMSH006A_peak_32409	1617	.	8.96624	161.747	158.727	1255	scaffold_3	3662641	3667057	-	Eucgr.C00101	1648
scaffold_3	3799877	3801388	MACS2_ZMSH002C_ZMSH003C_ZMSH006B_vs_ZMSH002A_ZMSH003A_ZMSH006A_peak_32422	1715	.	9.91916	171.509	168.35	324	scaffold_3	3799872	3801152	-	Eucgr.C00124	1275
scaffold_3	3947121	3948109	MACS2_ZMSH002C_ZMSH003C_ZMSH006B_vs_ZMSH002A_ZMSH003A_ZMSH006A_peak_32463	771	.	5.84608	77.1524	75.0139	469	scaffold_3	3945022	3947762	-	Eucgr.C00135	641
scaffold_3	3965385	3967137	MACS2_ZMSH002C_ZMSH003C_ZMSH006B_vs_ZMSH002A_ZMSH003A_ZMSH006A_peak_32468	1219	.	8.54998	121.97	119.412	657	scaffold_3	3965165	3967876	-	Eucgr.C00136	1752
scaffold_3	3967406	3967893	MACS2_ZMSH002C_ZMSH003C_ZMSH006B_vs_ZMSH002A_ZMSH003A_ZMSH006A_peak_32469	1067	.	7.23368	106.787	104.38	226	scaffold_3	3965165	3967876	-	Eucgr.C00136	470
scaffold_3	4245776	4246831	MACS2_ZMSH002C_ZMSH003C_ZMSH006B_vs_ZMSH002A_ZMSH003A_ZMSH006A_peak_32506	963	.	6.44104	96.3716	94.0616	797	scaffold_3	4245815	4246774	+	Eucgr.C00164	959
scaffold_3	4257376	4258532	MACS2_ZMSH002C_ZMSH003C_ZMSH006B_vs_ZMSH002A_ZMSH003A_ZMSH006A_peak_32508	1589	.	8.39053	158.986	155.998	774	scaffold_3	4257749	4258259	-	Eucgr.C00167	510
scaffold_3	4284093	4284930	MACS2_ZMSH002C_ZMSH003C_ZMSH006B_vs_ZMSH002A_ZMSH003A_ZMSH006A_peak_32518	1374	.	9.0087	137.466	134.741	464	scaffold_3	4284006	4284531	-	Eucgr.C00170	438
scaffold_3	4285418	4286225	MACS2_ZMSH002C_ZMSH003C_ZMSH006B_vs_ZMSH002A_ZMSH003A_ZMSH006A_peak_32519	1924	.	10.3497	192.456	188.975	433	scaffold_3	4285597	4286100	+	Eucgr.C00171	503
scaffold_3	4305907	4306316	MACS2_ZMSH002C_ZMSH003C_ZMSH006B_vs_ZMSH002A_ZMSH003A_ZMSH006A_peak_32527	920	.	7.12674	92.0576	89.7872	215	scaffold_3	4305710	4307953	-	Eucgr.C00172	409
scaffold_3	4341809	4342985	MACS2_ZMSH002C_ZMSH003C_ZMSH006B_vs_ZMSH002A_ZMSH003A_ZMSH006A_peak_32542	950	.	6.25926	95.0089	92.7109	931	scaffold_3	4336423	4343281	+	Eucgr.C00177	1176
scaffold_3	4432844	4434285	MACS2_ZMSH002C_ZMSH003C_ZMSH006B_vs_ZMSH002A_ZMSH003A_ZMSH006A_peak_32564	1309	.	7.63132	130.955	128.302	1119	scaffold_3	4432483	4434187	+	Eucgr.C00190	1343
scaffold_3	4435840	4436836	MACS2_ZMSH002C_ZMSH003C_ZMSH006B_vs_ZMSH002A_ZMSH003A_ZMSH006A_peak_32566	1325	.	7.94693	132.567	129.896	688	scaffold_3	4435905	4437904	-	Eucgr.C00191	931
scaffold_3	4437255	4439807	MACS2_ZMSH002C_ZMSH003C_ZMSH006B_vs_ZMSH002A_ZMSH003A_ZMSH006A_peak_32567	1492	.	7.60511	149.224	146.363	256	scaffold_3	4435905	4437904	-	Eucgr.C00191	649
scaffold_3	4625426	4626360	MACS2_ZMSH002C_ZMSH003C_ZMSH006B_vs_ZMSH002A_ZMSH003A_ZMSH006A_peak_32600	861	.	4.722	86.1252	83.9076	458	scaffold_3	4624590	4626264	-	Eucgr.C00202	838
scaffold_3	4638687	4639832	MACS2_ZMSH002C_ZMSH003C_ZMSH006B_vs_ZMSH002A_ZMSH003A_ZMSH006A_peak_32602	769	.	5.41225	76.9106	74.7755	491	scaffold_3	4639101	4640277	+	Eucgr.C00204	731
scaffold_3	4724512	4725110	MACS2_ZMSH002C_ZMSH003C_ZMSH006B_vs_ZMSH002A_ZMSH003A_ZMSH006A_peak_32627	1430	.	7.87905	143.014	140.224	263	scaffold_3	4722675	4725868	-	Eucgr.C00211	598
scaffold_3	4725581	4726173	MACS2_ZMSH002C_ZMSH003C_ZMSH006B_vs_ZMSH002A_ZMSH003A_ZMSH006A_peak_32628	1126	.	7.11497	112.671	110.207	233	scaffold_3	4722675	4725868	-	Eucgr.C00211	287
scaffold_3	4792025	4792701	MACS2_ZMSH002C_ZMSH003C_ZMSH006B_vs_ZMSH002A_ZMSH003A_ZMSH006A_peak_32645	694	.	5.95519	69.493	67.4228	379	scaffold_3	4790286	4792560	-	Eucgr.C00216	535
scaffold_3	4834752	4835519	MACS2_ZMSH002C_ZMSH003C_ZMSH006B_vs_ZMSH002A_ZMSH003A_ZMSH006A_peak_32652	740	.	5.72843	74.0683	71.9582	463	scaffold_3	4834937	4835636	+	Eucgr.C00222	582
scaffold_3	4943161	4945829	MACS2_ZMSH002C_ZMSH003C_ZMSH006B_vs_ZMSH002A_ZMSH003A_ZMSH006A_peak_32675	1320	.	8.08478	132.014	129.349	1665	scaffold_3	4943514	4945683	-	Eucgr.C00234	2169
scaffold_3	4981486	4982329	MACS2_ZMSH002C_ZMSH003C_ZMSH006B_vs_ZMSH002A_ZMSH003A_ZMSH006A_peak_32687	1709	.	8.92631	170.978	167.83	320	scaffold_3	4981689	4984577	-	Eucgr.C00238	640
scaffold_3	5035880	5037636	MACS2_ZMSH002C_ZMSH003C_ZMSH006B_vs_ZMSH002A_ZMSH003A_ZMSH006A_peak_32691	994	.	7.13603	99.4175	97.0787	343	scaffold_3	5036125	5039770	+	Eucgr.C00242	1511
scaffold_3	6411458	6413970	MACS2_ZMSH002C_ZMSH003C_ZMSH006B_vs_ZMSH002A_ZMSH003A_ZMSH006A_peak_32754	1852	.	11.3447	185.252	181.886	1111	scaffold_3	6412286	6413939	+	Eucgr.C00326	1653
scaffold_3	6574358	6575518	MACS2_ZMSH002C_ZMSH003C_ZMSH006B_vs_ZMSH002A_ZMSH003A_ZMSH006A_peak_32764	1482	.	10.5216	148.298	145.445	763	scaffold_3	6574892	6575646	-	Eucgr.C00334	626
scaffold_3	6585003	6586016	MACS2_ZMSH002C_ZMSH003C_ZMSH006B_vs_ZMSH002A_ZMSH003A_ZMSH006A_peak_32768	1152	.	8.11373	115.26	112.77	618	scaffold_3	6585468	6585847	+	Eucgr.C00335	379
scaffold_3	6687723	6689450	MACS2_ZMSH002C_ZMSH003C_ZMSH006B_vs_ZMSH002A_ZMSH003A_ZMSH006A_peak_32785	837	.	6.35012	83.7477	81.5504	557	scaffold_3	6689221	6690461	+	Eucgr.C00339	229
scaffold_3	6736538	6738395	MACS2_ZMSH002C_ZMSH003C_ZMSH006B_vs_ZMSH002A_ZMSH003A_ZMSH006A_peak_32803	1709	.	8.92631	170.978	167.83	962	scaffold_3	6737156	6738369	+	Eucgr.C00341	1213
scaffold_3	6758694	6759196	MACS2_ZMSH002C_ZMSH003C_ZMSH006B_vs_ZMSH002A_ZMSH003A_ZMSH006A_peak_32816	833	.	6.48577	83.3374	81.1438	323	scaffold_3	6758828	6759327	+	Eucgr.C00343	368
scaffold_3	6855041	6855906	MACS2_ZMSH002C_ZMSH003C_ZMSH006B_vs_ZMSH002A_ZMSH003A_ZMSH006A_peak_32822	1143	.	7.81766	114.334	111.855	667	scaffold_3	6855396	6856087	+	Eucgr.C00356	510
scaffold_3	6862840	6864630	MACS2_ZMSH002C_ZMSH003C_ZMSH006B_vs_ZMSH002A_ZMSH003A_ZMSH006A_peak_32825	920	.	6.32772	92.0638	89.7931	828	scaffold_3	6862879	6864825	+	Eucgr.C00357	1751
scaffold_3	6867610	6868872	MACS2_ZMSH002C_ZMSH003C_ZMSH006B_vs_ZMSH002A_ZMSH003A_ZMSH006A_peak_32828	1483	.	7.93845	148.378	145.524	576	scaffold_3	6867707	6875300	-	Eucgr.C00358	1165
scaffold_3	6873784	6874659	MACS2_ZMSH002C_ZMSH003C_ZMSH006B_vs_ZMSH002A_ZMSH003A_ZMSH006A_peak_32833	745	.	6.00427	74.5277	72.4138	358	scaffold_3	6867707	6875300	-	Eucgr.C00358	875
scaffold_3	6874921	6876472	MACS2_ZMSH002C_ZMSH003C_ZMSH006B_vs_ZMSH002A_ZMSH003A_ZMSH006A_peak_32834	1626	.	8.23406	162.688	159.652	301	scaffold_3	6867707	6875300	-	Eucgr.C00358	379
scaffold_3	6972495	6973230	MACS2_ZMSH002C_ZMSH003C_ZMSH006B_vs_ZMSH002A_ZMSH003A_ZMSH006A_peak_32848	1336	.	9.25438	133.687	131.004	305	scaffold_3	6970578	6973325	-	Eucgr.C00372	735
scaffold_3	6995427	6996140	MACS2_ZMSH002C_ZMSH003C_ZMSH006B_vs_ZMSH002A_ZMSH003A_ZMSH006A_peak_32856	1543	.	7.976	154.394	151.469	360	scaffold_3	6995463	6995954	+	Eucgr.C00373	491
scaffold_3	7026750	7027824	MACS2_ZMSH002C_ZMSH003C_ZMSH006B_vs_ZMSH002A_ZMSH003A_ZMSH006A_peak_32864	1883	.	10.0047	188.317	184.9	738	scaffold_3	7026913	7027614	-	Eucgr.C00375	701
scaffold_3	7051308	7052262	MACS2_ZMSH002C_ZMSH003C_ZMSH006B_vs_ZMSH002A_ZMSH003A_ZMSH006A_peak_32871	922	.	7.85984	92.2708	89.9976	570	scaffold_3	7051465	7052065	-	Eucgr.C00376	600
scaffold_3	7058475	7059609	MACS2_ZMSH002C_ZMSH003C_ZMSH006B_vs_ZMSH002A_ZMSH003A_ZMSH006A_peak_32873	2305	.	13.0479	230.553	226.387	615	scaffold_3	7058702	7059322	-	Eucgr.C00377	620
scaffold_3	7176483	7178022	MACS2_ZMSH002C_ZMSH003C_ZMSH006B_vs_ZMSH002A_ZMSH003A_ZMSH006A_peak_32892	1716	.	11.552	171.679	168.518	597	scaffold_3	7177644	7182341	+	Eucgr.C00384	378
scaffold_3	7213059	7214797	MACS2_ZMSH002C_ZMSH003C_ZMSH006B_vs_ZMSH002A_ZMSH003A_ZMSH006A_peak_32907	1855	.	10.4565	185.564	182.193	315	scaffold_3	7213151	7219500	+	Eucgr.C00386	1646
scaffold_3	7364897	7366436	MACS2_ZMSH002C_ZMSH003C_ZMSH006B_vs_ZMSH002A_ZMSH003A_ZMSH006A_peak_32929	1568	.	8.78296	156.892	153.934	513	scaffold_3	7364965	7366377	+	Eucgr.C00393	1412
scaffold_3	7410538	7412016	MACS2_ZMSH002C_ZMSH003C_ZMSH006B_vs_ZMSH002A_ZMSH003A_ZMSH006A_peak_32935	1201	.	7.13363	120.163	117.624	556	scaffold_3	7410604	7412726	+	Eucgr.C00395	1412
scaffold_3	7694725	7695737	MACS2_ZMSH002C_ZMSH003C_ZMSH006B_vs_ZMSH002A_ZMSH003A_ZMSH006A_peak_32960	1233	.	5.81456	123.368	120.796	788	scaffold_3	7692740	7698520	-	Eucgr.C00423	1012
scaffold_3	7710227	7711491	MACS2_ZMSH002C_ZMSH003C_ZMSH006B_vs_ZMSH002A_ZMSH003A_ZMSH006A_peak_32968	961	.	6.83715	96.1143	93.8058	965	scaffold_3	7708614	7710767	-	Eucgr.C00425	540
scaffold_3	7963065	7963513	MACS2_ZMSH002C_ZMSH003C_ZMSH006B_vs_ZMSH002A_ZMSH003A_ZMSH006A_peak_32980	929	.	5.90241	92.9585	90.679	234	scaffold_3	7961939	7963630	+	Eucgr.C00450	448
scaffold_3	8358315	8360047	MACS2_ZMSH002C_ZMSH003C_ZMSH006B_vs_ZMSH002A_ZMSH003A_ZMSH006A_peak_32992	1609	.	10.4156	160.988	157.975	1338	scaffold_3	8358427	8359855	-	Eucgr.C00482	1428
scaffold_3	8375297	8377230	MACS2_ZMSH002C_ZMSH003C_ZMSH006B_vs_ZMSH002A_ZMSH003A_ZMSH006A_peak_32999	1114	.	5.6324	111.426	108.975	1457	scaffold_3	8375125	8376994	-	Eucgr.C00484	1697
scaffold_3	9731929	9733059	MACS2_ZMSH002C_ZMSH003C_ZMSH006B_vs_ZMSH002A_ZMSH003A_ZMSH006A_peak_33050	899	.	6.73788	89.9934	87.7408	628	scaffold_3	9731713	9733120	+	Eucgr.C00546	1130
scaffold_3	9830232	9830837	MACS2_ZMSH002C_ZMSH003C_ZMSH006B_vs_ZMSH002A_ZMSH003A_ZMSH006A_peak_33060	1188	.	8.84891	118.806	116.281	311	scaffold_3	9828957	9830707	-	Eucgr.C00556	475
scaffold_3	11743837	11744813	MACS2_ZMSH002C_ZMSH003C_ZMSH006B_vs_ZMSH002A_ZMSH003A_ZMSH006A_peak_33119	764	.	5.78975	76.4962	74.3653	797	scaffold_3	11743779	11745064	-	Eucgr.C00653	976
scaffold_3	11890964	11891831	MACS2_ZMSH002C_ZMSH003C_ZMSH006B_vs_ZMSH002A_ZMSH003A_ZMSH006A_peak_33145	695	.	5.09388	69.5521	67.4818	514	scaffold_3	11887095	11891466	-	Eucgr.C00670	502
scaffold_3	11929166	11931212	MACS2_ZMSH002C_ZMSH003C_ZMSH006B_vs_ZMSH002A_ZMSH003A_ZMSH006A_peak_33147	1128	.	7.05053	112.879	110.413	1118	scaffold_3	11929214	11930562	-	Eucgr.C00675	1348
scaffold_3	11929166	11931212	MACS2_ZMSH002C_ZMSH003C_ZMSH006B_vs_ZMSH002A_ZMSH003A_ZMSH006A_peak_33147	1128	.	7.05053	112.879	110.413	1118	scaffold_3	11924682	11929210	+	Eucgr.C00674	44
scaffold_3	12014035	12015150	MACS2_ZMSH002C_ZMSH003C_ZMSH006B_vs_ZMSH002A_ZMSH003A_ZMSH006A_peak_33178	762	.	6.35318	76.2292	74.0995	647	scaffold_3	12014241	12017083	-	Eucgr.C00688	909
scaffold_3	12064292	12064848	MACS2_ZMSH002C_ZMSH003C_ZMSH006B_vs_ZMSH002A_ZMSH003A_ZMSH006A_peak_33197	1143	.	5.52185	114.39	111.909	193	scaffold_3	12064289	12064699	+	Eucgr.C00693	407
scaffold_3	12254075	12254534	MACS2_ZMSH002C_ZMSH003C_ZMSH006B_vs_ZMSH002A_ZMSH003A_ZMSH006A_peak_33246	1278	.	8.43256	127.85	125.23	263	scaffold_3	12254249	12256326	+	Eucgr.C00708	285
scaffold_3	12289182	12289589	MACS2_ZMSH002C_ZMSH003C_ZMSH006B_vs_ZMSH002A_ZMSH003A_ZMSH006A_peak_33250	767	.	6.69959	76.7189	74.5857	193	scaffold_3	12289289	12291370	+	Eucgr.C00711	300
scaffold_3	12400163	12401455	MACS2_ZMSH002C_ZMSH003C_ZMSH006B_vs_ZMSH002A_ZMSH003A_ZMSH006A_peak_33265	2093	.	11.0872	209.371	205.6	384	scaffold_3	12399348	12401233	+	Eucgr.C00722	1070
scaffold_3	12415889	12417176	MACS2_ZMSH002C_ZMSH003C_ZMSH006B_vs_ZMSH002A_ZMSH003A_ZMSH006A_peak_33278	1712	.	9.44733	171.264	168.11	619	scaffold_3	12415174	12416981	+	Eucgr.C00723	1092
scaffold_3	12438989	12439777	MACS2_ZMSH002C_ZMSH003C_ZMSH006B_vs_ZMSH002A_ZMSH003A_ZMSH006A_peak_33291	1209	.	6.08052	120.998	118.45	296	scaffold_3	12437926	12439791	+	Eucgr.C00724	788
scaffold_3	12518841	12520240	MACS2_ZMSH002C_ZMSH003C_ZMSH006B_vs_ZMSH002A_ZMSH003A_ZMSH006A_peak_33296	876	.	6.89886	87.6089	85.3773	317	scaffold_3	12519494	12522068	-	Eucgr.C00736	746
scaffold_3	12606985	12608018	MACS2_ZMSH002C_ZMSH003C_ZMSH006B_vs_ZMSH002A_ZMSH003A_ZMSH006A_peak_33300	2068	.	9.52435	206.857	203.13	751	scaffold_3	12607305	12608066	+	Eucgr.C00747	713
scaffold_3	12614224	12615403	MACS2_ZMSH002C_ZMSH003C_ZMSH006B_vs_ZMSH002A_ZMSH003A_ZMSH006A_peak_33305	1923	.	7.52642	192.369	188.89	348	scaffold_3	12614450	12617534	+	Eucgr.C00748	953
scaffold_3	12615868	12616882	MACS2_ZMSH002C_ZMSH003C_ZMSH006B_vs_ZMSH002A_ZMSH003A_ZMSH006A_peak_33306	1036	.	5.47878	103.655	101.277	722	scaffold_3	12614450	12617534	+	Eucgr.C00748	1014
scaffold_3	12759498	12760664	MACS2_ZMSH002C_ZMSH003C_ZMSH006B_vs_ZMSH002A_ZMSH003A_ZMSH006A_peak_33328	1233	.	7.54951	123.377	120.805	446	scaffold_3	12759534	12759977	-	Eucgr.C00759	443
scaffold_3	12772594	12773119	MACS2_ZMSH002C_ZMSH003C_ZMSH006B_vs_ZMSH002A_ZMSH003A_ZMSH006A_peak_33337	987	.	7.28125	98.765	96.4317	227	scaffold_3	12772618	12775755	+	Eucgr.C00760	501
scaffold_3	12773182	12774112	MACS2_ZMSH002C_ZMSH003C_ZMSH006B_vs_ZMSH002A_ZMSH003A_ZMSH006A_peak_33338	2271	.	12.4036	227.152	223.054	400	scaffold_3	12772618	12775755	+	Eucgr.C00760	930
scaffold_3	12774743	12775691	MACS2_ZMSH002C_ZMSH003C_ZMSH006B_vs_ZMSH002A_ZMSH003A_ZMSH006A_peak_33339	2134	.	11.2972	213.466	209.625	434	scaffold_3	12772618	12775755	+	Eucgr.C00760	948
scaffold_3	12814644	12815518	MACS2_ZMSH002C_ZMSH003C_ZMSH006B_vs_ZMSH002A_ZMSH003A_ZMSH006A_peak_33342	1254	.	6.64808	125.422	122.829	434	scaffold_3	12814946	12817655	+	Eucgr.C00766	572
scaffold_3	12870971	12871931	MACS2_ZMSH002C_ZMSH003C_ZMSH006B_vs_ZMSH002A_ZMSH003A_ZMSH006A_peak_33353	1040	.	6.67415	104.055	101.674	280	scaffold_3	12871122	12871547	+	Eucgr.C00771	425
scaffold_3	12890764	12892342	MACS2_ZMSH002C_ZMSH003C_ZMSH006B_vs_ZMSH002A_ZMSH003A_ZMSH006A_peak_33360	880	.	5.87085	88.0764	85.8418	738	scaffold_3	12891456	12897709	+	Eucgr.C00773	886
scaffold_3	12903347	12905113	MACS2_ZMSH002C_ZMSH003C_ZMSH006B_vs_ZMSH002A_ZMSH003A_ZMSH006A_peak_33362	1148	.	6.45727	114.816	112.332	1243	scaffold_3	12901044	12904683	-	Eucgr.C00775	1336
scaffold_3	12997222	12998212	MACS2_ZMSH002C_ZMSH003C_ZMSH006B_vs_ZMSH002A_ZMSH003A_ZMSH006A_peak_33380	2656	.	12.2448	265.601	260.638	572	scaffold_3	12996924	12997967	+	Eucgr.C00781	745
scaffold_3	12998957	13000627	MACS2_ZMSH002C_ZMSH003C_ZMSH006B_vs_ZMSH002A_ZMSH003A_ZMSH006A_peak_33382	1398	.	7.72678	139.888	137.136	720	scaffold_3	12999110	13004209	-	Eucgr.C00782	1517
scaffold_3	13002749	13004350	MACS2_ZMSH002C_ZMSH003C_ZMSH006B_vs_ZMSH002A_ZMSH003A_ZMSH006A_peak_33384	1600	.	9.45856	160.059	157.06	1129	scaffold_3	12999110	13004209	-	Eucgr.C00782	1460
scaffold_3	13024878	13025610	MACS2_ZMSH002C_ZMSH003C_ZMSH006B_vs_ZMSH002A_ZMSH003A_ZMSH006A_peak_33391	848	.	6.03889	84.8137	82.6079	548	scaffold_3	13023757	13025723	+	Eucgr.C00783	732
scaffold_3	13243957	13245136	MACS2_ZMSH002C_ZMSH003C_ZMSH006B_vs_ZMSH002A_ZMSH003A_ZMSH006A_peak_33420	2221	.	8.43959	222.125	218.125	823	scaffold_3	13244549	13250068	+	Eucgr.C00804	587
scaffold_3	13248147	13249037	MACS2_ZMSH002C_ZMSH003C_ZMSH006B_vs_ZMSH002A_ZMSH003A_ZMSH006A_peak_33424	1392	.	7.84177	139.252	136.505	579	scaffold_3	13244549	13250068	+	Eucgr.C00804	890
scaffold_3	13260780	13261801	MACS2_ZMSH002C_ZMSH003C_ZMSH006B_vs_ZMSH002A_ZMSH003A_ZMSH006A_peak_33432	931	.	7.94571	93.1895	90.9078	837	scaffold_3	13261471	13266308	+	Eucgr.C00805	330
scaffold_3	13262070	13262830	MACS2_ZMSH002C_ZMSH003C_ZMSH006B_vs_ZMSH002A_ZMSH003A_ZMSH006A_peak_33433	910	.	7.04179	91.0542	88.7917	457	scaffold_3	13261471	13266308	+	Eucgr.C00805	760
scaffold_3	13264037	13264944	MACS2_ZMSH002C_ZMSH003C_ZMSH006B_vs_ZMSH002A_ZMSH003A_ZMSH006A_peak_33435	1802	.	6.81956	180.296	177.008	344	scaffold_3	13261471	13266308	+	Eucgr.C00805	907
scaffold_3	13326977	13327850	MACS2_ZMSH002C_ZMSH003C_ZMSH006B_vs_ZMSH002A_ZMSH003A_ZMSH006A_peak_33449	1019	.	6.02849	101.904	99.5434	189	scaffold_3	13326032	13329718	-	Eucgr.C00808	873
scaffold_3	13361663	13362272	MACS2_ZMSH002C_ZMSH003C_ZMSH006B_vs_ZMSH002A_ZMSH003A_ZMSH006A_peak_33457	1940	.	10.7183	194.086	190.578	382	scaffold_3	13361094	13364470	+	Eucgr.C00809	609
scaffold_3	13373937	13375827	MACS2_ZMSH002C_ZMSH003C_ZMSH006B_vs_ZMSH002A_ZMSH003A_ZMSH006A_peak_33469	2460	.	8.06899	246.007	241.51	571	scaffold_3	13374504	13379323	+	Eucgr.C00810	1323
scaffold_3	13377180	13377999	MACS2_ZMSH002C_ZMSH003C_ZMSH006B_vs_ZMSH002A_ZMSH003A_ZMSH006A_peak_33471	1460	.	9.12072	146.088	143.262	556	scaffold_3	13374504	13379323	+	Eucgr.C00810	819
scaffold_3	13394804	13396882	MACS2_ZMSH002C_ZMSH003C_ZMSH006B_vs_ZMSH002A_ZMSH003A_ZMSH006A_peak_33477	1228	.	6.24204	122.816	120.249	289	scaffold_3	13394637	13396145	+	Eucgr.C00812	1341
scaffold_3	13460785	13461436	MACS2_ZMSH002C_ZMSH003C_ZMSH006B_vs_ZMSH002A_ZMSH003A_ZMSH006A_peak_33489	1659	.	7.25188	165.975	162.895	432	scaffold_3	13460915	13463495	+	Eucgr.C00813	521
scaffold_3	13461698	13462225	MACS2_ZMSH002C_ZMSH003C_ZMSH006B_vs_ZMSH002A_ZMSH003A_ZMSH006A_peak_33490	756	.	6.70054	75.6326	73.508	284	scaffold_3	13460915	13463495	+	Eucgr.C00813	527
scaffold_3	13462805	13463635	MACS2_ZMSH002C_ZMSH003C_ZMSH006B_vs_ZMSH002A_ZMSH003A_ZMSH006A_peak_33491	1672	.	9.32098	167.286	164.189	641	scaffold_3	13460915	13463495	+	Eucgr.C00813	690
scaffold_3	13486108	13487496	MACS2_ZMSH002C_ZMSH003C_ZMSH006B_vs_ZMSH002A_ZMSH003A_ZMSH006A_peak_33496	1173	.	6.70588	117.319	114.809	901	scaffold_3	13486423	13487403	+	Eucgr.C00815	980
scaffold_3	13632831	13635205	MACS2_ZMSH002C_ZMSH003C_ZMSH006B_vs_ZMSH002A_ZMSH003A_ZMSH006A_peak_33516	850	.	7.51639	85.0145	82.8059	1594	scaffold_3	13633344	13634741	+	Eucgr.C00831	1397
scaffold_3	13654308	13655813	MACS2_ZMSH002C_ZMSH003C_ZMSH006B_vs_ZMSH002A_ZMSH003A_ZMSH006A_peak_33521	711	.	4.51106	71.1337	69.0494	793	scaffold_3	13654368	13655805	+	Eucgr.C00833	1437
scaffold_3	13812066	13813166	MACS2_ZMSH002C_ZMSH003C_ZMSH006B_vs_ZMSH002A_ZMSH003A_ZMSH006A_peak_33525	1322	.	6.97003	132.259	129.591	812	scaffold_3	13811659	13813038	-	Eucgr.C00854	972
scaffold_3	13821672	13823362	MACS2_ZMSH002C_ZMSH003C_ZMSH006B_vs_ZMSH002A_ZMSH003A_ZMSH006A_peak_33526	1856	.	8.83974	185.617	182.245	1367	scaffold_3	13822020	13823203	-	Eucgr.C00856	1183
scaffold_3	13837807	13839652	MACS2_ZMSH002C_ZMSH003C_ZMSH006B_vs_ZMSH002A_ZMSH003A_ZMSH006A_peak_33531	1846	.	8.61748	184.685	181.326	1494	scaffold_3	13838116	13839474	-	Eucgr.C00857	1358
scaffold_3	13843524	13844975	MACS2_ZMSH002C_ZMSH003C_ZMSH006B_vs_ZMSH002A_ZMSH003A_ZMSH006A_peak_33536	1775	.	10.5959	177.581	174.334	1142	scaffold_3	13843520	13844872	-	Eucgr.C00858	1348
scaffold_3	13855429	13856437	MACS2_ZMSH002C_ZMSH003C_ZMSH006B_vs_ZMSH002A_ZMSH003A_ZMSH006A_peak_33540	957	.	6.47628	95.7454	93.4406	697	scaffold_3	13855378	13856142	-	Eucgr.C00859	713
scaffold_3	13861494	13863031	MACS2_ZMSH002C_ZMSH003C_ZMSH006B_vs_ZMSH002A_ZMSH003A_ZMSH006A_peak_33541	1420	.	8.06933	142.01	139.233	979	scaffold_3	13861141	13862887	-	Eucgr.C00861	1393
scaffold_3	13886862	13888008	MACS2_ZMSH002C_ZMSH003C_ZMSH006B_vs_ZMSH002A_ZMSH003A_ZMSH006A_peak_33552	1167	.	6.04844	116.778	114.275	614	scaffold_3	13886418	13887755	-	Eucgr.C00864	893
scaffold_3	13900364	13901593	MACS2_ZMSH002C_ZMSH003C_ZMSH006B_vs_ZMSH002A_ZMSH003A_ZMSH006A_peak_33553	860	.	5.78608	86.0936	83.8761	472	scaffold_3	13900451	13901381	-	Eucgr.C00867	930
scaffold_3	14051651	14052996	MACS2_ZMSH002C_ZMSH003C_ZMSH006B_vs_ZMSH002A_ZMSH003A_ZMSH006A_peak_33582	2342	.	9.64028	234.222	229.982	754	scaffold_3	14049917	14052708	-	Eucgr.C00881	1057
scaffold_3	14071451	14074425	MACS2_ZMSH002C_ZMSH003C_ZMSH006B_vs_ZMSH002A_ZMSH003A_ZMSH006A_peak_33595	1144	.	7.45019	114.477	111.996	2305	scaffold_3	14073223	14076453	-	Eucgr.C00883	1202
scaffold_3	14075393	14076592	MACS2_ZMSH002C_ZMSH003C_ZMSH006B_vs_ZMSH002A_ZMSH003A_ZMSH006A_peak_33597	2090	.	10.0648	209.066	205.301	821	scaffold_3	14073223	14076453	-	Eucgr.C00883	1060
scaffold_3	14088208	14089772	MACS2_ZMSH002C_ZMSH003C_ZMSH006B_vs_ZMSH002A_ZMSH003A_ZMSH006A_peak_33602	1626	.	7.63776	162.686	159.651	766	scaffold_3	14088407	14089659	-	Eucgr.C00886	1252
scaffold_3	14161532	14163464	MACS2_ZMSH002C_ZMSH003C_ZMSH006B_vs_ZMSH002A_ZMSH003A_ZMSH006A_peak_33633	2468	.	12.9732	246.835	242.319	1270	scaffold_3	14162269	14163129	-	Eucgr.C00891	860
scaffold_3	14311432	14312493	MACS2_ZMSH002C_ZMSH003C_ZMSH006B_vs_ZMSH002A_ZMSH003A_ZMSH006A_peak_33656	887	.	6.45299	88.7549	86.5125	773	scaffold_3	14311603	14313410	+	Eucgr.C00899	890
scaffold_3	14312596	14313464	MACS2_ZMSH002C_ZMSH003C_ZMSH006B_vs_ZMSH002A_ZMSH003A_ZMSH006A_peak_33657	1344	.	8.10064	134.428	131.738	180	scaffold_3	14311603	14313410	+	Eucgr.C00899	814
scaffold_3	14704876	14705728	MACS2_ZMSH002C_ZMSH003C_ZMSH006B_vs_ZMSH002A_ZMSH003A_ZMSH006A_peak_33702	888	.	5.85991	88.8919	86.6487	623	scaffold_3	14700544	14705880	+	Eucgr.C00943	852
scaffold_3	14761435	14762428	MACS2_ZMSH002C_ZMSH003C_ZMSH006B_vs_ZMSH002A_ZMSH003A_ZMSH006A_peak_33709	1431	.	7.07439	143.192	140.4	384	scaffold_3	14761453	14764242	+	Eucgr.C00949	975
scaffold_3	14800227	14801733	MACS2_ZMSH002C_ZMSH003C_ZMSH006B_vs_ZMSH002A_ZMSH003A_ZMSH006A_peak_33721	1409	.	8.55577	140.929	138.162	681	scaffold_3	14800803	14803298	-	Eucgr.C00954	930
scaffold_3	14802038	14803451	MACS2_ZMSH002C_ZMSH003C_ZMSH006B_vs_ZMSH002A_ZMSH003A_ZMSH006A_peak_33722	1339	.	7.8698	133.984	131.297	213	scaffold_3	14800803	14803298	-	Eucgr.C00954	1260
scaffold_3	14869437	14870275	MACS2_ZMSH002C_ZMSH003C_ZMSH006B_vs_ZMSH002A_ZMSH003A_ZMSH006A_peak_33734	1826	.	10.9522	182.637	179.311	566	scaffold_3	14867361	14873387	+	Eucgr.C00958	838
scaffold_3	14870680	14871438	MACS2_ZMSH002C_ZMSH003C_ZMSH006B_vs_ZMSH002A_ZMSH003A_ZMSH006A_peak_33735	2025	.	10.2814	202.578	198.924	416	scaffold_3	14867361	14873387	+	Eucgr.C00958	758
scaffold_3	14942021	14944019	MACS2_ZMSH002C_ZMSH003C_ZMSH006B_vs_ZMSH002A_ZMSH003A_ZMSH006A_peak_33752	1553	.	8.56656	155.343	152.404	445	scaffold_3	14942053	14943724	-	Eucgr.C00965	1671
scaffold_3	15884263	15884861	MACS2_ZMSH002C_ZMSH003C_ZMSH006B_vs_ZMSH002A_ZMSH003A_ZMSH006A_peak_33822	983	.	7.34105	98.3487	96.0196	392	scaffold_3	15882799	15889948	+	Eucgr.C01000	598
scaffold_3	15939123	15940922	MACS2_ZMSH002C_ZMSH003C_ZMSH006B_vs_ZMSH002A_ZMSH003A_ZMSH006A_peak_33826	1429	.	9.16394	142.931	140.143	1248	scaffold_3	15939644	15940893	-	Eucgr.C01005	1249
scaffold_3	16104376	16106737	MACS2_ZMSH002C_ZMSH003C_ZMSH006B_vs_ZMSH002A_ZMSH003A_ZMSH006A_peak_33853	1174	.	7.08014	117.439	114.927	1634	scaffold_3	16104818	16106626	+	Eucgr.C01016	1808
scaffold_3	16112444	16114373	MACS2_ZMSH002C_ZMSH003C_ZMSH006B_vs_ZMSH002A_ZMSH003A_ZMSH006A_peak_33855	1259	.	7.0986	125.924	123.324	500	scaffold_3	16112512	16113973	-	Eucgr.C01017	1461
scaffold_3	16179252	16180609	MACS2_ZMSH002C_ZMSH003C_ZMSH006B_vs_ZMSH002A_ZMSH003A_ZMSH006A_peak_33861	783	.	5.87117	78.315	76.1679	735	scaffold_3	16179198	16188732	-	Eucgr.C01020	1357
scaffold_3	16261368	16263096	MACS2_ZMSH002C_ZMSH003C_ZMSH006B_vs_ZMSH002A_ZMSH003A_ZMSH006A_peak_33872	1716	.	8.89101	171.698	168.537	805	scaffold_3	16261472	16262953	-	Eucgr.C01021	1481
scaffold_3	16545610	16547503	MACS2_ZMSH002C_ZMSH003C_ZMSH006B_vs_ZMSH002A_ZMSH003A_ZMSH006A_peak_33916	729	.	6.30066	72.9284	70.8285	1302	scaffold_3	16546588	16547541	-	Eucgr.C01039	915
scaffold_3	16573220	16574741	MACS2_ZMSH002C_ZMSH003C_ZMSH006B_vs_ZMSH002A_ZMSH003A_ZMSH006A_peak_33926	1446	.	9.09502	144.605	141.796	963	scaffold_3	16573307	16575714	-	Eucgr.C01042	1434
scaffold_3	16574950	16575803	MACS2_ZMSH002C_ZMSH003C_ZMSH006B_vs_ZMSH002A_ZMSH003A_ZMSH006A_peak_33927	1208	.	7.03598	120.886	118.338	383	scaffold_3	16573307	16575714	-	Eucgr.C01042	764
scaffold_3	16600980	16602292	MACS2_ZMSH002C_ZMSH003C_ZMSH006B_vs_ZMSH002A_ZMSH003A_ZMSH006A_peak_33936	1201	.	7.73892	120.122	117.584	598	scaffold_3	16600896	16602285	-	Eucgr.C01043	1305
scaffold_3	16726139	16726806	MACS2_ZMSH002C_ZMSH003C_ZMSH006B_vs_ZMSH002A_ZMSH003A_ZMSH006A_peak_33946	1008	.	6.27281	100.812	98.46	318	scaffold_3	16725977	16726755	-	Eucgr.C01056	616
scaffold_3	16796830	16797923	MACS2_ZMSH002C_ZMSH003C_ZMSH006B_vs_ZMSH002A_ZMSH003A_ZMSH006A_peak_33957	1482	.	10.5216	148.298	145.445	683	scaffold_3	16797291	16797800	-	Eucgr.C01062	509
scaffold_3	16808229	16809780	MACS2_ZMSH002C_ZMSH003C_ZMSH006B_vs_ZMSH002A_ZMSH003A_ZMSH006A_peak_33966	974	.	6.44894	97.4102	95.09	1063	scaffold_3	16808105	16809726	-	Eucgr.C01063	1497
scaffold_3	16970860	16971712	MACS2_ZMSH002C_ZMSH003C_ZMSH006B_vs_ZMSH002A_ZMSH003A_ZMSH006A_peak_33983	2368	.	11.1213	236.821	232.523	362	scaffold_3	16970980	16974007	+	Eucgr.C01073	732
scaffold_3	16972241	16972699	MACS2_ZMSH002C_ZMSH003C_ZMSH006B_vs_ZMSH002A_ZMSH003A_ZMSH006A_peak_33984	930	.	7.56609	93.0358	90.756	267	scaffold_3	16970980	16974007	+	Eucgr.C01073	458
scaffold_3	16973012	16973676	MACS2_ZMSH002C_ZMSH003C_ZMSH006B_vs_ZMSH002A_ZMSH003A_ZMSH006A_peak_33985	1098	.	7.61467	109.814	107.378	390	scaffold_3	16970980	16974007	+	Eucgr.C01073	664
scaffold_3	16983987	16984735	MACS2_ZMSH002C_ZMSH003C_ZMSH006B_vs_ZMSH002A_ZMSH003A_ZMSH006A_peak_33990	1863	.	9.74194	186.337	182.951	467	scaffold_3	16984163	16987030	+	Eucgr.C01074	572
scaffold_3	16986064	16986909	MACS2_ZMSH002C_ZMSH003C_ZMSH006B_vs_ZMSH002A_ZMSH003A_ZMSH006A_peak_33991	1890	.	10.2812	189.045	185.617	324	scaffold_3	16984163	16987030	+	Eucgr.C01074	845
scaffold_3	16999025	16999672	MACS2_ZMSH002C_ZMSH003C_ZMSH006B_vs_ZMSH002A_ZMSH003A_ZMSH006A_peak_33994	1580	.	9.3922	158.08	155.107	314	scaffold_3	16999094	17001959	+	Eucgr.C01075	578
scaffold_3	16999945	17000515	MACS2_ZMSH002C_ZMSH003C_ZMSH006B_vs_ZMSH002A_ZMSH003A_ZMSH006A_peak_33995	1115	.	7.46659	111.515	109.062	294	scaffold_3	16999094	17001959	+	Eucgr.C01075	570
scaffold_3	17001147	17001809	MACS2_ZMSH002C_ZMSH003C_ZMSH006B_vs_ZMSH002A_ZMSH003A_ZMSH006A_peak_33996	1289	.	7.32066	128.962	126.331	447	scaffold_3	16999094	17001959	+	Eucgr.C01075	662
scaffold_3	17040321	17041768	MACS2_ZMSH002C_ZMSH003C_ZMSH006B_vs_ZMSH002A_ZMSH003A_ZMSH006A_peak_33999	1239	.	6.74312	123.95	121.371	872	scaffold_3	17039896	17042118	-	Eucgr.C01079	1447
scaffold_3	17096863	17097861	MACS2_ZMSH002C_ZMSH003C_ZMSH006B_vs_ZMSH002A_ZMSH003A_ZMSH006A_peak_34008	1218	.	9.31953	121.864	119.307	237	scaffold_3	17097009	17097790	+	Eucgr.C01085	781
scaffold_3	17120023	17121067	MACS2_ZMSH002C_ZMSH003C_ZMSH006B_vs_ZMSH002A_ZMSH003A_ZMSH006A_peak_34015	1040	.	7.46914	104.022	101.642	450	scaffold_3	17120213	17122405	+	Eucgr.C01086	854
scaffold_3	17122071	17122493	MACS2_ZMSH002C_ZMSH003C_ZMSH006B_vs_ZMSH002A_ZMSH003A_ZMSH006A_peak_34016	765	.	5.25813	76.5039	74.3728	183	scaffold_3	17120213	17122405	+	Eucgr.C01086	334
scaffold_3	17160523	17161099	MACS2_ZMSH002C_ZMSH003C_ZMSH006B_vs_ZMSH002A_ZMSH003A_ZMSH006A_peak_34029	784	.	5.40024	78.4402	76.2914	335	scaffold_3	17160631	17162246	+	Eucgr.C01088	468
scaffold_3	17161204	17161720	MACS2_ZMSH002C_ZMSH003C_ZMSH006B_vs_ZMSH002A_ZMSH003A_ZMSH006A_peak_34030	1299	.	7.01836	129.97	127.327	239	scaffold_3	17160631	17162246	+	Eucgr.C01088	516
scaffold_3	17248765	17249201	MACS2_ZMSH002C_ZMSH003C_ZMSH006B_vs_ZMSH002A_ZMSH003A_ZMSH006A_peak_34040	814	.	7.34466	81.4498	79.2721	271	scaffold_3	17248163	17249731	+	Eucgr.C01090	436
scaffold_3	17322271	17323053	MACS2_ZMSH002C_ZMSH003C_ZMSH006B_vs_ZMSH002A_ZMSH003A_ZMSH006A_peak_34061	1022	.	7.51659	102.247	99.8838	613	scaffold_3	17321736	17322990	+	Eucgr.C01096	719
scaffold_3	17550749	17551748	MACS2_ZMSH002C_ZMSH003C_ZMSH006B_vs_ZMSH002A_ZMSH003A_ZMSH006A_peak_34101	1854	.	9.55363	185.444	182.076	602	scaffold_3	17551127	17554330	+	Eucgr.C01114	621
scaffold_3	17551855	17554445	MACS2_ZMSH002C_ZMSH003C_ZMSH006B_vs_ZMSH002A_ZMSH003A_ZMSH006A_peak_34102	1905	.	9.5612	190.507	187.056	1559	scaffold_3	17551127	17554330	+	Eucgr.C01114	2475
scaffold_3	17669044	17669618	MACS2_ZMSH002C_ZMSH003C_ZMSH006B_vs_ZMSH002A_ZMSH003A_ZMSH006A_peak_34117	896	.	7.31893	89.6766	87.4271	308	scaffold_3	17668732	17670063	-	Eucgr.C01126	574
scaffold_3	17776580	17777200	MACS2_ZMSH002C_ZMSH003C_ZMSH006B_vs_ZMSH002A_ZMSH003A_ZMSH006A_peak_34127	987	.	8.2033	98.754	96.4208	379	scaffold_3	17776208	17777630	+	Eucgr.C01132	620
scaffold_3	17832899	17833518	MACS2_ZMSH002C_ZMSH003C_ZMSH006B_vs_ZMSH002A_ZMSH003A_ZMSH006A_peak_34133	786	.	5.54956	78.6996	76.5488	294	scaffold_3	17832919	17833339	+	Eucgr.C01136	420
scaffold_3	17837970	17839573	MACS2_ZMSH002C_ZMSH003C_ZMSH006B_vs_ZMSH002A_ZMSH003A_ZMSH006A_peak_34136	1201	.	7.56292	120.193	117.652	240	scaffold_3	17838160	17838982	-	Eucgr.C01137	822
scaffold_3	17880228	17881974	MACS2_ZMSH002C_ZMSH003C_ZMSH006B_vs_ZMSH002A_ZMSH003A_ZMSH006A_peak_34149	2536	.	14.2614	253.625	248.956	1029	scaffold_3	17881740	17882514	+	Eucgr.C01144	234
scaffold_3	18055949	18057705	MACS2_ZMSH002C_ZMSH003C_ZMSH006B_vs_ZMSH002A_ZMSH003A_ZMSH006A_peak_34165	1382	.	6.958	138.203	135.469	453	scaffold_3	18056914	18060477	+	Eucgr.C01156	791
scaffold_3	18251857	18253756	MACS2_ZMSH002C_ZMSH003C_ZMSH006B_vs_ZMSH002A_ZMSH003A_ZMSH006A_peak_34198	2041	.	10.9848	204.123	200.445	488	scaffold_3	18251536	18253293	-	Eucgr.C01178	1436
scaffold_3	18661526	18663667	MACS2_ZMSH002C_ZMSH003C_ZMSH006B_vs_ZMSH002A_ZMSH003A_ZMSH006A_peak_34225	813	.	6.98837	81.3577	79.1826	1332	scaffold_3	18661856	18663496	+	Eucgr.C01200	1640
scaffold_3	18845578	18847823	MACS2_ZMSH002C_ZMSH003C_ZMSH006B_vs_ZMSH002A_ZMSH003A_ZMSH006A_peak_34257	900	.	6.16742	90.0909	87.8373	1913	scaffold_3	18845840	18847561	+	Eucgr.C01210	1721
scaffold_3	18926539	18928967	MACS2_ZMSH002C_ZMSH003C_ZMSH006B_vs_ZMSH002A_ZMSH003A_ZMSH006A_peak_34279	1598	.	11.0368	159.878	156.882	2023	scaffold_3	18926957	18928675	+	Eucgr.C01213	1718
scaffold_3	19010315	19012492	MACS2_ZMSH002C_ZMSH003C_ZMSH006B_vs_ZMSH002A_ZMSH003A_ZMSH006A_peak_34295	1213	.	8.1573	121.302	118.751	229	scaffold_3	19010542	19012260	+	Eucgr.C01216	1718
scaffold_3	19106868	19108968	MACS2_ZMSH002C_ZMSH003C_ZMSH006B_vs_ZMSH002A_ZMSH003A_ZMSH006A_peak_34311	1458	.	9.32859	145.884	143.062	326	scaffold_3	19104161	19109006	+	Eucgr.C01219	2100
scaffold_3	19167039	19169429	MACS2_ZMSH002C_ZMSH003C_ZMSH006B_vs_ZMSH002A_ZMSH003A_ZMSH006A_peak_34325	2369	.	7.66554	236.904	232.605	917	scaffold_3	19167320	19169398	+	Eucgr.C01221	2078
scaffold_3	19174357	19176953	MACS2_ZMSH002C_ZMSH003C_ZMSH006B_vs_ZMSH002A_ZMSH003A_ZMSH006A_peak_34329	2321	.	7.95702	232.162	227.962	978	scaffold_3	19175042	19176778	+	Eucgr.C01222	1736
scaffold_3	19183785	19185760	MACS2_ZMSH002C_ZMSH003C_ZMSH006B_vs_ZMSH002A_ZMSH003A_ZMSH006A_peak_34332	1009	.	5.32905	100.954	98.6008	589	scaffold_3	19183872	19185665	+	Eucgr.C01223	1793
scaffold_3	19209149	19211329	MACS2_ZMSH002C_ZMSH003C_ZMSH006B_vs_ZMSH002A_ZMSH003A_ZMSH006A_peak_34343	1348	.	6.23911	134.887	132.19	404	scaffold_3	19209363	19211105	+	Eucgr.C01225	1742
scaffold_3	19792760	19793565	MACS2_ZMSH002C_ZMSH003C_ZMSH006B_vs_ZMSH002A_ZMSH003A_ZMSH006A_peak_34420	1130	.	8.89021	113.044	110.576	241	scaffold_3	19791366	19793308	-	Eucgr.C01254	548
scaffold_3	20002653	20003788	MACS2_ZMSH002C_ZMSH003C_ZMSH006B_vs_ZMSH002A_ZMSH003A_ZMSH006A_peak_34430	1056	.	6.6418	105.698	103.301	612	scaffold_3	19995385	20003318	-	Eucgr.C01271	665
scaffold_3	20080317	20080735	MACS2_ZMSH002C_ZMSH003C_ZMSH006B_vs_ZMSH002A_ZMSH003A_ZMSH006A_peak_34445	1250	.	8.98818	125.09	122.5	225	scaffold_3	20080259	20082795	+	Eucgr.C01280	418
scaffold_3	21193132	21195032	MACS2_ZMSH002C_ZMSH003C_ZMSH006B_vs_ZMSH002A_ZMSH003A_ZMSH006A_peak_34505	935	.	7.0723	93.5271	91.2417	1032	scaffold_3	21192379	21195011	-	Eucgr.C01334	1879
scaffold_3	22003644	22005474	MACS2_ZMSH002C_ZMSH003C_ZMSH006B_vs_ZMSH002A_ZMSH003A_ZMSH006A_peak_34552	1354	.	8.69166	135.486	132.782	865	scaffold_3	22002771	22004936	-	Eucgr.C01373	1292
scaffold_3	22131220	22133019	MACS2_ZMSH002C_ZMSH003C_ZMSH006B_vs_ZMSH002A_ZMSH003A_ZMSH006A_peak_34580	1313	.	8.03017	131.366	128.708	708	scaffold_3	22132910	22134206	+	Eucgr.C01380	109
scaffold_3	22252349	22252746	MACS2_ZMSH002C_ZMSH003C_ZMSH006B_vs_ZMSH002A_ZMSH003A_ZMSH006A_peak_34597	714	.	5.06254	71.4321	69.3456	219	scaffold_3	22252239	22256400	+	Eucgr.C01389	397
scaffold_3	23239938	23241910	MACS2_ZMSH002C_ZMSH003C_ZMSH006B_vs_ZMSH002A_ZMSH003A_ZMSH006A_peak_34657	1175	.	7.17853	117.537	115.025	920	scaffold_3	23240133	23241929	+	Eucgr.C01441	1777
scaffold_3	23374334	23376082	MACS2_ZMSH002C_ZMSH003C_ZMSH006B_vs_ZMSH002A_ZMSH003A_ZMSH006A_peak_34681	2635	.	9.77736	263.598	258.685	1102	scaffold_3	23374802	23376007	+	Eucgr.C01451	1205
scaffold_3	23423729	23424481	MACS2_ZMSH002C_ZMSH003C_ZMSH006B_vs_ZMSH002A_ZMSH003A_ZMSH006A_peak_34688	1176	.	5.39286	117.654	115.141	480	scaffold_3	23423562	23427503	-	Eucgr.C01454	752
scaffold_3	23426445	23426879	MACS2_ZMSH002C_ZMSH003C_ZMSH006B_vs_ZMSH002A_ZMSH003A_ZMSH006A_peak_34689	909	.	5.82054	90.9595	88.6981	186	scaffold_3	23423562	23427503	-	Eucgr.C01454	434
scaffold_3	23426958	23427574	MACS2_ZMSH002C_ZMSH003C_ZMSH006B_vs_ZMSH002A_ZMSH003A_ZMSH006A_peak_34690	1422	.	5.91759	142.22	139.44	274	scaffold_3	23423562	23427503	-	Eucgr.C01454	545
scaffold_3	24574573	24575865	MACS2_ZMSH002C_ZMSH003C_ZMSH006B_vs_ZMSH002A_ZMSH003A_ZMSH006A_peak_34756	808	.	6.72889	80.8836	78.7121	913	scaffold_3	24574017	24578578	+	Eucgr.C01515	1292
scaffold_3	26696461	26697741	MACS2_ZMSH002C_ZMSH003C_ZMSH006B_vs_ZMSH002A_ZMSH003A_ZMSH006A_peak_34870	1244	.	9.33558	124.453	121.869	389	scaffold_3	26693758	26697277	-	Eucgr.C01602	816
scaffold_3	27129305	27130027	MACS2_ZMSH002C_ZMSH003C_ZMSH006B_vs_ZMSH002A_ZMSH003A_ZMSH006A_peak_34935	1208	.	5.81704	120.824	118.278	265	scaffold_3	27129225	27129992	+	Eucgr.C01623	687
scaffold_3	27674998	27676444	MACS2_ZMSH002C_ZMSH003C_ZMSH006B_vs_ZMSH002A_ZMSH003A_ZMSH006A_peak_34967	1189	.	4.65822	118.978	116.452	350	scaffold_3	27675117	27676556	+	Eucgr.C01648	1327
scaffold_3	28235103	28236176	MACS2_ZMSH002C_ZMSH003C_ZMSH006B_vs_ZMSH002A_ZMSH003A_ZMSH006A_peak_35009	1049	.	6.30414	104.93	102.541	660	scaffold_3	28235131	28236158	+	Eucgr.C01667	1027
scaffold_3	28639311	28640067	MACS2_ZMSH002C_ZMSH003C_ZMSH006B_vs_ZMSH002A_ZMSH003A_ZMSH006A_peak_35035	1385	.	8.86819	138.574	135.836	438	scaffold_3	28639402	28643896	+	Eucgr.C01686	665
scaffold_3	28820811	28821550	MACS2_ZMSH002C_ZMSH003C_ZMSH006B_vs_ZMSH002A_ZMSH003A_ZMSH006A_peak_35076	774	.	4.40988	77.4788	75.3382	417	scaffold_3	28820723	28821477	-	Eucgr.C01695	666
scaffold_3	29106760	29107627	MACS2_ZMSH002C_ZMSH003C_ZMSH006B_vs_ZMSH002A_ZMSH003A_ZMSH006A_peak_35110	1534	.	9.00426	153.403	150.488	334	scaffold_3	29106260	29107481	+	Eucgr.C01718	721
scaffold_3	29111934	29113146	MACS2_ZMSH002C_ZMSH003C_ZMSH006B_vs_ZMSH002A_ZMSH003A_ZMSH006A_peak_35112	2357	.	11.0633	235.762	231.49	588	scaffold_3	29112344	29114318	+	Eucgr.C01719	802
scaffold_3	29113544	29115730	MACS2_ZMSH002C_ZMSH003C_ZMSH006B_vs_ZMSH002A_ZMSH003A_ZMSH006A_peak_35113	3008	.	14.9763	300.895	295.126	278	scaffold_3	29112344	29114318	+	Eucgr.C01719	774
scaffold_3	29113544	29115730	MACS2_ZMSH002C_ZMSH003C_ZMSH006B_vs_ZMSH002A_ZMSH003A_ZMSH006A_peak_35113	3008	.	14.9763	300.895	295.126	278	scaffold_3	29114901	29117957	-	Eucgr.C01720	829
scaffold_3	29115874	29117055	MACS2_ZMSH002C_ZMSH003C_ZMSH006B_vs_ZMSH002A_ZMSH003A_ZMSH006A_peak_35114	1535	.	8.51701	153.56	150.643	895	scaffold_3	29114901	29117957	-	Eucgr.C01720	1181
scaffold_3	29229467	29231225	MACS2_ZMSH002C_ZMSH003C_ZMSH006B_vs_ZMSH002A_ZMSH003A_ZMSH006A_peak_35129	1116	.	6.95567	111.681	109.226	1494	scaffold_3	29230438	29231106	+	Eucgr.C01732	668
scaffold_3	29267945	29268772	MACS2_ZMSH002C_ZMSH003C_ZMSH006B_vs_ZMSH002A_ZMSH003A_ZMSH006A_peak_35140	717	.	6.58696	71.7167	69.6281	552	scaffold_3	29264980	29268813	-	Eucgr.C01735	827
scaffold_3	29668310	29668911	MACS2_ZMSH002C_ZMSH003C_ZMSH006B_vs_ZMSH002A_ZMSH003A_ZMSH006A_peak_35151	1269	.	8.35091	126.969	124.358	341	scaffold_3	29666220	29668752	+	Eucgr.C01750	442
scaffold_3	29746158	29747114	MACS2_ZMSH002C_ZMSH003C_ZMSH006B_vs_ZMSH002A_ZMSH003A_ZMSH006A_peak_35166	800	.	5.22747	80.0182	77.8554	319	scaffold_3	29745229	29746843	+	Eucgr.C01757	685
scaffold_3	29889192	29890709	MACS2_ZMSH002C_ZMSH003C_ZMSH006B_vs_ZMSH002A_ZMSH003A_ZMSH006A_peak_35181	1683	.	9.63888	168.319	165.207	1027	scaffold_3	29888267	29890744	+	Eucgr.C01770	1517
scaffold_3	29914957	29916317	MACS2_ZMSH002C_ZMSH003C_ZMSH006B_vs_ZMSH002A_ZMSH003A_ZMSH006A_peak_35188	1103	.	6.54752	110.304	107.863	1005	scaffold_3	29914953	29916155	+	Eucgr.C01771	1198
scaffold_3	29931840	29933331	MACS2_ZMSH002C_ZMSH003C_ZMSH006B_vs_ZMSH002A_ZMSH003A_ZMSH006A_peak_35191	1550	.	8.7264	155.021	152.086	1271	scaffold_3	29931085	29933202	+	Eucgr.C01772	1362
scaffold_3	29952453	29953966	MACS2_ZMSH002C_ZMSH003C_ZMSH006B_vs_ZMSH002A_ZMSH003A_ZMSH006A_peak_35199	770	.	6.63329	77.064	74.9263	330	scaffold_3	29952615	29953799	+	Eucgr.C01774	1184
scaffold_3	30270702	30271253	MACS2_ZMSH002C_ZMSH003C_ZMSH006B_vs_ZMSH002A_ZMSH003A_ZMSH006A_peak_35225	1226	.	8.39016	122.632	120.067	326	scaffold_3	30270788	30271936	+	Eucgr.C01779	465
scaffold_3	30283967	30285309	MACS2_ZMSH002C_ZMSH003C_ZMSH006B_vs_ZMSH002A_ZMSH003A_ZMSH006A_peak_35235	776	.	5.73789	77.6799	75.5372	215	scaffold_3	30283992	30285221	-	Eucgr.C01780	1229
scaffold_3	30286692	30287987	MACS2_ZMSH002C_ZMSH003C_ZMSH006B_vs_ZMSH002A_ZMSH003A_ZMSH006A_peak_35236	1533	.	8.88366	153.395	150.481	828	scaffold_3	30286615	30286868	-	Eucgr.C01781	176
scaffold_3	30312667	30314028	MACS2_ZMSH002C_ZMSH003C_ZMSH006B_vs_ZMSH002A_ZMSH003A_ZMSH006A_peak_35241	1026	.	6.79861	102.675	100.306	630	scaffold_3	30312682	30313908	-	Eucgr.C01783	1226
scaffold_3	30344213	30347066	MACS2_ZMSH002C_ZMSH003C_ZMSH006B_vs_ZMSH002A_ZMSH003A_ZMSH006A_peak_35246	1785	.	9.32138	178.523	175.261	2022	scaffold_3	30344576	30346569	-	Eucgr.C01787	1993
scaffold_3	30733120	30734410	MACS2_ZMSH002C_ZMSH003C_ZMSH006B_vs_ZMSH002A_ZMSH003A_ZMSH006A_peak_35286	1624	.	11.0247	162.479	159.446	649	scaffold_3	30733861	30734223	+	Eucgr.C01801	362
scaffold_3	30810113	30811447	MACS2_ZMSH002C_ZMSH003C_ZMSH006B_vs_ZMSH002A_ZMSH003A_ZMSH006A_peak_35314	1457	.	9.82698	145.702	142.881	769	scaffold_3	30807372	30810407	+	Eucgr.C01808	294
scaffold_3	32305707	32306786	MACS2_ZMSH002C_ZMSH003C_ZMSH006B_vs_ZMSH002A_ZMSH003A_ZMSH006A_peak_35449	1065	.	6.35436	106.558	104.153	753	scaffold_3	32303774	32309730	-	Eucgr.C01869	1079
scaffold_3	32529020	32530600	MACS2_ZMSH002C_ZMSH003C_ZMSH006B_vs_ZMSH002A_ZMSH003A_ZMSH006A_peak_35482	1271	.	8.58491	127.161	124.548	420	scaffold_3	32529059	32530978	+	Eucgr.C01876	1541
scaffold_3	32573646	32575470	MACS2_ZMSH002C_ZMSH003C_ZMSH006B_vs_ZMSH002A_ZMSH003A_ZMSH006A_peak_35494	1717	.	10.0588	171.787	168.625	700	scaffold_3	32573817	32577126	-	Eucgr.C01880	1653
scaffold_3	32616561	32618278	MACS2_ZMSH002C_ZMSH003C_ZMSH006B_vs_ZMSH002A_ZMSH003A_ZMSH006A_peak_35497	1262	.	8.08057	126.22	123.618	640	scaffold_3	32616677	32618214	-	Eucgr.C01881	1537
scaffold_3	32907905	32909528	MACS2_ZMSH002C_ZMSH003C_ZMSH006B_vs_ZMSH002A_ZMSH003A_ZMSH006A_peak_35533	2130	.	12.08	213.008	209.175	1371	scaffold_3	32907918	32909393	-	Eucgr.C01900	1475
scaffold_3	32915757	32919937	MACS2_ZMSH002C_ZMSH003C_ZMSH006B_vs_ZMSH002A_ZMSH003A_ZMSH006A_peak_35541	1840	.	8.33967	184.073	180.726	1459	scaffold_3	32916352	32917964	-	Eucgr.C01901	1612
scaffold_3	32933792	32935493	MACS2_ZMSH002C_ZMSH003C_ZMSH006B_vs_ZMSH002A_ZMSH003A_ZMSH006A_peak_35547	1857	.	8.76477	185.701	182.327	782	scaffold_3	32933808	32935325	-	Eucgr.C01902	1517
scaffold_3	32941990	32943959	MACS2_ZMSH002C_ZMSH003C_ZMSH006B_vs_ZMSH002A_ZMSH003A_ZMSH006A_peak_35552	1738	.	8.28964	173.845	170.655	1663	scaffold_3	32942277	32943762	-	Eucgr.C01903	1485
scaffold_3	32952484	32954033	MACS2_ZMSH002C_ZMSH003C_ZMSH006B_vs_ZMSH002A_ZMSH003A_ZMSH006A_peak_35559	976	.	7.06967	97.684	95.3609	271	scaffold_3	32952654	32959000	-	Eucgr.C01905	1379
scaffold_3	32957001	32959178	MACS2_ZMSH002C_ZMSH003C_ZMSH006B_vs_ZMSH002A_ZMSH003A_ZMSH006A_peak_35562	2681	.	15.4159	268.158	263.126	1861	scaffold_3	32952654	32959000	-	Eucgr.C01905	1999
scaffold_3	33007871	33009785	MACS2_ZMSH002C_ZMSH003C_ZMSH006B_vs_ZMSH002A_ZMSH003A_ZMSH006A_peak_35581	763	.	4.97855	76.3424	74.2123	406	scaffold_3	33004423	33010214	+	Eucgr.C01908	1914
scaffold_3	33016391	33017231	MACS2_ZMSH002C_ZMSH003C_ZMSH006B_vs_ZMSH002A_ZMSH003A_ZMSH006A_peak_35587	1026	.	7.43558	102.619	100.25	497	scaffold_3	33014689	33017086	-	Eucgr.C01910	695
scaffold_3	33070900	33072152	MACS2_ZMSH002C_ZMSH003C_ZMSH006B_vs_ZMSH002A_ZMSH003A_ZMSH006A_peak_35603	1337	.	7.35666	133.765	131.081	836	scaffold_3	33070058	33071564	-	Eucgr.C01913	664
scaffold_3	33652547	33653728	MACS2_ZMSH002C_ZMSH003C_ZMSH006B_vs_ZMSH002A_ZMSH003A_ZMSH006A_peak_35681	721	.	5.87451	72.1593	70.0656	874	scaffold_3	33652537	33654016	-	Eucgr.C01940	1181
scaffold_3	33718784	33719647	MACS2_ZMSH002C_ZMSH003C_ZMSH006B_vs_ZMSH002A_ZMSH003A_ZMSH006A_peak_35703	1288	.	9.00737	128.86	126.23	414	scaffold_3	33718962	33719970	-	Eucgr.C01943	685
scaffold_3	35855277	35856289	MACS2_ZMSH002C_ZMSH003C_ZMSH006B_vs_ZMSH002A_ZMSH003A_ZMSH006A_peak_35846	1028	.	7.57349	102.83	100.46	317	scaffold_3	35853362	35858445	+	Eucgr.C02006	1012
scaffold_3	36014708	36015725	MACS2_ZMSH002C_ZMSH003C_ZMSH006B_vs_ZMSH002A_ZMSH003A_ZMSH006A_peak_35853	1966	.	9.53813	196.646	193.096	574	scaffold_3	36015124	36015327	-	Eucgr.C02014	203
scaffold_3	36019409	36019903	MACS2_ZMSH002C_ZMSH003C_ZMSH006B_vs_ZMSH002A_ZMSH003A_ZMSH006A_peak_35857	719	.	5.54726	71.9535	69.861	289	scaffold_3	36019566	36019769	-	Eucgr.C02015	203
scaffold_3	36037089	36038670	MACS2_ZMSH002C_ZMSH003C_ZMSH006B_vs_ZMSH002A_ZMSH003A_ZMSH006A_peak_35862	1929	.	8.45348	192.929	189.437	1224	scaffold_3	36037838	36038549	+	Eucgr.C02017	711
scaffold_3	36064604	36065368	MACS2_ZMSH002C_ZMSH003C_ZMSH006B_vs_ZMSH002A_ZMSH003A_ZMSH006A_peak_35864	741	.	6.54476	74.1985	72.0871	597	scaffold_3	36064855	36065345	+	Eucgr.C02019	490
scaffold_3	37948122	37950063	MACS2_ZMSH002C_ZMSH003C_ZMSH006B_vs_ZMSH002A_ZMSH003A_ZMSH006A_peak_35947	1447	.	7.92444	144.714	141.903	1502	scaffold_3	37948867	37951448	+	Eucgr.C02096	1196
scaffold_3	37950218	37951350	MACS2_ZMSH002C_ZMSH003C_ZMSH006B_vs_ZMSH002A_ZMSH003A_ZMSH006A_peak_35948	907	.	5.74708	90.7964	88.5367	730	scaffold_3	37948867	37951448	+	Eucgr.C02096	1132
scaffold_3	37997507	37998785	MACS2_ZMSH002C_ZMSH003C_ZMSH006B_vs_ZMSH002A_ZMSH003A_ZMSH006A_peak_35958	1356	.	9.43559	135.678	132.972	791	scaffold_3	37998173	37998475	+	Eucgr.C02099	302
scaffold_3	37999865	38001597	MACS2_ZMSH002C_ZMSH003C_ZMSH006B_vs_ZMSH002A_ZMSH003A_ZMSH006A_peak_35960	1655	.	8.60912	165.583	162.509	1088	scaffold_3	38001198	38001433	-	Eucgr.C02100	235
scaffold_3	38062727	38064402	MACS2_ZMSH002C_ZMSH003C_ZMSH006B_vs_ZMSH002A_ZMSH003A_ZMSH006A_peak_35974	1425	.	9.89909	142.591	139.807	1439	scaffold_3	38063002	38066634	+	Eucgr.C02105	1400
scaffold_3	38065644	38066482	MACS2_ZMSH002C_ZMSH003C_ZMSH006B_vs_ZMSH002A_ZMSH003A_ZMSH006A_peak_35975	2208	.	10.0619	220.825	216.849	429	scaffold_3	38063002	38066634	+	Eucgr.C02105	838
scaffold_3	38436769	38437676	MACS2_ZMSH002C_ZMSH003C_ZMSH006B_vs_ZMSH002A_ZMSH003A_ZMSH006A_peak_36016	1473	.	8.99405	147.314	144.474	573	scaffold_3	38437222	38439322	-	Eucgr.C02126	454
scaffold_3	38438755	38439847	MACS2_ZMSH002C_ZMSH003C_ZMSH006B_vs_ZMSH002A_ZMSH003A_ZMSH006A_peak_36018	1476	.	8.92024	147.67	144.827	355	scaffold_3	38437222	38439322	-	Eucgr.C02126	567
scaffold_3	38498912	38499978	MACS2_ZMSH002C_ZMSH003C_ZMSH006B_vs_ZMSH002A_ZMSH003A_ZMSH006A_peak_36035	1456	.	8.74798	145.692	142.872	752	scaffold_3	38499247	38499846	+	Eucgr.C02128	599
scaffold_3	38532990	38533692	MACS2_ZMSH002C_ZMSH003C_ZMSH006B_vs_ZMSH002A_ZMSH003A_ZMSH006A_peak_36061	947	.	7.39778	94.7519	92.4566	475	scaffold_3	38533064	38534053	+	Eucgr.C02130	628
scaffold_3	38540975	38541855	MACS2_ZMSH002C_ZMSH003C_ZMSH006B_vs_ZMSH002A_ZMSH003A_ZMSH006A_peak_36067	1656	.	7.82871	165.695	162.62	568	scaffold_3	38541104	38541898	+	Eucgr.C02131	751
scaffold_3	38639949	38641596	MACS2_ZMSH002C_ZMSH003C_ZMSH006B_vs_ZMSH002A_ZMSH003A_ZMSH006A_peak_36072	2175	.	12.4921	217.576	213.661	1209	scaffold_3	38640748	38643751	+	Eucgr.C02136	848
scaffold_3	38642078	38642895	MACS2_ZMSH002C_ZMSH003C_ZMSH006B_vs_ZMSH002A_ZMSH003A_ZMSH006A_peak_36073	1701	.	10.1418	170.124	166.985	517	scaffold_3	38640748	38643751	+	Eucgr.C02136	817
scaffold_3	38642997	38644228	MACS2_ZMSH002C_ZMSH003C_ZMSH006B_vs_ZMSH002A_ZMSH003A_ZMSH006A_peak_36074	1496	.	8.39237	149.688	146.82	608	scaffold_3	38640748	38643751	+	Eucgr.C02136	754
scaffold_3	38648586	38649958	MACS2_ZMSH002C_ZMSH003C_ZMSH006B_vs_ZMSH002A_ZMSH003A_ZMSH006A_peak_36078	1167	.	8.04742	116.791	114.287	518	scaffold_3	38649247	38653320	+	Eucgr.C02137	711
scaffold_3	38930997	38932474	MACS2_ZMSH002C_ZMSH003C_ZMSH006B_vs_ZMSH002A_ZMSH003A_ZMSH006A_peak_36114	2365	.	12.4355	236.533	232.241	991	scaffold_3	38930771	38931302	-	Eucgr.C02147	305
scaffold_3	38930997	38932474	MACS2_ZMSH002C_ZMSH003C_ZMSH006B_vs_ZMSH002A_ZMSH003A_ZMSH006A_peak_36114	2365	.	12.4355	236.533	232.241	991	scaffold_3	38931562	38932422	-	Eucgr.C02148	860
scaffold_3	39085290	39086860	MACS2_ZMSH002C_ZMSH003C_ZMSH006B_vs_ZMSH002A_ZMSH003A_ZMSH006A_peak_36122	1530	.	8.66309	153.071	150.161	580	scaffold_3	39084441	39089715	-	Eucgr.C02161	1570
scaffold_3	39088420	39089689	MACS2_ZMSH002C_ZMSH003C_ZMSH006B_vs_ZMSH002A_ZMSH003A_ZMSH006A_peak_36125	1445	.	8.26969	144.541	141.733	862	scaffold_3	39084441	39089715	-	Eucgr.C02161	1269
scaffold_3	39118318	39119231	MACS2_ZMSH002C_ZMSH003C_ZMSH006B_vs_ZMSH002A_ZMSH003A_ZMSH006A_peak_36133	1258	.	7.57948	125.87	123.271	441	scaffold_3	39118166	39120518	-	Eucgr.C02162	913
scaffold_3	39119463	39120595	MACS2_ZMSH002C_ZMSH003C_ZMSH006B_vs_ZMSH002A_ZMSH003A_ZMSH006A_peak_36134	1624	.	9.02331	162.451	159.419	481	scaffold_3	39118166	39120518	-	Eucgr.C02162	1055
scaffold_3	39126793	39127355	MACS2_ZMSH002C_ZMSH003C_ZMSH006B_vs_ZMSH002A_ZMSH003A_ZMSH006A_peak_36136	1409	.	7.96914	140.91	138.144	285	scaffold_3	39126956	39129255	-	Eucgr.C02164	399
scaffold_3	39128183	39129810	MACS2_ZMSH002C_ZMSH003C_ZMSH006B_vs_ZMSH002A_ZMSH003A_ZMSH006A_peak_36138	1104	.	7.27963	110.406	107.964	676	scaffold_3	39126956	39129255	-	Eucgr.C02164	1072
scaffold_3	39195890	39196773	MACS2_ZMSH002C_ZMSH003C_ZMSH006B_vs_ZMSH002A_ZMSH003A_ZMSH006A_peak_36163	1913	.	9.92175	191.374	187.908	622	scaffold_3	39196463	39203019	+	Eucgr.C02165	310
scaffold_3	39271595	39272394	MACS2_ZMSH002C_ZMSH003C_ZMSH006B_vs_ZMSH002A_ZMSH003A_ZMSH006A_peak_36176	1711	.	11.0492	171.134	167.983	431	scaffold_3	39269541	39278322	+	Eucgr.C02167	799
scaffold_3	39709661	39711924	MACS2_ZMSH002C_ZMSH003C_ZMSH006B_vs_ZMSH002A_ZMSH003A_ZMSH006A_peak_36217	2059	.	11.3907	205.952	202.242	1766	scaffold_3	39709938	39714305	+	Eucgr.C02181	1986
scaffold_3	39712484	39714213	MACS2_ZMSH002C_ZMSH003C_ZMSH006B_vs_ZMSH002A_ZMSH003A_ZMSH006A_peak_36218	1589	.	9.60243	158.936	155.95	377	scaffold_3	39709938	39714305	+	Eucgr.C02181	1729
scaffold_3	39937743	39939174	MACS2_ZMSH002C_ZMSH003C_ZMSH006B_vs_ZMSH002A_ZMSH003A_ZMSH006A_peak_36235	825	.	6.80321	82.5823	80.3957	373	scaffold_3	39935421	39939085	-	Eucgr.C02191	1342
scaffold_3	40093823	40095220	MACS2_ZMSH002C_ZMSH003C_ZMSH006B_vs_ZMSH002A_ZMSH003A_ZMSH006A_peak_36254	802	.	6.28496	80.2613	78.0965	504	scaffold_3	40093927	40098342	+	Eucgr.C02196	1293
scaffold_3	40284727	40286113	MACS2_ZMSH002C_ZMSH003C_ZMSH006B_vs_ZMSH002A_ZMSH003A_ZMSH006A_peak_36273	1217	.	8.30882	121.783	119.228	318	scaffold_3	40284749	40289727	+	Eucgr.C02202	1364
scaffold_3	40286644	40287090	MACS2_ZMSH002C_ZMSH003C_ZMSH006B_vs_ZMSH002A_ZMSH003A_ZMSH006A_peak_36274	738	.	6.61575	73.8945	71.7854	212	scaffold_3	40284749	40289727	+	Eucgr.C02202	446
scaffold_3	40329293	40329847	MACS2_ZMSH002C_ZMSH003C_ZMSH006B_vs_ZMSH002A_ZMSH003A_ZMSH006A_peak_36281	834	.	6.22675	83.4001	81.2054	321	scaffold_3	40329481	40330740	+	Eucgr.C02203	366
scaffold_3	40330309	40330768	MACS2_ZMSH002C_ZMSH003C_ZMSH006B_vs_ZMSH002A_ZMSH003A_ZMSH006A_peak_36282	759	.	6.14985	75.9787	73.8517	171	scaffold_3	40329481	40330740	+	Eucgr.C02203	431
scaffold_3	40664101	40664793	MACS2_ZMSH002C_ZMSH003C_ZMSH006B_vs_ZMSH002A_ZMSH003A_ZMSH006A_peak_36299	1052	.	7.68495	105.205	102.813	433	scaffold_3	40664459	40667858	+	Eucgr.C02218	334
scaffold_3	40665596	40666177	MACS2_ZMSH002C_ZMSH003C_ZMSH006B_vs_ZMSH002A_ZMSH003A_ZMSH006A_peak_36300	1337	.	9.38756	133.75	131.067	282	scaffold_3	40664459	40667858	+	Eucgr.C02218	581
scaffold_3	40666511	40667923	MACS2_ZMSH002C_ZMSH003C_ZMSH006B_vs_ZMSH002A_ZMSH003A_ZMSH006A_peak_36301	1079	.	7.33845	107.977	105.558	357	scaffold_3	40664459	40667858	+	Eucgr.C02218	1347
scaffold_3	40857253	40857953	MACS2_ZMSH002C_ZMSH003C_ZMSH006B_vs_ZMSH002A_ZMSH003A_ZMSH006A_peak_36324	968	.	7.00331	96.8206	94.5058	412	scaffold_3	40857547	40857873	+	Eucgr.C02226	326
scaffold_3	40867286	40867901	MACS2_ZMSH002C_ZMSH003C_ZMSH006B_vs_ZMSH002A_ZMSH003A_ZMSH006A_peak_36331	701	.	6.74361	70.1727	68.0964	381	scaffold_3	40867525	40867848	+	Eucgr.C02228	323
scaffold_3	40932531	40933182	MACS2_ZMSH002C_ZMSH003C_ZMSH006B_vs_ZMSH002A_ZMSH003A_ZMSH006A_peak_36341	740	.	5.72621	74.0427	71.9327	376	scaffold_3	40932747	40933171	+	Eucgr.C02231	424
scaffold_3	40936031	40936741	MACS2_ZMSH002C_ZMSH003C_ZMSH006B_vs_ZMSH002A_ZMSH003A_ZMSH006A_peak_36344	968	.	7.00331	96.8206	94.5058	453	scaffold_3	40936347	40936673	+	Eucgr.C02232	326
scaffold_3	41615988	41616920	MACS2_ZMSH002C_ZMSH003C_ZMSH006B_vs_ZMSH002A_ZMSH003A_ZMSH006A_peak_36432	1297	.	9.09954	129.76	127.119	262	scaffold_3	41614847	41616822	-	Eucgr.C02249	834
scaffold_3	41635962	41636995	MACS2_ZMSH002C_ZMSH003C_ZMSH006B_vs_ZMSH002A_ZMSH003A_ZMSH006A_peak_36441	717	.	6.18196	71.7647	69.6756	736	scaffold_3	41636107	41638087	-	Eucgr.C02251	888
scaffold_3	41938009	41938574	MACS2_ZMSH002C_ZMSH003C_ZMSH006B_vs_ZMSH002A_ZMSH003A_ZMSH006A_peak_36473	928	.	7.54089	92.8018	90.5233	317	scaffold_3	41936337	41941171	-	Eucgr.C02265	565
scaffold_3	42083060	42084069	MACS2_ZMSH002C_ZMSH003C_ZMSH006B_vs_ZMSH002A_ZMSH003A_ZMSH006A_peak_36480	1720	.	10.0841	172.067	168.901	450	scaffold_3	42080260	42084028	+	Eucgr.C02267	968
scaffold_3	42202265	42203285	MACS2_ZMSH002C_ZMSH003C_ZMSH006B_vs_ZMSH002A_ZMSH003A_ZMSH006A_peak_36491	1835	.	11.5955	183.541	180.202	716	scaffold_3	42202533	42204651	+	Eucgr.C02269	752
scaffold_3	42203544	42204685	MACS2_ZMSH002C_ZMSH003C_ZMSH006B_vs_ZMSH002A_ZMSH003A_ZMSH006A_peak_36492	2346	.	13.7758	234.648	230.396	570	scaffold_3	42202533	42204651	+	Eucgr.C02269	1107
scaffold_3	42678496	42679728	MACS2_ZMSH002C_ZMSH003C_ZMSH006B_vs_ZMSH002A_ZMSH003A_ZMSH006A_peak_36555	878	.	6.54345	87.8745	85.641	621	scaffold_3	42678786	42679398	-	Eucgr.C02283	612
scaffold_3	42797281	42799049	MACS2_ZMSH002C_ZMSH003C_ZMSH006B_vs_ZMSH002A_ZMSH003A_ZMSH006A_peak_36580	1720	.	6.39589	172.036	168.871	658	scaffold_3	42797152	42798849	-	Eucgr.C02288	1568
scaffold_3	42865787	42867672	MACS2_ZMSH002C_ZMSH003C_ZMSH006B_vs_ZMSH002A_ZMSH003A_ZMSH006A_peak_36592	1480	.	6.87627	148.06	145.21	908	scaffold_3	42865791	42867294	-	Eucgr.C02289	1503
scaffold_3	42877143	42879035	MACS2_ZMSH002C_ZMSH003C_ZMSH006B_vs_ZMSH002A_ZMSH003A_ZMSH006A_peak_36596	1047	.	5.27173	104.751	102.363	927	scaffold_3	42876812	42878826	-	Eucgr.C02290	1683
scaffold_3	42894581	42896697	MACS2_ZMSH002C_ZMSH003C_ZMSH006B_vs_ZMSH002A_ZMSH003A_ZMSH006A_peak_36601	1890	.	7.81737	189.026	185.598	935	scaffold_3	42894582	42894840	-	Eucgr.C02291	258
scaffold_3	42894581	42896697	MACS2_ZMSH002C_ZMSH003C_ZMSH006B_vs_ZMSH002A_ZMSH003A_ZMSH006A_peak_36601	1890	.	7.81737	189.026	185.598	935	scaffold_3	42894842	42896458	-	Eucgr.C02292	1616
scaffold_3	42929081	42931510	MACS2_ZMSH002C_ZMSH003C_ZMSH006B_vs_ZMSH002A_ZMSH003A_ZMSH006A_peak_36613	1447	.	7.76572	144.733	141.922	1467	scaffold_3	42929573	42931667	-	Eucgr.C02294	1937
scaffold_3	42963464	42964797	MACS2_ZMSH002C_ZMSH003C_ZMSH006B_vs_ZMSH002A_ZMSH003A_ZMSH006A_peak_36617	758	.	6.60503	75.8367	73.7108	1074	scaffold_3	42962975	42970746	-	Eucgr.C02298	1333
scaffold_3	42969273	42970807	MACS2_ZMSH002C_ZMSH003C_ZMSH006B_vs_ZMSH002A_ZMSH003A_ZMSH006A_peak_36619	730	.	5.79321	73.088	70.9866	1138	scaffold_3	42962975	42970746	-	Eucgr.C02298	1473
scaffold_3	42996582	42998445	MACS2_ZMSH002C_ZMSH003C_ZMSH006B_vs_ZMSH002A_ZMSH003A_ZMSH006A_peak_36622	2112	.	7.44996	211.299	207.495	1366	scaffold_3	42996594	42998304	-	Eucgr.C02301	1710
scaffold_3	43025561	43027430	MACS2_ZMSH002C_ZMSH003C_ZMSH006B_vs_ZMSH002A_ZMSH003A_ZMSH006A_peak_36632	2929	.	10.3745	292.943	287.311	762	scaffold_3	43026168	43027313	-	Eucgr.C02302	1145
scaffold_3	43044615	43046070	MACS2_ZMSH002C_ZMSH003C_ZMSH006B_vs_ZMSH002A_ZMSH003A_ZMSH006A_peak_36641	1455	.	5.23607	145.572	142.754	859	scaffold_3	43044668	43045831	-	Eucgr.C02303	1163
scaffold_3	43094593	43095794	MACS2_ZMSH002C_ZMSH003C_ZMSH006B_vs_ZMSH002A_ZMSH003A_ZMSH006A_peak_36643	1416	.	8.50329	141.676	138.902	651	scaffold_3	43094241	43095410	-	Eucgr.C02308	817
scaffold_3	43292628	43294412	MACS2_ZMSH002C_ZMSH003C_ZMSH006B_vs_ZMSH002A_ZMSH003A_ZMSH006A_peak_36662	1591	.	7.54713	159.12	156.131	1093	scaffold_3	43292665	43293848	-	Eucgr.C02324	1183
scaffold_3	43319342	43320230	MACS2_ZMSH002C_ZMSH003C_ZMSH006B_vs_ZMSH002A_ZMSH003A_ZMSH006A_peak_36672	866	.	6.35062	86.6534	84.4312	300	scaffold_3	43319434	43323896	-	Eucgr.C02326	796
scaffold_3	43423576	43424753	MACS2_ZMSH002C_ZMSH003C_ZMSH006B_vs_ZMSH002A_ZMSH003A_ZMSH006A_peak_36689	2012	.	10.5109	201.209	197.582	577	scaffold_3	43423640	43424409	-	Eucgr.C02329	769
scaffold_3	43511707	43513105	MACS2_ZMSH002C_ZMSH003C_ZMSH006B_vs_ZMSH002A_ZMSH003A_ZMSH006A_peak_36710	1781	.	11.3532	178.144	174.891	953	scaffold_3	43512245	43515620	+	Eucgr.C02333	860
scaffold_3	43514242	43515418	MACS2_ZMSH002C_ZMSH003C_ZMSH006B_vs_ZMSH002A_ZMSH003A_ZMSH006A_peak_36712	1724	.	9.32239	172.427	169.257	509	scaffold_3	43512245	43515620	+	Eucgr.C02333	1176
scaffold_3	43606739	43607961	MACS2_ZMSH002C_ZMSH003C_ZMSH006B_vs_ZMSH002A_ZMSH003A_ZMSH006A_peak_36723	931	.	7.94571	93.1895	90.9078	746	scaffold_3	43605803	43607909	+	Eucgr.C02337	1170
scaffold_3	43644370	43645540	MACS2_ZMSH002C_ZMSH003C_ZMSH006B_vs_ZMSH002A_ZMSH003A_ZMSH006A_peak_36730	1117	.	8.74439	111.754	109.299	967	scaffold_3	43644576	43645610	+	Eucgr.C02339	964
scaffold_3	43666009	43667509	MACS2_ZMSH002C_ZMSH003C_ZMSH006B_vs_ZMSH002A_ZMSH003A_ZMSH006A_peak_36741	1027	.	7.2563	102.775	100.405	317	scaffold_3	43666198	43667200	+	Eucgr.C02340	1002
scaffold_3	43676208	43677839	MACS2_ZMSH002C_ZMSH003C_ZMSH006B_vs_ZMSH002A_ZMSH003A_ZMSH006A_peak_36746	978	.	7.19388	97.8483	95.5236	959	scaffold_3	43676401	43677503	+	Eucgr.C02341	1102
scaffold_3	43725544	43727182	MACS2_ZMSH002C_ZMSH003C_ZMSH006B_vs_ZMSH002A_ZMSH003A_ZMSH006A_peak_36761	1825	.	10.7881	182.554	179.23	354	scaffold_3	43725760	43726774	+	Eucgr.C02348	1014
scaffold_3	44071633	44073286	MACS2_ZMSH002C_ZMSH003C_ZMSH006B_vs_ZMSH002A_ZMSH003A_ZMSH006A_peak_36811	1537	.	9.85038	153.775	150.856	1319	scaffold_3	44071797	44073095	+	Eucgr.C02376	1298
scaffold_3	44142381	44143512	MACS2_ZMSH002C_ZMSH003C_ZMSH006B_vs_ZMSH002A_ZMSH003A_ZMSH006A_peak_36827	799	.	6.52696	79.9717	77.8098	236	scaffold_3	44143283	44143894	-	Eucgr.C02379	229
scaffold_3	44242025	44243660	MACS2_ZMSH002C_ZMSH003C_ZMSH006B_vs_ZMSH002A_ZMSH003A_ZMSH006A_peak_36837	1437	.	8.68391	143.782	140.984	971	scaffold_3	44242232	44243554	+	Eucgr.C02383	1322
scaffold_3	44861336	44862352	MACS2_ZMSH002C_ZMSH003C_ZMSH006B_vs_ZMSH002A_ZMSH003A_ZMSH006A_peak_36872	914	.	7.39635	91.4473	89.1821	323	scaffold_3	44861639	44863261	+	Eucgr.C02391	713
scaffold_3	44974709	44975418	MACS2_ZMSH002C_ZMSH003C_ZMSH006B_vs_ZMSH002A_ZMSH003A_ZMSH006A_peak_36878	1189	.	8.25665	118.979	116.452	232	scaffold_3	44974826	44975284	+	Eucgr.C02394	458
scaffold_3	45288696	45290056	MACS2_ZMSH002C_ZMSH003C_ZMSH006B_vs_ZMSH002A_ZMSH003A_ZMSH006A_peak_36927	701	.	6.74361	70.1727	68.0964	852	scaffold_3	45288696	45290015	+	Eucgr.C02403	1319
scaffold_3	45480167	45481348	MACS2_ZMSH002C_ZMSH003C_ZMSH006B_vs_ZMSH002A_ZMSH003A_ZMSH006A_peak_36944	735	.	6.91534	73.591	71.4838	750	scaffold_3	45480301	45481326	+	Eucgr.C02407	1025
scaffold_3	45839235	45840677	MACS2_ZMSH002C_ZMSH003C_ZMSH006B_vs_ZMSH002A_ZMSH003A_ZMSH006A_peak_36960	987	.	8.2033	98.754	96.4208	859	scaffold_3	45839301	45840623	+	Eucgr.C02410	1322
scaffold_3	46116487	46117019	MACS2_ZMSH002C_ZMSH003C_ZMSH006B_vs_ZMSH002A_ZMSH003A_ZMSH006A_peak_36987	832	.	7.43052	83.2267	81.0341	323	scaffold_3	46116471	46117963	-	Eucgr.C02414	532
scaffold_3	46130864	46131801	MACS2_ZMSH002C_ZMSH003C_ZMSH006B_vs_ZMSH002A_ZMSH003A_ZMSH006A_peak_36993	868	.	7.60225	86.8129	84.5874	277	scaffold_3	46129943	46131307	-	Eucgr.C02416	443
scaffold_3	46159294	46159781	MACS2_ZMSH002C_ZMSH003C_ZMSH006B_vs_ZMSH002A_ZMSH003A_ZMSH006A_peak_36998	968	.	8.11744	96.8892	94.573	196	scaffold_3	46159180	46160781	-	Eucgr.C02418	487
scaffold_3	46304047	46305107	MACS2_ZMSH002C_ZMSH003C_ZMSH006B_vs_ZMSH002A_ZMSH003A_ZMSH006A_peak_37016	877	.	7.01519	87.7709	85.5381	217	scaffold_3	46304237	46305447	+	Eucgr.C02426	870
scaffold_3	46306200	46307006	MACS2_ZMSH002C_ZMSH003C_ZMSH006B_vs_ZMSH002A_ZMSH003A_ZMSH006A_peak_37017	825	.	6.68448	82.5138	80.328	410	scaffold_3	46306305	46308874	-	Eucgr.C02427	701
scaffold_3	46307618	46308065	MACS2_ZMSH002C_ZMSH003C_ZMSH006B_vs_ZMSH002A_ZMSH003A_ZMSH006A_peak_37018	775	.	6.58025	77.5171	75.376	189	scaffold_3	46306305	46308874	-	Eucgr.C02427	447
scaffold_3	46491256	46491868	MACS2_ZMSH002C_ZMSH003C_ZMSH006B_vs_ZMSH002A_ZMSH003A_ZMSH006A_peak_37052	862	.	5.93138	86.2331	84.0141	291	scaffold_3	46491050	46496238	-	Eucgr.C02434	612
scaffold_3	46603753	46605668	MACS2_ZMSH002C_ZMSH003C_ZMSH006B_vs_ZMSH002A_ZMSH003A_ZMSH006A_peak_37064	1629	.	9.97175	162.915	159.878	1656	scaffold_3	46604306	46605748	+	Eucgr.C02446	1362
scaffold_3	46646499	46648833	MACS2_ZMSH002C_ZMSH003C_ZMSH006B_vs_ZMSH002A_ZMSH003A_ZMSH006A_peak_37075	1877	.	10.9008	187.776	184.368	297	scaffold_3	46646713	46647849	-	Eucgr.C02448	1136
scaffold_3	46653065	46653997	MACS2_ZMSH002C_ZMSH003C_ZMSH006B_vs_ZMSH002A_ZMSH003A_ZMSH006A_peak_37079	1629	.	10.222	162.952	159.913	249	scaffold_3	46652371	46654822	-	Eucgr.C02449	932
scaffold_3	46654141	46655074	MACS2_ZMSH002C_ZMSH003C_ZMSH006B_vs_ZMSH002A_ZMSH003A_ZMSH006A_peak_37080	934	.	7.49501	93.4287	91.1438	639	scaffold_3	46652371	46654822	-	Eucgr.C02449	681
scaffold_3	46661958	46662991	MACS2_ZMSH002C_ZMSH003C_ZMSH006B_vs_ZMSH002A_ZMSH003A_ZMSH006A_peak_37086	1315	.	8.23542	131.533	128.874	823	scaffold_3	46662666	46665109	+	Eucgr.C02450	325
scaffold_3	46833992	46834742	MACS2_ZMSH002C_ZMSH003C_ZMSH006B_vs_ZMSH002A_ZMSH003A_ZMSH006A_peak_37131	1545	.	10.7792	154.586	151.659	523	scaffold_3	46834055	46837103	+	Eucgr.C02457	687
scaffold_3	47039033	47040815	MACS2_ZMSH002C_ZMSH003C_ZMSH006B_vs_ZMSH002A_ZMSH003A_ZMSH006A_peak_37146	2164	.	8.79487	216.418	212.521	1548	scaffold_3	47039052	47040812	+	Eucgr.C02465	1760
scaffold_3	47062881	47064703	MACS2_ZMSH002C_ZMSH003C_ZMSH006B_vs_ZMSH002A_ZMSH003A_ZMSH006A_peak_37149	2402	.	6.23997	240.279	235.91	651	scaffold_3	47063038	47064120	-	Eucgr.C02466	1082
scaffold_3	47300775	47301545	MACS2_ZMSH002C_ZMSH003C_ZMSH006B_vs_ZMSH002A_ZMSH003A_ZMSH006A_peak_37185	701	.	6.74361	70.1727	68.0964	292	scaffold_3	47300889	47301538	+	Eucgr.C02472	649
scaffold_3	47363300	47365137	MACS2_ZMSH002C_ZMSH003C_ZMSH006B_vs_ZMSH002A_ZMSH003A_ZMSH006A_peak_37197	2050	.	9.40007	205.056	201.361	212	scaffold_3	47363125	47364115	-	Eucgr.C02475	815
scaffold_3	47652193	47652948	MACS2_ZMSH002C_ZMSH003C_ZMSH006B_vs_ZMSH002A_ZMSH003A_ZMSH006A_peak_37219	735	.	6.00794	73.5838	71.4783	500	scaffold_3	47652777	47655063	+	Eucgr.C02500	171
scaffold_3	47879070	47881658	MACS2_ZMSH002C_ZMSH003C_ZMSH006B_vs_ZMSH002A_ZMSH003A_ZMSH006A_peak_37309	2125	.	7.12382	212.574	208.752	1729	scaffold_3	47879503	47880135	-	Eucgr.C02503	632
scaffold_3	48074080	48075188	MACS2_ZMSH002C_ZMSH003C_ZMSH006B_vs_ZMSH002A_ZMSH003A_ZMSH006A_peak_37350	1566	.	10.8651	156.698	153.742	515	scaffold_3	48072094	48074796	+	Eucgr.C02520	716
scaffold_3	48146158	48148720	MACS2_ZMSH002C_ZMSH003C_ZMSH006B_vs_ZMSH002A_ZMSH003A_ZMSH006A_peak_37363	1537	.	10.106	153.783	150.864	872	scaffold_3	48146802	48148550	+	Eucgr.C02522	1748
scaffold_3	48168077	48170142	MACS2_ZMSH002C_ZMSH003C_ZMSH006B_vs_ZMSH002A_ZMSH003A_ZMSH006A_peak_37370	911	.	7.73093	91.1468	88.8834	1717	scaffold_3	48168272	48170234	+	Eucgr.C02523	1870
scaffold_3	48757157	48757872	MACS2_ZMSH002C_ZMSH003C_ZMSH006B_vs_ZMSH002A_ZMSH003A_ZMSH006A_peak_37418	850	.	7.51639	85.0145	82.8059	304	scaffold_3	48757128	48757794	+	Eucgr.C02556	637
scaffold_3	49489227	49491071	MACS2_ZMSH002C_ZMSH003C_ZMSH006B_vs_ZMSH002A_ZMSH003A_ZMSH006A_peak_37498	1003	.	6.76491	100.313	97.9672	668	scaffold_3	49489208	49491186	+	Eucgr.C02590	1844
scaffold_3	49561274	49562765	MACS2_ZMSH002C_ZMSH003C_ZMSH006B_vs_ZMSH002A_ZMSH003A_ZMSH006A_peak_37510	2501	.	12.2078	250.111	245.522	1149	scaffold_3	49561824	49565752	-	Eucgr.C02600	941
scaffold_3	49564984	49565863	MACS2_ZMSH002C_ZMSH003C_ZMSH006B_vs_ZMSH002A_ZMSH003A_ZMSH006A_peak_37512	1715	.	8.36304	171.528	168.369	548	scaffold_3	49561824	49565752	-	Eucgr.C02600	768
scaffold_3	50901482	50902931	MACS2_ZMSH002C_ZMSH003C_ZMSH006B_vs_ZMSH002A_ZMSH003A_ZMSH006A_peak_37597	1970	.	10.8625	197.052	193.493	1019	scaffold_3	50901903	50902817	+	Eucgr.C02668	914
scaffold_3	50929788	50931267	MACS2_ZMSH002C_ZMSH003C_ZMSH006B_vs_ZMSH002A_ZMSH003A_ZMSH006A_peak_37613	950	.	8.03157	95.0344	92.7346	962	scaffold_3	50930141	50931082	+	Eucgr.C02671	941
scaffold_3	50955400	50956464	MACS2_ZMSH002C_ZMSH003C_ZMSH006B_vs_ZMSH002A_ZMSH003A_ZMSH006A_peak_37619	1041	.	6.92493	104.194	101.811	382	scaffold_3	50955435	50956407	+	Eucgr.C02674	972
scaffold_3	50973092	50974053	MACS2_ZMSH002C_ZMSH003C_ZMSH006B_vs_ZMSH002A_ZMSH003A_ZMSH006A_peak_37623	814	.	7.34466	81.4498	79.2721	368	scaffold_3	50973408	50974102	+	Eucgr.C02676	645
scaffold_3	50996450	50997557	MACS2_ZMSH002C_ZMSH003C_ZMSH006B_vs_ZMSH002A_ZMSH003A_ZMSH006A_peak_37630	1388	.	9.25581	138.8	136.06	610	scaffold_3	50996575	50997537	+	Eucgr.C02679	962
scaffold_3	51021688	51023031	MACS2_ZMSH002C_ZMSH003C_ZMSH006B_vs_ZMSH002A_ZMSH003A_ZMSH006A_peak_37634	1528	.	9.61444	152.836	149.93	1035	scaffold_3	51022052	51022966	+	Eucgr.C02680	914
scaffold_3	51040874	51042079	MACS2_ZMSH002C_ZMSH003C_ZMSH006B_vs_ZMSH002A_ZMSH003A_ZMSH006A_peak_37642	2325	.	14.0421	232.507	228.298	512	scaffold_3	51041133	51042065	+	Eucgr.C02681	932
scaffold_3	51252936	51254930	MACS2_ZMSH002C_ZMSH003C_ZMSH006B_vs_ZMSH002A_ZMSH003A_ZMSH006A_peak_37660	2247	.	11.1815	224.715	220.666	1226	scaffold_3	51253845	51254834	+	Eucgr.C02687	989
scaffold_3	51265232	51266921	MACS2_ZMSH002C_ZMSH003C_ZMSH006B_vs_ZMSH002A_ZMSH003A_ZMSH006A_peak_37669	1545	.	10.7792	154.586	151.659	988	scaffold_3	51265514	51266489	+	Eucgr.C02688	975
scaffold_3	51301865	51303676	MACS2_ZMSH002C_ZMSH003C_ZMSH006B_vs_ZMSH002A_ZMSH003A_ZMSH006A_peak_37679	814	.	7.34466	81.4498	79.2721	193	scaffold_3	51301887	51302798	+	Eucgr.C02690	911
scaffold_3	51979707	51980293	MACS2_ZMSH002C_ZMSH003C_ZMSH006B_vs_ZMSH002A_ZMSH003A_ZMSH006A_peak_37763	735	.	6.91534	73.591	71.4838	241	scaffold_3	51977273	51980322	+	Eucgr.C02715	586
scaffold_3	52336719	52338133	MACS2_ZMSH002C_ZMSH003C_ZMSH006B_vs_ZMSH002A_ZMSH003A_ZMSH006A_peak_37813	1204	.	7.49875	120.476	117.934	313	scaffold_3	52336785	52337120	-	Eucgr.C02728	335
scaffold_3	52343285	52343835	MACS2_ZMSH002C_ZMSH003C_ZMSH006B_vs_ZMSH002A_ZMSH003A_ZMSH006A_peak_37814	750	.	5.20923	75.0438	72.9255	288	scaffold_3	52343342	52343722	-	Eucgr.C02729	380
scaffold_3	52343285	52343835	MACS2_ZMSH002C_ZMSH003C_ZMSH006B_vs_ZMSH002A_ZMSH003A_ZMSH006A_peak_37814	750	.	5.20923	75.0438	72.9255	288	scaffold_3	52342901	52350467	-	Eucgr.C02730	550
scaffold_3	52459035	52460574	MACS2_ZMSH002C_ZMSH003C_ZMSH006B_vs_ZMSH002A_ZMSH003A_ZMSH006A_peak_37834	1201	.	7.73892	120.122	117.584	406	scaffold_3	52459334	52459591	+	Eucgr.C02738	257
scaffold_3	52472657	52473331	MACS2_ZMSH002C_ZMSH003C_ZMSH006B_vs_ZMSH002A_ZMSH003A_ZMSH006A_peak_37837	767	.	5.05466	76.7169	74.5838	337	scaffold_3	52472811	52473282	-	Eucgr.C02739	471
scaffold_3	52525408	52525908	MACS2_ZMSH002C_ZMSH003C_ZMSH006B_vs_ZMSH002A_ZMSH003A_ZMSH006A_peak_37847	1021	.	7.72225	102.183	99.8207	310	scaffold_3	52525492	52527685	+	Eucgr.C02744	416
scaffold_3	52526094	52526649	MACS2_ZMSH002C_ZMSH003C_ZMSH006B_vs_ZMSH002A_ZMSH003A_ZMSH006A_peak_37848	731	.	6.2346	73.1994	71.0971	223	scaffold_3	52525492	52527685	+	Eucgr.C02744	555
scaffold_3	52527087	52527732	MACS2_ZMSH002C_ZMSH003C_ZMSH006B_vs_ZMSH002A_ZMSH003A_ZMSH006A_peak_37849	957	.	7.28644	95.7206	93.4165	272	scaffold_3	52525492	52527685	+	Eucgr.C02744	598
scaffold_3	52537813	52539431	MACS2_ZMSH002C_ZMSH003C_ZMSH006B_vs_ZMSH002A_ZMSH003A_ZMSH006A_peak_37853	1496	.	9.81588	149.634	146.767	1164	scaffold_3	52537800	52540379	-	Eucgr.C02745	1618
scaffold_3	52539718	52540851	MACS2_ZMSH002C_ZMSH003C_ZMSH006B_vs_ZMSH002A_ZMSH003A_ZMSH006A_peak_37854	1528	.	9.61444	152.836	149.93	518	scaffold_3	52537800	52540379	-	Eucgr.C02745	661
scaffold_3	52575394	52576305	MACS2_ZMSH002C_ZMSH003C_ZMSH006B_vs_ZMSH002A_ZMSH003A_ZMSH006A_peak_37865	886	.	7.1005	88.6073	86.3675	704	scaffold_3	52575451	52577861	+	Eucgr.C02747	854
scaffold_3	52576777	52577592	MACS2_ZMSH002C_ZMSH003C_ZMSH006B_vs_ZMSH002A_ZMSH003A_ZMSH006A_peak_37866	1025	.	7.54203	102.508	100.142	605	scaffold_3	52575451	52577861	+	Eucgr.C02747	815
scaffold_3	52799473	52800347	MACS2_ZMSH002C_ZMSH003C_ZMSH006B_vs_ZMSH002A_ZMSH003A_ZMSH006A_peak_37910	1517	.	8.18928	151.768	148.874	460	scaffold_3	52799739	52800556	+	Eucgr.C02759	608
scaffold_3	52823085	52825460	MACS2_ZMSH002C_ZMSH003C_ZMSH006B_vs_ZMSH002A_ZMSH003A_ZMSH006A_peak_37920	1045	.	5.96101	104.54	102.154	2005	scaffold_3	52823966	52825629	-	Eucgr.C02761	1494
scaffold_3	52838167	52840663	MACS2_ZMSH002C_ZMSH003C_ZMSH006B_vs_ZMSH002A_ZMSH003A_ZMSH006A_peak_37931	1345	.	8.29946	134.529	131.838	1876	scaffold_3	52839023	52840689	-	Eucgr.C02762	1640
scaffold_3	53051825	53052643	MACS2_ZMSH002C_ZMSH003C_ZMSH006B_vs_ZMSH002A_ZMSH003A_ZMSH006A_peak_37952	926	.	6.98743	92.6431	90.3656	354	scaffold_3	53051688	53056194	-	Eucgr.C02783	818
scaffold_3	53055334	53056280	MACS2_ZMSH002C_ZMSH003C_ZMSH006B_vs_ZMSH002A_ZMSH003A_ZMSH006A_peak_37953	1219	.	7.62365	121.984	119.425	392	scaffold_3	53051688	53056194	-	Eucgr.C02783	860
scaffold_3	53085226	53085862	MACS2_ZMSH002C_ZMSH003C_ZMSH006B_vs_ZMSH002A_ZMSH003A_ZMSH006A_peak_37963	800	.	6.64805	80.0963	77.9327	249	scaffold_3	53085414	53087941	+	Eucgr.C02787	448
scaffold_3	53086215	53088042	MACS2_ZMSH002C_ZMSH003C_ZMSH006B_vs_ZMSH002A_ZMSH003A_ZMSH006A_peak_37964	1620	.	11.1227	162.008	158.983	1619	scaffold_3	53085414	53087941	+	Eucgr.C02787	1726
scaffold_3	53182618	53183051	MACS2_ZMSH002C_ZMSH003C_ZMSH006B_vs_ZMSH002A_ZMSH003A_ZMSH006A_peak_37988	867	.	6.11714	86.7589	84.5356	215	scaffold_3	53182677	53183416	-	Eucgr.C02798	374
scaffold_3	53227176	53228422	MACS2_ZMSH002C_ZMSH003C_ZMSH006B_vs_ZMSH002A_ZMSH003A_ZMSH006A_peak_37991	1777	.	10.3396	177.728	174.479	813	scaffold_3	53227356	53228091	-	Eucgr.C02807	735
scaffold_3	53294918	53296518	MACS2_ZMSH002C_ZMSH003C_ZMSH006B_vs_ZMSH002A_ZMSH003A_ZMSH006A_peak_37995	1878	.	9.74239	187.852	184.443	1038	scaffold_3	53294671	53296202	-	Eucgr.C02812	1284
scaffold_3	53306195	53307463	MACS2_ZMSH002C_ZMSH003C_ZMSH006B_vs_ZMSH002A_ZMSH003A_ZMSH006A_peak_37996	1179	.	7.28916	117.9	115.384	672	scaffold_3	53306835	53313317	+	Eucgr.C02815	628
scaffold_3	53632325	53633110	MACS2_ZMSH002C_ZMSH003C_ZMSH006B_vs_ZMSH002A_ZMSH003A_ZMSH006A_peak_38068	701	.	5.46121	70.1115	68.0371	156	scaffold_3	53631265	53634082	+	Eucgr.C02825	785
scaffold_3	53633632	53634173	MACS2_ZMSH002C_ZMSH003C_ZMSH006B_vs_ZMSH002A_ZMSH003A_ZMSH006A_peak_38069	1194	.	6.04013	119.415	116.884	228	scaffold_3	53631265	53634082	+	Eucgr.C02825	450
scaffold_3	53687040	53687694	MACS2_ZMSH002C_ZMSH003C_ZMSH006B_vs_ZMSH002A_ZMSH003A_ZMSH006A_peak_38078	1059	.	6.98758	105.939	103.539	278	scaffold_3	53687133	53688851	+	Eucgr.C02832	561
scaffold_3	53839396	53841684	MACS2_ZMSH002C_ZMSH003C_ZMSH006B_vs_ZMSH002A_ZMSH003A_ZMSH006A_peak_38086	2343	.	11.4912	234.338	230.091	1867	scaffold_3	53839792	53841600	-	Eucgr.C02840	1808
scaffold_3	53889850	53891144	MACS2_ZMSH002C_ZMSH003C_ZMSH006B_vs_ZMSH002A_ZMSH003A_ZMSH006A_peak_38087	2154	.	11.1186	215.476	211.597	1015	scaffold_3	53890457	53892274	-	Eucgr.C02844	687
scaffold_3	53891415	53892377	MACS2_ZMSH002C_ZMSH003C_ZMSH006B_vs_ZMSH002A_ZMSH003A_ZMSH006A_peak_38088	2905	.	14.0755	290.546	284.961	506	scaffold_3	53890457	53892274	-	Eucgr.C02844	859
scaffold_3	54005249	54006405	MACS2_ZMSH002C_ZMSH003C_ZMSH006B_vs_ZMSH002A_ZMSH003A_ZMSH006A_peak_38089	2130	.	10.8099	213.097	209.261	849	scaffold_3	54005681	54007488	-	Eucgr.C02851	724
scaffold_3	54006673	54007536	MACS2_ZMSH002C_ZMSH003C_ZMSH006B_vs_ZMSH002A_ZMSH003A_ZMSH006A_peak_38090	1946	.	9.48348	194.663	191.145	411	scaffold_3	54005681	54007488	-	Eucgr.C02851	815
scaffold_3	54063872	54065273	MACS2_ZMSH002C_ZMSH003C_ZMSH006B_vs_ZMSH002A_ZMSH003A_ZMSH006A_peak_38092	1925	.	10.5867	192.587	189.101	1014	scaffold_3	54064474	54066280	-	Eucgr.C02855	799
scaffold_3	54065609	54066401	MACS2_ZMSH002C_ZMSH003C_ZMSH006B_vs_ZMSH002A_ZMSH003A_ZMSH006A_peak_38093	2330	.	10.2469	233.034	228.815	324	scaffold_3	54064474	54066280	-	Eucgr.C02855	671
scaffold_3	54492728	54493680	MACS2_ZMSH002C_ZMSH003C_ZMSH006B_vs_ZMSH002A_ZMSH003A_ZMSH006A_peak_38110	1191	.	7.30976	119.191	116.662	395	scaffold_3	54493459	54496295	-	Eucgr.C02887	221
scaffold_3	54493729	54495077	MACS2_ZMSH002C_ZMSH003C_ZMSH006B_vs_ZMSH002A_ZMSH003A_ZMSH006A_peak_38111	1531	.	9.19313	153.161	150.249	937	scaffold_3	54493459	54496295	-	Eucgr.C02887	1348
scaffold_3	54631501	54632129	MACS2_ZMSH002C_ZMSH003C_ZMSH006B_vs_ZMSH002A_ZMSH003A_ZMSH006A_peak_38125	1652	.	8.86948	165.277	162.208	220	scaffold_3	54631688	54639381	+	Eucgr.C02901	441
scaffold_3	54726859	54727284	MACS2_ZMSH002C_ZMSH003C_ZMSH006B_vs_ZMSH002A_ZMSH003A_ZMSH006A_peak_38149	918	.	7.0078	91.8527	89.5838	235	scaffold_3	54725750	54730518	+	Eucgr.C02910	425
scaffold_3	54727523	54728095	MACS2_ZMSH002C_ZMSH003C_ZMSH006B_vs_ZMSH002A_ZMSH003A_ZMSH006A_peak_38150	1015	.	6.70853	101.578	99.2194	382	scaffold_3	54725750	54730518	+	Eucgr.C02910	572
scaffold_3	54729150	54729626	MACS2_ZMSH002C_ZMSH003C_ZMSH006B_vs_ZMSH002A_ZMSH003A_ZMSH006A_peak_38152	866	.	6.35062	86.6534	84.4312	267	scaffold_3	54725750	54730518	+	Eucgr.C02910	476
scaffold_3	54747340	54749605	MACS2_ZMSH002C_ZMSH003C_ZMSH006B_vs_ZMSH002A_ZMSH003A_ZMSH006A_peak_38161	901	.	7.05279	90.1573	87.9035	1354	scaffold_3	54747727	54751034	+	Eucgr.C02911	1878
scaffold_3	54843162	54845576	MACS2_ZMSH002C_ZMSH003C_ZMSH006B_vs_ZMSH002A_ZMSH003A_ZMSH006A_peak_38186	1010	.	5.07648	101.038	98.6839	794	scaffold_3	54843335	54845455	+	Eucgr.C02918	2120
scaffold_3	54884260	54885536	MACS2_ZMSH002C_ZMSH003C_ZMSH006B_vs_ZMSH002A_ZMSH003A_ZMSH006A_peak_38198	797	.	6.81807	79.777	77.6166	336	scaffold_3	54881210	54887627	+	Eucgr.C02920	1276
scaffold_3	54970275	54971731	MACS2_ZMSH002C_ZMSH003C_ZMSH006B_vs_ZMSH002A_ZMSH003A_ZMSH006A_peak_38215	1040	.	7.00049	104.089	101.708	670	scaffold_3	54970289	54971802	+	Eucgr.C02928	1442
scaffold_3	55009709	55010264	MACS2_ZMSH002C_ZMSH003C_ZMSH006B_vs_ZMSH002A_ZMSH003A_ZMSH006A_peak_38234	1531	.	9.19313	153.161	150.249	326	scaffold_3	55009820	55014790	+	Eucgr.C02930	444
scaffold_3	55010703	55012197	MACS2_ZMSH002C_ZMSH003C_ZMSH006B_vs_ZMSH002A_ZMSH003A_ZMSH006A_peak_38235	2012	.	11.1164	201.246	197.618	716	scaffold_3	55009820	55014790	+	Eucgr.C02930	1494
scaffold_3	55056640	55057592	MACS2_ZMSH002C_ZMSH003C_ZMSH006B_vs_ZMSH002A_ZMSH003A_ZMSH006A_peak_38239	1185	.	8.43828	118.551	116.027	442	scaffold_3	55055995	55060589	+	Eucgr.C02932	952
scaffold_3	55125657	55126340	MACS2_ZMSH002C_ZMSH003C_ZMSH006B_vs_ZMSH002A_ZMSH003A_ZMSH006A_peak_38255	1724	.	9.32239	172.427	169.257	404	scaffold_3	55125643	55129714	-	Eucgr.C02938	683
scaffold_3	55126443	55129447	MACS2_ZMSH002C_ZMSH003C_ZMSH006B_vs_ZMSH002A_ZMSH003A_ZMSH006A_peak_38256	1232	.	6.90674	123.237	120.665	1048	scaffold_3	55125643	55129714	-	Eucgr.C02938	3004
scaffold_3	55286296	55287447	MACS2_ZMSH002C_ZMSH003C_ZMSH006B_vs_ZMSH002A_ZMSH003A_ZMSH006A_peak_38287	846	.	7.23323	84.6055	82.4013	590	scaffold_3	55285357	55287479	+	Eucgr.C02944	1151
scaffold_3	57074449	57075807	MACS2_ZMSH002C_ZMSH003C_ZMSH006B_vs_ZMSH002A_ZMSH003A_ZMSH006A_peak_38345	1543	.	7.976	154.394	151.469	230	scaffold_3	57074351	57075105	-	Eucgr.C03025	656
scaffold_3	57087907	57089713	MACS2_ZMSH002C_ZMSH003C_ZMSH006B_vs_ZMSH002A_ZMSH003A_ZMSH006A_peak_38348	1349	.	9.92058	134.91	132.212	1003	scaffold_3	57088154	57089748	+	Eucgr.C03026	1559
scaffold_3	57098278	57099821	MACS2_ZMSH002C_ZMSH003C_ZMSH006B_vs_ZMSH002A_ZMSH003A_ZMSH006A_peak_38350	904	.	7.77398	90.4412	88.1839	406	scaffold_3	57099284	57106968	+	Eucgr.C03027	537
scaffold_3	57106392	57107848	MACS2_ZMSH002C_ZMSH003C_ZMSH006B_vs_ZMSH002A_ZMSH003A_ZMSH006A_peak_38353	710	.	6.02401	71.0804	68.9964	1096	scaffold_3	57099284	57106968	+	Eucgr.C03027	576
scaffold_3	57451406	57451970	MACS2_ZMSH002C_ZMSH003C_ZMSH006B_vs_ZMSH002A_ZMSH003A_ZMSH006A_peak_38402	1351	.	8.89982	135.137	132.438	312	scaffold_3	57450453	57453363	-	Eucgr.C03048	564
scaffold_3	57657837	57658647	MACS2_ZMSH002C_ZMSH003C_ZMSH006B_vs_ZMSH002A_ZMSH003A_ZMSH006A_peak_38467	1789	.	8.3153	178.959	175.691	396	scaffold_3	57650767	57658422	-	Eucgr.C03067	585
scaffold_3	58566813	58569025	MACS2_ZMSH002C_ZMSH003C_ZMSH006B_vs_ZMSH002A_ZMSH003A_ZMSH006A_peak_38521	1154	.	5.91895	115.482	112.99	543	scaffold_3	58566876	58571474	+	Eucgr.C03101	2149
scaffold_3	58623808	58624648	MACS2_ZMSH002C_ZMSH003C_ZMSH006B_vs_ZMSH002A_ZMSH003A_ZMSH006A_peak_38530	895	.	5.22469	89.5346	87.2858	203	scaffold_3	58622646	58627323	+	Eucgr.C03105	840
scaffold_3	59159033	59160148	MACS2_ZMSH002C_ZMSH003C_ZMSH006B_vs_ZMSH002A_ZMSH003A_ZMSH006A_peak_38575	1484	.	8.57333	148.49	145.635	332	scaffold_3	59159847	59163140	+	Eucgr.C03118	301
scaffold_3	59161593	59163112	MACS2_ZMSH002C_ZMSH003C_ZMSH006B_vs_ZMSH002A_ZMSH003A_ZMSH006A_peak_38577	1313	.	6.59116	131.367	128.709	701	scaffold_3	59161893	59162612	+	Eucgr.C03119	719
scaffold_3	59161593	59163112	MACS2_ZMSH002C_ZMSH003C_ZMSH006B_vs_ZMSH002A_ZMSH003A_ZMSH006A_peak_38577	1313	.	6.59116	131.367	128.709	701	scaffold_3	59159847	59163140	+	Eucgr.C03118	1519
scaffold_3	59458234	59459399	MACS2_ZMSH002C_ZMSH003C_ZMSH006B_vs_ZMSH002A_ZMSH003A_ZMSH006A_peak_38606	788	.	7.17293	78.8049	76.6518	588	scaffold_3	59458356	59459303	+	Eucgr.C03130	947
scaffold_3	59673080	59673957	MACS2_ZMSH002C_ZMSH003C_ZMSH006B_vs_ZMSH002A_ZMSH003A_ZMSH006A_peak_38620	718	.	6.82948	71.876	69.7842	185	scaffold_3	59673145	59674975	+	Eucgr.C03138	812
scaffold_3	59867761	59868970	MACS2_ZMSH002C_ZMSH003C_ZMSH006B_vs_ZMSH002A_ZMSH003A_ZMSH006A_peak_38645	919	.	5.64553	91.9659	89.696	245	scaffold_3	59867789	59869276	+	Eucgr.C03150	1181
scaffold_3	59875078	59876361	MACS2_ZMSH002C_ZMSH003C_ZMSH006B_vs_ZMSH002A_ZMSH003A_ZMSH006A_peak_38646	1046	.	6.72469	104.691	102.304	312	scaffold_3	59874937	59876117	-	Eucgr.C03151	1039
scaffold_3	59888355	59889579	MACS2_ZMSH002C_ZMSH003C_ZMSH006B_vs_ZMSH002A_ZMSH003A_ZMSH006A_peak_38652	1050	.	7.46497	105.029	102.639	589	scaffold_3	59887802	59889224	+	Eucgr.C03152	869
scaffold_3	59966156	59966943	MACS2_ZMSH002C_ZMSH003C_ZMSH006B_vs_ZMSH002A_ZMSH003A_ZMSH006A_peak_38681	1007	.	6.34586	100.755	98.4042	388	scaffold_3	59961146	59966827	+	Eucgr.C03157	671
scaffold_3	60073366	60074353	MACS2_ZMSH002C_ZMSH003C_ZMSH006B_vs_ZMSH002A_ZMSH003A_ZMSH006A_peak_38718	703	.	3.65506	70.3974	68.3197	273	scaffold_3	60073379	60074486	+	Eucgr.C03163	974
scaffold_3	60199981	60201185	MACS2_ZMSH002C_ZMSH003C_ZMSH006B_vs_ZMSH002A_ZMSH003A_ZMSH006A_peak_38737	1092	.	6.76542	109.239	106.807	477	scaffold_3	60198137	60201023	-	Eucgr.C03170	1042
scaffold_3	60261984	60263859	MACS2_ZMSH002C_ZMSH003C_ZMSH006B_vs_ZMSH002A_ZMSH003A_ZMSH006A_peak_38747	2355	.	10.9227	235.552	231.284	1245	scaffold_3	60262573	60263511	-	Eucgr.C03175	938
scaffold_3	60286085	60289349	MACS2_ZMSH002C_ZMSH003C_ZMSH006B_vs_ZMSH002A_ZMSH003A_ZMSH006A_peak_38756	1882	.	9.39257	188.267	184.853	561	scaffold_3	60286306	60289756	+	Eucgr.C03177	3043
scaffold_3	60412490	60413674	MACS2_ZMSH002C_ZMSH003C_ZMSH006B_vs_ZMSH002A_ZMSH003A_ZMSH006A_peak_38767	1066	.	6.88272	106.657	104.25	513	scaffold_3	60412199	60413492	-	Eucgr.C03190	1002
scaffold_3	60537433	60537927	MACS2_ZMSH002C_ZMSH003C_ZMSH006B_vs_ZMSH002A_ZMSH003A_ZMSH006A_peak_38774	980	.	7.8795	98.0807	95.7549	299	scaffold_3	60537448	60538073	+	Eucgr.C03202	479
scaffold_3	60550646	60555184	MACS2_ZMSH002C_ZMSH003C_ZMSH006B_vs_ZMSH002A_ZMSH003A_ZMSH006A_peak_38777	845	.	6.0925	84.5613	82.3575	3596	scaffold_3	60550429	60550912	+	Eucgr.C03203	266
scaffold_3	60550646	60555184	MACS2_ZMSH002C_ZMSH003C_ZMSH006B_vs_ZMSH002A_ZMSH003A_ZMSH006A_peak_38777	845	.	6.0925	84.5613	82.3575	3596	scaffold_3	60551096	60554695	+	Eucgr.C03204	3599
scaffold_3	60575804	60578284	MACS2_ZMSH002C_ZMSH003C_ZMSH006B_vs_ZMSH002A_ZMSH003A_ZMSH006A_peak_38782	975	.	6.23969	97.5062	95.1847	1158	scaffold_3	60577228	60580950	+	Eucgr.C03205	1056
scaffold_3	60578354	60582281	MACS2_ZMSH002C_ZMSH003C_ZMSH006B_vs_ZMSH002A_ZMSH003A_ZMSH006A_peak_38783	1600	.	8.74075	160.1	157.1	2163	scaffold_3	60577228	60580950	+	Eucgr.C03205	2596
scaffold_3	60621545	60623329	MACS2_ZMSH002C_ZMSH003C_ZMSH006B_vs_ZMSH002A_ZMSH003A_ZMSH006A_peak_38804	881	.	5.50618	88.1777	85.9421	927	scaffold_3	60618753	60623130	+	Eucgr.C03207	1585
scaffold_3	60830687	60831336	MACS2_ZMSH002C_ZMSH003C_ZMSH006B_vs_ZMSH002A_ZMSH003A_ZMSH006A_peak_38815	717	.	6.28297	71.7277	69.6389	207	scaffold_3	60830823	60832490	+	Eucgr.C03214	513
scaffold_3	61444907	61445952	MACS2_ZMSH002C_ZMSH003C_ZMSH006B_vs_ZMSH002A_ZMSH003A_ZMSH006A_peak_38835	715	.	5.73128	71.5382	69.4504	305	scaffold_3	61445032	61446110	+	Eucgr.C03239	920
scaffold_3	61664255	61665428	MACS2_ZMSH002C_ZMSH003C_ZMSH006B_vs_ZMSH002A_ZMSH003A_ZMSH006A_peak_38856	741	.	4.17389	74.198	72.0868	216	scaffold_3	61664328	61666839	+	Eucgr.C03246	1100
scaffold_3	61710512	61711587	MACS2_ZMSH002C_ZMSH003C_ZMSH006B_vs_ZMSH002A_ZMSH003A_ZMSH006A_peak_38866	946	.	5.89889	94.6596	92.3652	245	scaffold_3	61709358	61712156	+	Eucgr.C03248	1075
scaffold_3	62395836	62397362	MACS2_ZMSH002C_ZMSH003C_ZMSH006B_vs_ZMSH002A_ZMSH003A_ZMSH006A_peak_38926	1322	.	7.40759	132.22	129.552	511	scaffold_3	62395889	62399175	-	Eucgr.C03288	1473
scaffold_3	62397573	62398431	MACS2_ZMSH002C_ZMSH003C_ZMSH006B_vs_ZMSH002A_ZMSH003A_ZMSH006A_peak_38927	1269	.	7.24833	126.953	124.343	615	scaffold_3	62395889	62399175	-	Eucgr.C03288	858
scaffold_3	62398601	62399902	MACS2_ZMSH002C_ZMSH003C_ZMSH006B_vs_ZMSH002A_ZMSH003A_ZMSH006A_peak_38928	1998	.	9.39787	199.871	196.266	515	scaffold_3	62395889	62399175	-	Eucgr.C03288	574
scaffold_3	62408659	62410525	MACS2_ZMSH002C_ZMSH003C_ZMSH006B_vs_ZMSH002A_ZMSH003A_ZMSH006A_peak_38934	1600	.	8.74075	160.1	157.1	1282	scaffold_3	62409829	62410386	+	Eucgr.C03289	557
scaffold_3	62418829	62419778	MACS2_ZMSH002C_ZMSH003C_ZMSH006B_vs_ZMSH002A_ZMSH003A_ZMSH006A_peak_38937	1213	.	7.66108	121.361	118.809	648	scaffold_3	62418889	62419928	+	Eucgr.C03290	889
scaffold_3	62492625	62493510	MACS2_ZMSH002C_ZMSH003C_ZMSH006B_vs_ZMSH002A_ZMSH003A_ZMSH006A_peak_38941	1836	.	6.88592	183.671	180.329	261	scaffold_3	62492685	62493779	+	Eucgr.C03297	825
scaffold_3	62541790	62542642	MACS2_ZMSH002C_ZMSH003C_ZMSH006B_vs_ZMSH002A_ZMSH003A_ZMSH006A_peak_38945	996	.	6.88927	99.6693	97.3289	611	scaffold_3	62541594	62544070	-	Eucgr.C03301	852
scaffold_3	62542766	62544123	MACS2_ZMSH002C_ZMSH003C_ZMSH006B_vs_ZMSH002A_ZMSH003A_ZMSH006A_peak_38946	1196	.	7.34723	119.659	117.125	1016	scaffold_3	62541594	62544070	-	Eucgr.C03301	1304
scaffold_3	63522036	63522960	MACS2_ZMSH002C_ZMSH003C_ZMSH006B_vs_ZMSH002A_ZMSH003A_ZMSH006A_peak_39024	850	.	7.51639	85.0145	82.8059	308	scaffold_3	63522081	63522714	-	Eucgr.C03347	633
scaffold_3	63840061	63840858	MACS2_ZMSH002C_ZMSH003C_ZMSH006B_vs_ZMSH002A_ZMSH003A_ZMSH006A_peak_39059	850	.	7.51639	85.0145	82.8059	500	scaffold_3	63839813	63840762	-	Eucgr.C03354	701
scaffold_3	64286393	64286939	MACS2_ZMSH002C_ZMSH003C_ZMSH006B_vs_ZMSH002A_ZMSH003A_ZMSH006A_peak_39097	922	.	7.85984	92.2708	89.9976	265	scaffold_3	64284137	64290153	+	Eucgr.C03383	546
scaffold_3	64599870	64601825	MACS2_ZMSH002C_ZMSH003C_ZMSH006B_vs_ZMSH002A_ZMSH003A_ZMSH006A_peak_39143	2239	.	10.7999	223.964	219.929	1041	scaffold_3	64599962	64601314	-	Eucgr.C03411	1352
scaffold_3	64611618	64613741	MACS2_ZMSH002C_ZMSH003C_ZMSH006B_vs_ZMSH002A_ZMSH003A_ZMSH006A_peak_39152	1543	.	7.976	154.394	151.469	989	scaffold_3	64611701	64613080	-	Eucgr.C03413	1379
scaffold_3	64625242	64627105	MACS2_ZMSH002C_ZMSH003C_ZMSH006B_vs_ZMSH002A_ZMSH003A_ZMSH006A_peak_39158	2156	.	10.5646	215.62	211.739	1022	scaffold_3	64625304	64626656	-	Eucgr.C03414	1352
scaffold_3	64786386	64787860	MACS2_ZMSH002C_ZMSH003C_ZMSH006B_vs_ZMSH002A_ZMSH003A_ZMSH006A_peak_39195	1045	.	5.96101	104.54	102.154	997	scaffold_3	64784715	64787771	-	Eucgr.C03435	1385
scaffold_3	64801642	64802323	MACS2_ZMSH002C_ZMSH003C_ZMSH006B_vs_ZMSH002A_ZMSH003A_ZMSH006A_peak_39204	1577	.	9.72263	157.735	154.767	377	scaffold_3	64801313	64802156	-	Eucgr.C03439	514
scaffold_3	64820163	64820999	MACS2_ZMSH002C_ZMSH003C_ZMSH006B_vs_ZMSH002A_ZMSH003A_ZMSH006A_peak_39214	853	.	5.11173	85.37	83.1581	403	scaffold_3	64819804	64822995	-	Eucgr.C03440	836
scaffold_3	64821670	64822969	MACS2_ZMSH002C_ZMSH003C_ZMSH006B_vs_ZMSH002A_ZMSH003A_ZMSH006A_peak_39215	812	.	4.77743	81.2993	79.1245	775	scaffold_3	64819804	64822995	-	Eucgr.C03440	1299
scaffold_3	64837465	64838419	MACS2_ZMSH002C_ZMSH003C_ZMSH006B_vs_ZMSH002A_ZMSH003A_ZMSH006A_peak_39223	1091	.	8.71849	109.182	106.751	447	scaffold_3	64837687	64840221	-	Eucgr.C03441	732
scaffold_3	64839450	64840624	MACS2_ZMSH002C_ZMSH003C_ZMSH006B_vs_ZMSH002A_ZMSH003A_ZMSH006A_peak_39224	1156	.	8.91331	115.622	113.129	341	scaffold_3	64837687	64840221	-	Eucgr.C03441	771
scaffold_3	64866192	64868459	MACS2_ZMSH002C_ZMSH003C_ZMSH006B_vs_ZMSH002A_ZMSH003A_ZMSH006A_peak_39238	1743	.	9.38232	174.397	171.198	1940	scaffold_3	64864249	64866642	-	Eucgr.C03444	450
scaffold_3	65005559	65006942	MACS2_ZMSH002C_ZMSH003C_ZMSH006B_vs_ZMSH002A_ZMSH003A_ZMSH006A_peak_39276	945	.	5.95262	94.5296	92.2358	784	scaffold_3	65003688	65006891	-	Eucgr.C03454	1332
scaffold_3	65038120	65039343	MACS2_ZMSH002C_ZMSH003C_ZMSH006B_vs_ZMSH002A_ZMSH003A_ZMSH006A_peak_39293	1083	.	6.94078	108.365	105.943	611	scaffold_3	65038060	65041243	-	Eucgr.C03456	1223
scaffold_3	65039832	65041271	MACS2_ZMSH002C_ZMSH003C_ZMSH006B_vs_ZMSH002A_ZMSH003A_ZMSH006A_peak_39294	1130	.	6.98151	113.009	110.542	829	scaffold_3	65038060	65041243	-	Eucgr.C03456	1411
scaffold_3	65079671	65081431	MACS2_ZMSH002C_ZMSH003C_ZMSH006B_vs_ZMSH002A_ZMSH003A_ZMSH006A_peak_39312	2081	.	10.8426	208.135	204.388	896	scaffold_3	65078223	65081227	-	Eucgr.C03457	1556
scaffold_3	65188567	65190021	MACS2_ZMSH002C_ZMSH003C_ZMSH006B_vs_ZMSH002A_ZMSH003A_ZMSH006A_peak_39377	2112	.	10.9904	211.241	207.438	968	scaffold_3	65186359	65188699	-	Eucgr.C03463	132
scaffold_3	65188567	65190021	MACS2_ZMSH002C_ZMSH003C_ZMSH006B_vs_ZMSH002A_ZMSH003A_ZMSH006A_peak_39377	2112	.	10.9904	211.241	207.438	968	scaffold_3	65189113	65189775	-	Eucgr.C03464	662
scaffold_3	65230833	65231856	MACS2_ZMSH002C_ZMSH003C_ZMSH006B_vs_ZMSH002A_ZMSH003A_ZMSH006A_peak_39394	1095	.	8.63247	109.589	107.155	561	scaffold_3	65230721	65233828	-	Eucgr.C03465	1023
scaffold_3	65232336	65234075	MACS2_ZMSH002C_ZMSH003C_ZMSH006B_vs_ZMSH002A_ZMSH003A_ZMSH006A_peak_39395	1080	.	8.45967	108.037	105.618	916	scaffold_3	65230721	65233828	-	Eucgr.C03465	1492
scaffold_3	65300050	65301872	MACS2_ZMSH002C_ZMSH003C_ZMSH006B_vs_ZMSH002A_ZMSH003A_ZMSH006A_peak_39429	1294	.	8.36691	129.418	126.783	1313	scaffold_3	65297187	65300512	-	Eucgr.C03469	462
scaffold_3	65300050	65301872	MACS2_ZMSH002C_ZMSH003C_ZMSH006B_vs_ZMSH002A_ZMSH003A_ZMSH006A_peak_39429	1294	.	8.36691	129.418	126.783	1313	scaffold_3	65300933	65301432	-	Eucgr.C03470	499
scaffold_3	65352281	65353922	MACS2_ZMSH002C_ZMSH003C_ZMSH006B_vs_ZMSH002A_ZMSH003A_ZMSH006A_peak_39434	2221	.	10.6568	222.108	218.108	318	scaffold_3	65351424	65354756	-	Eucgr.C03476	1641
scaffold_3	65354051	65355198	MACS2_ZMSH002C_ZMSH003C_ZMSH006B_vs_ZMSH002A_ZMSH003A_ZMSH006A_peak_39435	1305	.	8.26692	130.57	127.921	666	scaffold_3	65351424	65354756	-	Eucgr.C03476	705
scaffold_3	65564349	65564741	MACS2_ZMSH002C_ZMSH003C_ZMSH006B_vs_ZMSH002A_ZMSH003A_ZMSH006A_peak_39452	693	.	6.65775	69.3256	67.2578	198	scaffold_3	65564477	65564803	+	Eucgr.C03486	264
scaffold_3	67418239	67419072	MACS2_ZMSH002C_ZMSH003C_ZMSH006B_vs_ZMSH002A_ZMSH003A_ZMSH006A_peak_39535	749	.	4.8367	74.9567	72.8398	512	scaffold_3	67418016	67418982	-	Eucgr.C03535	743
scaffold_3	67435878	67436878	MACS2_ZMSH002C_ZMSH003C_ZMSH006B_vs_ZMSH002A_ZMSH003A_ZMSH006A_peak_39542	1688	.	10.0231	168.836	165.717	459	scaffold_3	67435957	67436591	-	Eucgr.C03536	634
scaffold_3	67454668	67455676	MACS2_ZMSH002C_ZMSH003C_ZMSH006B_vs_ZMSH002A_ZMSH003A_ZMSH006A_peak_39552	1130	.	8.89021	113.044	110.576	572	scaffold_3	67454457	67455435	-	Eucgr.C03537	767
scaffold_3	67504769	67506585	MACS2_ZMSH002C_ZMSH003C_ZMSH006B_vs_ZMSH002A_ZMSH003A_ZMSH006A_peak_39567	718	.	6.82948	71.876	69.7842	1216	scaffold_3	67504700	67506243	-	Eucgr.C03542	1474
scaffold_3	67526432	67527630	MACS2_ZMSH002C_ZMSH003C_ZMSH006B_vs_ZMSH002A_ZMSH003A_ZMSH006A_peak_39577	903	.	7.50805	90.3842	88.1287	610	scaffold_3	67525712	67527256	-	Eucgr.C03545	824
scaffold_3	67529742	67530634	MACS2_ZMSH002C_ZMSH003C_ZMSH006B_vs_ZMSH002A_ZMSH003A_ZMSH006A_peak_39578	808	.	6.33973	80.8476	78.6765	258	scaffold_3	67529844	67530431	+	Eucgr.C03546	587
scaffold_3	67598724	67599471	MACS2_ZMSH002C_ZMSH003C_ZMSH006B_vs_ZMSH002A_ZMSH003A_ZMSH006A_peak_39596	713	.	6.24132	71.3274	69.2421	467	scaffold_3	67597707	67599330	-	Eucgr.C03550	606
scaffold_3	67609100	67610687	MACS2_ZMSH002C_ZMSH003C_ZMSH006B_vs_ZMSH002A_ZMSH003A_ZMSH006A_peak_39605	870	.	6.22867	87.0827	84.8554	904	scaffold_3	67608270	67617414	-	Eucgr.C03551	1587
scaffold_3	67612444	67612926	MACS2_ZMSH002C_ZMSH003C_ZMSH006B_vs_ZMSH002A_ZMSH003A_ZMSH006A_peak_39607	707	.	5.66934	70.7671	68.6861	213	scaffold_3	67608270	67617414	-	Eucgr.C03551	482
scaffold_3	67628941	67629958	MACS2_ZMSH002C_ZMSH003C_ZMSH006B_vs_ZMSH002A_ZMSH003A_ZMSH006A_peak_39612	773	.	7.00181	77.3298	75.1898	825	scaffold_3	67628201	67629747	-	Eucgr.C03552	806
scaffold_3	67667213	67668120	MACS2_ZMSH002C_ZMSH003C_ZMSH006B_vs_ZMSH002A_ZMSH003A_ZMSH006A_peak_39626	916	.	6.44544	91.6071	89.3402	580	scaffold_3	67667353	67669227	-	Eucgr.C03555	767
scaffold_3	67668891	67669501	MACS2_ZMSH002C_ZMSH003C_ZMSH006B_vs_ZMSH002A_ZMSH003A_ZMSH006A_peak_39627	954	.	7.25618	95.4137	93.1113	237	scaffold_3	67667353	67669227	-	Eucgr.C03555	336
scaffold_3	67763068	67763812	MACS2_ZMSH002C_ZMSH003C_ZMSH006B_vs_ZMSH002A_ZMSH003A_ZMSH006A_peak_39635	1095	.	7.57421	109.542	107.108	406	scaffold_3	67763042	67763817	+	Eucgr.C03568	744
scaffold_3	68174140	68174510	MACS2_ZMSH002C_ZMSH003C_ZMSH006B_vs_ZMSH002A_ZMSH003A_ZMSH006A_peak_39655	788	.	7.17293	78.8049	76.6518	171	scaffold_3	68174207	68177780	+	Eucgr.C03594	303
scaffold_3	69742554	69744918	MACS2_ZMSH002C_ZMSH003C_ZMSH006B_vs_ZMSH002A_ZMSH003A_ZMSH006A_peak_39724	1834	.	8.8534	183.453	180.116	333	scaffold_3	69742420	69744345	-	Eucgr.C03653	1791
scaffold_3	69794266	69797047	MACS2_ZMSH002C_ZMSH003C_ZMSH006B_vs_ZMSH002A_ZMSH003A_ZMSH006A_peak_39744	1589	.	9.60243	158.936	155.95	1715	scaffold_3	69794331	69796103	-	Eucgr.C03655	1772
scaffold_3	69891787	69892261	MACS2_ZMSH002C_ZMSH003C_ZMSH006B_vs_ZMSH002A_ZMSH003A_ZMSH006A_peak_39773	841	.	6.3774	84.16	81.9594	244	scaffold_3	69890224	69892539	-	Eucgr.C03658	474
scaffold_3	70498057	70498922	MACS2_ZMSH002C_ZMSH003C_ZMSH006B_vs_ZMSH002A_ZMSH003A_ZMSH006A_peak_39845	982	.	6.59092	98.2147	95.8881	457	scaffold_3	70493265	70498541	-	Eucgr.C03703	484
scaffold_3	70701611	70703410	MACS2_ZMSH002C_ZMSH003C_ZMSH006B_vs_ZMSH002A_ZMSH003A_ZMSH006A_peak_39860	1005	.	7.24018	100.543	98.1946	1189	scaffold_3	70701394	70703081	-	Eucgr.C03722	1470
scaffold_3	70711778	70713554	MACS2_ZMSH002C_ZMSH003C_ZMSH006B_vs_ZMSH002A_ZMSH003A_ZMSH006A_peak_39864	1207	.	7.69949	120.741	118.196	1224	scaffold_3	70711768	70713251	-	Eucgr.C03723	1473
scaffold_3	71081618	71082767	MACS2_ZMSH002C_ZMSH003C_ZMSH006B_vs_ZMSH002A_ZMSH003A_ZMSH006A_peak_39883	1783	.	7.08139	178.382	175.123	687	scaffold_3	71078335	71082361	-	Eucgr.C03762	743
scaffold_3	71121479	71122463	MACS2_ZMSH002C_ZMSH003C_ZMSH006B_vs_ZMSH002A_ZMSH003A_ZMSH006A_peak_39893	1527	.	7.27896	152.738	149.833	532	scaffold_3	71121492	71122279	+	Eucgr.C03766	787
scaffold_3	71127237	71129105	MACS2_ZMSH002C_ZMSH003C_ZMSH006B_vs_ZMSH002A_ZMSH003A_ZMSH006A_peak_39897	1712	.	7.37306	171.219	168.066	1589	scaffold_3	71127410	71127919	+	Eucgr.C03767	509
scaffold_3	71130778	71131632	MACS2_ZMSH002C_ZMSH003C_ZMSH006B_vs_ZMSH002A_ZMSH003A_ZMSH006A_peak_39899	2851	.	11.4263	285.158	279.689	395	scaffold_3	71130911	71131414	+	Eucgr.C03768	503
scaffold_3	71148056	71149739	MACS2_ZMSH002C_ZMSH003C_ZMSH006B_vs_ZMSH002A_ZMSH003A_ZMSH006A_peak_39908	1010	.	4.99471	101.008	98.6534	1315	scaffold_3	71147594	71149275	-	Eucgr.C03771	1219
scaffold_3	71163254	71164999	MACS2_ZMSH002C_ZMSH003C_ZMSH006B_vs_ZMSH002A_ZMSH003A_ZMSH006A_peak_39919	2990	.	9.24075	299.056	293.313	319	scaffold_3	71163414	71163917	+	Eucgr.C03772	503
scaffold_3	71177470	71179149	MACS2_ZMSH002C_ZMSH003C_ZMSH006B_vs_ZMSH002A_ZMSH003A_ZMSH006A_peak_39924	940	.	5.20782	94.0808	91.7915	1193	scaffold_3	71177336	71178594	-	Eucgr.C03774	1124
scaffold_3	71188142	71189052	MACS2_ZMSH002C_ZMSH003C_ZMSH006B_vs_ZMSH002A_ZMSH003A_ZMSH006A_peak_39930	2484	.	8.75272	248.436	243.885	406	scaffold_3	71188264	71188791	+	Eucgr.C03776	527
scaffold_3	71191110	71192429	MACS2_ZMSH002C_ZMSH003C_ZMSH006B_vs_ZMSH002A_ZMSH003A_ZMSH006A_peak_39933	1035	.	7.14624	103.6	101.223	397	scaffold_3	71191480	71191986	+	Eucgr.C03777	506
scaffold_3	71193572	71194633	MACS2_ZMSH002C_ZMSH003C_ZMSH006B_vs_ZMSH002A_ZMSH003A_ZMSH006A_peak_39934	1348	.	8.52955	134.86	132.165	463	scaffold_3	71193922	71194428	+	Eucgr.C03778	506
scaffold_3	71204977	71205687	MACS2_ZMSH002C_ZMSH003C_ZMSH006B_vs_ZMSH002A_ZMSH003A_ZMSH006A_peak_39938	1951	.	6.68117	195.124	191.598	329	scaffold_3	71204721	71205525	+	Eucgr.C03779	548
scaffold_3	71249174	71250443	MACS2_ZMSH002C_ZMSH003C_ZMSH006B_vs_ZMSH002A_ZMSH003A_ZMSH006A_peak_39947	1606	.	9.50882	160.625	157.618	657	scaffold_3	71249255	71250025	-	Eucgr.C03785	770
scaffold_3	71415301	71417300	MACS2_ZMSH002C_ZMSH003C_ZMSH006B_vs_ZMSH002A_ZMSH003A_ZMSH006A_peak_39959	1912	.	9.61876	191.264	187.801	626	scaffold_3	71415294	71418521	-	Eucgr.C03801	1999
scaffold_3	71417739	71418618	MACS2_ZMSH002C_ZMSH003C_ZMSH006B_vs_ZMSH002A_ZMSH003A_ZMSH006A_peak_39960	2091	.	10.9264	209.131	205.365	581	scaffold_3	71415294	71418521	-	Eucgr.C03801	782
scaffold_3	71603760	71604760	MACS2_ZMSH002C_ZMSH003C_ZMSH006B_vs_ZMSH002A_ZMSH003A_ZMSH006A_peak_39972	805	.	7.2588	80.5654	78.3967	717	scaffold_3	71602706	71604615	-	Eucgr.C03823	855
scaffold_3	71917100	71918179	MACS2_ZMSH002C_ZMSH003C_ZMSH006B_vs_ZMSH002A_ZMSH003A_ZMSH006A_peak_39995	1251	.	8.39568	125.171	122.581	667	scaffold_3	71917192	71918227	+	Eucgr.C03842	987
scaffold_3	71996083	71996590	MACS2_ZMSH002C_ZMSH003C_ZMSH006B_vs_ZMSH002A_ZMSH003A_ZMSH006A_peak_40004	986	.	7.15761	98.6325	96.3014	322	scaffold_3	71992949	71998579	+	Eucgr.C03853	507
scaffold_3	72003400	72004333	MACS2_ZMSH002C_ZMSH003C_ZMSH006B_vs_ZMSH002A_ZMSH003A_ZMSH006A_peak_40009	1115	.	7.78129	111.6	109.146	700	scaffold_3	72003470	72008221	+	Eucgr.C03854	863
scaffold_3	72005841	72006400	MACS2_ZMSH002C_ZMSH003C_ZMSH006B_vs_ZMSH002A_ZMSH003A_ZMSH006A_peak_40010	1076	.	8.0345	107.611	105.196	335	scaffold_3	72003470	72008221	+	Eucgr.C03854	559
scaffold_3	72019293	72020271	MACS2_ZMSH002C_ZMSH003C_ZMSH006B_vs_ZMSH002A_ZMSH003A_ZMSH006A_peak_40019	807	.	5.71279	80.7832	78.613	813	scaffold_3	72019425	72024829	+	Eucgr.C03856	846
scaffold_3	72022538	72023010	MACS2_ZMSH002C_ZMSH003C_ZMSH006B_vs_ZMSH002A_ZMSH003A_ZMSH006A_peak_40020	956	.	5.55412	95.674	93.37	192	scaffold_3	72019425	72024829	+	Eucgr.C03856	472
scaffold_3	72045994	72046536	MACS2_ZMSH002C_ZMSH003C_ZMSH006B_vs_ZMSH002A_ZMSH003A_ZMSH006A_peak_40030	1906	.	11.5769	190.64	187.187	281	scaffold_3	72041682	72048383	+	Eucgr.C03857	542
scaffold_3	72052448	72052926	MACS2_ZMSH002C_ZMSH003C_ZMSH006B_vs_ZMSH002A_ZMSH003A_ZMSH006A_peak_40033	757	.	6.69583	75.7143	73.5891	208	scaffold_3	72050082	72055182	+	Eucgr.C03858	478
scaffold_3	72109985	72111596	MACS2_ZMSH002C_ZMSH003C_ZMSH006B_vs_ZMSH002A_ZMSH003A_ZMSH006A_peak_40042	2229	.	10.5028	222.997	218.977	518	scaffold_3	72110273	72115814	+	Eucgr.C03863	1323
scaffold_3	72169687	72171285	MACS2_ZMSH002C_ZMSH003C_ZMSH006B_vs_ZMSH002A_ZMSH003A_ZMSH006A_peak_40047	2571	.	11.702	257.17	252.419	409	scaffold_3	72171028	72175479	+	Eucgr.C03865	257
scaffold_3	72549897	72550840	MACS2_ZMSH002C_ZMSH003C_ZMSH006B_vs_ZMSH002A_ZMSH003A_ZMSH006A_peak_40090	1705	.	11.4661	170.598	167.454	686	scaffold_3	72550448	72552594	+	Eucgr.C03879	392
scaffold_3	72551063	72552276	MACS2_ZMSH002C_ZMSH003C_ZMSH006B_vs_ZMSH002A_ZMSH003A_ZMSH006A_peak_40091	1788	.	11.1124	178.838	175.571	657	scaffold_3	72550448	72552594	+	Eucgr.C03879	1213
scaffold_3	72559268	72561945	MACS2_ZMSH002C_ZMSH003C_ZMSH006B_vs_ZMSH002A_ZMSH003A_ZMSH006A_peak_40095	1646	.	11.1091	164.608	161.547	2240	scaffold_3	72560148	72561930	+	Eucgr.C03880	1782
scaffold_3	72591555	72593973	MACS2_ZMSH002C_ZMSH003C_ZMSH006B_vs_ZMSH002A_ZMSH003A_ZMSH006A_peak_40102	2005	.	9.82717	200.543	196.924	2040	scaffold_3	72592008	72593990	+	Eucgr.C03882	1965
scaffold_3	72652585	72653018	MACS2_ZMSH002C_ZMSH003C_ZMSH006B_vs_ZMSH002A_ZMSH003A_ZMSH006A_peak_40107	735	.	6.91534	73.591	71.4838	271	scaffold_3	72652701	72654473	+	Eucgr.C03884	317
scaffold_3	72653151	72654622	MACS2_ZMSH002C_ZMSH003C_ZMSH006B_vs_ZMSH002A_ZMSH003A_ZMSH006A_peak_40108	1638	.	7.78226	163.887	160.838	1202	scaffold_3	72652701	72654473	+	Eucgr.C03884	1322
scaffold_3	72702688	72704768	MACS2_ZMSH002C_ZMSH003C_ZMSH006B_vs_ZMSH002A_ZMSH003A_ZMSH006A_peak_40118	1569	.	9.30988	156.912	153.953	376	scaffold_3	72702473	72704386	-	Eucgr.C03895	1698
scaffold_3	74575068	74576075	MACS2_ZMSH002C_ZMSH003C_ZMSH006B_vs_ZMSH002A_ZMSH003A_ZMSH006A_peak_40193	1244	.	9.33558	124.453	121.869	374	scaffold_3	74574524	74575963	+	Eucgr.C03993	895
scaffold_3	74608907	74610454	MACS2_ZMSH002C_ZMSH003C_ZMSH006B_vs_ZMSH002A_ZMSH003A_ZMSH006A_peak_40202	1189	.	6.41419	118.979	116.452	1277	scaffold_3	74608929	74610544	+	Eucgr.C03995	1525
scaffold_3	74652118	74653278	MACS2_ZMSH002C_ZMSH003C_ZMSH006B_vs_ZMSH002A_ZMSH003A_ZMSH006A_peak_40214	2093	.	11.4459	209.325	205.555	598	scaffold_3	74652698	74653018	-	Eucgr.C04001	320
scaffold_3	74858873	74859621	MACS2_ZMSH002C_ZMSH003C_ZMSH006B_vs_ZMSH002A_ZMSH003A_ZMSH006A_peak_40264	737	.	5.92891	73.7129	71.6049	313	scaffold_3	74858940	74859519	+	Eucgr.C04022	579
scaffold_3	75045437	75046196	MACS2_ZMSH002C_ZMSH003C_ZMSH006B_vs_ZMSH002A_ZMSH003A_ZMSH006A_peak_40280	904	.	7.77398	90.4412	88.1839	442	scaffold_3	75045194	75046049	+	Eucgr.C04045	612
scaffold_3	75595135	75597516	MACS2_ZMSH002C_ZMSH003C_ZMSH006B_vs_ZMSH002A_ZMSH003A_ZMSH006A_peak_40340	2192	.	12.996	219.274	215.327	475	scaffold_3	75595271	75597357	+	Eucgr.C04095	2086
scaffold_3	76127729	76129286	MACS2_ZMSH002C_ZMSH003C_ZMSH006B_vs_ZMSH002A_ZMSH003A_ZMSH006A_peak_40386	1365	.	8.58119	136.592	133.878	1296	scaffold_3	76128794	76131427	+	Eucgr.C04133	492
scaffold_3	76130592	76131340	MACS2_ZMSH002C_ZMSH003C_ZMSH006B_vs_ZMSH002A_ZMSH003A_ZMSH006A_peak_40388	1730	.	9.92307	173.082	169.901	504	scaffold_3	76128794	76131427	+	Eucgr.C04133	748
scaffold_3	76251358	76253477	MACS2_ZMSH002C_ZMSH003C_ZMSH006B_vs_ZMSH002A_ZMSH003A_ZMSH006A_peak_40393	1276	.	7.15021	127.655	125.039	244	scaffold_3	76251445	76252766	-	Eucgr.C04146	1321
scaffold_3	76257605	76259312	MACS2_ZMSH002C_ZMSH003C_ZMSH006B_vs_ZMSH002A_ZMSH003A_ZMSH006A_peak_40398	1546	.	9.44102	154.692	151.763	1065	scaffold_3	76257694	76258963	-	Eucgr.C04147	1269
scaffold_3	76339375	76340051	MACS2_ZMSH002C_ZMSH003C_ZMSH006B_vs_ZMSH002A_ZMSH003A_ZMSH006A_peak_40422	1767	.	9.09522	176.789	173.553	303	scaffold_3	76339471	76342357	+	Eucgr.C04155	580
scaffold_3	76340261	76342172	MACS2_ZMSH002C_ZMSH003C_ZMSH006B_vs_ZMSH002A_ZMSH003A_ZMSH006A_peak_40423	2188	.	10.4122	218.884	214.941	1411	scaffold_3	76339471	76342357	+	Eucgr.C04155	1911
scaffold_3	76487021	76487887	MACS2_ZMSH002C_ZMSH003C_ZMSH006B_vs_ZMSH002A_ZMSH003A_ZMSH006A_peak_40458	1594	.	10.2834	159.411	156.421	563	scaffold_3	76483618	76487746	-	Eucgr.C04171	725
scaffold_3	76522161	76522860	MACS2_ZMSH002C_ZMSH003C_ZMSH006B_vs_ZMSH002A_ZMSH003A_ZMSH006A_peak_40461	748	.	6.61755	74.8719	72.7554	463	scaffold_3	76520196	76523585	-	Eucgr.C04176	699
scaffold_3	76523065	76524199	MACS2_ZMSH002C_ZMSH003C_ZMSH006B_vs_ZMSH002A_ZMSH003A_ZMSH006A_peak_40462	1044	.	8.46089	104.406	102.021	903	scaffold_3	76520196	76523585	-	Eucgr.C04176	520
scaffold_3	76565968	76566801	MACS2_ZMSH002C_ZMSH003C_ZMSH006B_vs_ZMSH002A_ZMSH003A_ZMSH006A_peak_40479	2339	.	13.2027	233.963	229.728	300	scaffold_3	76565945	76566340	-	Eucgr.C04177	372
scaffold_3	76575181	76577292	MACS2_ZMSH002C_ZMSH003C_ZMSH006B_vs_ZMSH002A_ZMSH003A_ZMSH006A_peak_40487	1787	.	9.15152	178.738	175.473	1758	scaffold_3	76575324	76577361	+	Eucgr.C04178	1968
scaffold_3	76599006	76599814	MACS2_ZMSH002C_ZMSH003C_ZMSH006B_vs_ZMSH002A_ZMSH003A_ZMSH006A_peak_40493	1678	.	10.1747	167.897	164.79	468	scaffold_3	76599229	76599702	+	Eucgr.C04182	473
scaffold_3	76603490	76604173	MACS2_ZMSH002C_ZMSH003C_ZMSH006B_vs_ZMSH002A_ZMSH003A_ZMSH006A_peak_40497	1388	.	9.25581	138.8	136.06	428	scaffold_3	76602046	76603829	-	Eucgr.C04183	339
scaffold_3	76610549	76611462	MACS2_ZMSH002C_ZMSH003C_ZMSH006B_vs_ZMSH002A_ZMSH003A_ZMSH006A_peak_40502	1545	.	9.80546	154.578	151.651	248	scaffold_3	76610655	76611375	-	Eucgr.C04184	720
scaffold_3	76615902	76617323	MACS2_ZMSH002C_ZMSH003C_ZMSH006B_vs_ZMSH002A_ZMSH003A_ZMSH006A_peak_40507	1765	.	11.1859	176.534	173.303	309	scaffold_3	76616102	76616847	-	Eucgr.C04185	745
scaffold_3	77066794	77067621	MACS2_ZMSH002C_ZMSH003C_ZMSH006B_vs_ZMSH002A_ZMSH003A_ZMSH006A_peak_40576	794	.	6.67808	79.422	77.2637	326	scaffold_3	77066766	77067609	-	Eucgr.C04203	815
scaffold_3	77101456	77102390	MACS2_ZMSH002C_ZMSH003C_ZMSH006B_vs_ZMSH002A_ZMSH003A_ZMSH006A_peak_40587	757	.	5.6578	75.7848	73.6591	439	scaffold_3	77101510	77102268	-	Eucgr.C04207	758
scaffold_3	77116277	77117117	MACS2_ZMSH002C_ZMSH003C_ZMSH006B_vs_ZMSH002A_ZMSH003A_ZMSH006A_peak_40593	771	.	6.35281	77.1559	75.0173	369	scaffold_3	77116292	77117050	-	Eucgr.C04208	758
scaffold_3	77192032	77193104	MACS2_ZMSH002C_ZMSH003C_ZMSH006B_vs_ZMSH002A_ZMSH003A_ZMSH006A_peak_40613	2810	.	14.9934	281.043	275.675	559	scaffold_3	77192161	77194682	-	Eucgr.C04213	943
scaffold_3	77212403	77212834	MACS2_ZMSH002C_ZMSH003C_ZMSH006B_vs_ZMSH002A_ZMSH003A_ZMSH006A_peak_40624	1483	.	7.93845	148.378	145.524	198	scaffold_3	77210807	77215394	+	Eucgr.C04214	431
scaffold_3	77213196	77215240	MACS2_ZMSH002C_ZMSH003C_ZMSH006B_vs_ZMSH002A_ZMSH003A_ZMSH006A_peak_40625	1387	.	8.88759	138.784	136.044	1572	scaffold_3	77210807	77215394	+	Eucgr.C04214	2044
scaffold_3	77257327	77258471	MACS2_ZMSH002C_ZMSH003C_ZMSH006B_vs_ZMSH002A_ZMSH003A_ZMSH006A_peak_40645	892	.	5.69818	89.2571	87.0104	839	scaffold_3	77257427	77259950	+	Eucgr.C04215	1044
scaffold_3	77258558	77259763	MACS2_ZMSH002C_ZMSH003C_ZMSH006B_vs_ZMSH002A_ZMSH003A_ZMSH006A_peak_40646	1179	.	8.26312	117.917	115.4	845	scaffold_3	77257427	77259950	+	Eucgr.C04215	1205
scaffold_3	77263337	77264585	MACS2_ZMSH002C_ZMSH003C_ZMSH006B_vs_ZMSH002A_ZMSH003A_ZMSH006A_peak_40648	897	.	6.14062	89.7572	87.5072	499	scaffold_3	77263148	77264434	-	Eucgr.C04216	1097
scaffold_3	77338496	77339802	MACS2_ZMSH002C_ZMSH003C_ZMSH006B_vs_ZMSH002A_ZMSH003A_ZMSH006A_peak_40658	1549	.	9.4648	154.952	152.019	592	scaffold_3	77338372	77339426	-	Eucgr.C04221	930
scaffold_3	77376157	77376923	MACS2_ZMSH002C_ZMSH003C_ZMSH006B_vs_ZMSH002A_ZMSH003A_ZMSH006A_peak_40676	986	.	7.37414	98.6879	96.3565	195	scaffold_3	77376220	77376857	+	Eucgr.C04223	637
scaffold_3	77468239	77468909	MACS2_ZMSH002C_ZMSH003C_ZMSH006B_vs_ZMSH002A_ZMSH003A_ZMSH006A_peak_40710	868	.	7.02618	86.8734	84.6475	395	scaffold_3	77467861	77468786	+	Eucgr.C04227	547
scaffold_3	77569838	77570516	MACS2_ZMSH002C_ZMSH003C_ZMSH006B_vs_ZMSH002A_ZMSH003A_ZMSH006A_peak_40720	975	.	8.06875	97.5773	95.2552	328	scaffold_3	77568885	77570435	+	Eucgr.C04239	597
scaffold_3	77616565	77618024	MACS2_ZMSH002C_ZMSH003C_ZMSH006B_vs_ZMSH002A_ZMSH003A_ZMSH006A_peak_40724	809	.	6.10288	80.9845	78.8115	545	scaffold_3	77616932	77618994	+	Eucgr.C04244	1092
scaffold_3	77618315	77618825	MACS2_ZMSH002C_ZMSH003C_ZMSH006B_vs_ZMSH002A_ZMSH003A_ZMSH006A_peak_40725	1029	.	7.26874	102.91	100.54	323	scaffold_3	77616932	77618994	+	Eucgr.C04244	510
scaffold_3	77695022	77695375	MACS2_ZMSH002C_ZMSH003C_ZMSH006B_vs_ZMSH002A_ZMSH003A_ZMSH006A_peak_40753	735	.	6.91534	73.591	71.4838	200	scaffold_3	77694492	77695376	+	Eucgr.C04251	353
scaffold_3	77706751	77707541	MACS2_ZMSH002C_ZMSH003C_ZMSH006B_vs_ZMSH002A_ZMSH003A_ZMSH006A_peak_40758	1169	.	9.06194	116.942	114.435	607	scaffold_3	77707015	77707470	+	Eucgr.C04252	455
scaffold_3	77728071	77728492	MACS2_ZMSH002C_ZMSH003C_ZMSH006B_vs_ZMSH002A_ZMSH003A_ZMSH006A_peak_40766	787	.	5.90602	78.7216	76.5704	226	scaffold_3	77723863	77729044	+	Eucgr.C04253	421
scaffold_3	77728600	77729654	MACS2_ZMSH002C_ZMSH003C_ZMSH006B_vs_ZMSH002A_ZMSH003A_ZMSH006A_peak_40767	858	.	6.2057	85.8985	83.6824	212	scaffold_3	77723863	77729044	+	Eucgr.C04253	444
scaffold_3	77753548	77754614	MACS2_ZMSH002C_ZMSH003C_ZMSH006B_vs_ZMSH002A_ZMSH003A_ZMSH006A_peak_40777	1031	.	7.93828	103.191	100.818	862	scaffold_3	77754353	77755103	+	Eucgr.C04255	261
scaffold_3	77803850	77804683	MACS2_ZMSH002C_ZMSH003C_ZMSH006B_vs_ZMSH002A_ZMSH003A_ZMSH006A_peak_40784	875	.	6.68732	87.5108	85.2809	387	scaffold_3	77803461	77806202	+	Eucgr.C04261	833
scaffold_3	77805308	77806267	MACS2_ZMSH002C_ZMSH003C_ZMSH006B_vs_ZMSH002A_ZMSH003A_ZMSH006A_peak_40785	1961	.	12.2976	196.181	192.639	615	scaffold_3	77803461	77806202	+	Eucgr.C04261	894
scaffold_3	78934899	78935820	MACS2_ZMSH002C_ZMSH003C_ZMSH006B_vs_ZMSH002A_ZMSH003A_ZMSH006A_peak_40832	764	.	5.63609	76.4422	74.3115	417	scaffold_3	78932726	78935709	-	Eucgr.C04321	810
scaffold_3	78959753	78961070	MACS2_ZMSH002C_ZMSH003C_ZMSH006B_vs_ZMSH002A_ZMSH003A_ZMSH006A_peak_40836	1181	.	5.86587	118.147	115.627	1016	scaffold_3	78958623	78960950	-	Eucgr.C04324	1197
scaffold_3	78970632	78972000	MACS2_ZMSH002C_ZMSH003C_ZMSH006B_vs_ZMSH002A_ZMSH003A_ZMSH006A_peak_40839	992	.	5.7306	99.2664	96.9291	997	scaffold_3	78969493	78971814	-	Eucgr.C04325	1182
scaffold_3	78976197	78977650	MACS2_ZMSH002C_ZMSH003C_ZMSH006B_vs_ZMSH002A_ZMSH003A_ZMSH006A_peak_40842	1386	.	9.01224	138.699	135.959	848	scaffold_3	78974898	78977394	-	Eucgr.C04326	1197
scaffold_3	79054876	79056421	MACS2_ZMSH002C_ZMSH003C_ZMSH006B_vs_ZMSH002A_ZMSH003A_ZMSH006A_peak_40858	1049	.	6.23603	104.999	102.609	1223	scaffold_3	79053634	79056134	-	Eucgr.C04328	1258
scaffold_3	79183110	79185704	MACS2_ZMSH002C_ZMSH003C_ZMSH006B_vs_ZMSH002A_ZMSH003A_ZMSH006A_peak_40888	1041	.	8.40657	104.128	101.745	2272	scaffold_3	79183086	79185473	-	Eucgr.C04340	2363
scaffold_3	79395601	79397080	MACS2_ZMSH002C_ZMSH003C_ZMSH006B_vs_ZMSH002A_ZMSH003A_ZMSH006A_peak_40922	892	.	6.8498	89.2188	86.9726	1122	scaffold_3	79394267	79396878	-	Eucgr.C04353	1277
scaffold_3	79599186	79600647	MACS2_ZMSH002C_ZMSH003C_ZMSH006B_vs_ZMSH002A_ZMSH003A_ZMSH006A_peak_40958	1053	.	8.54676	105.357	102.962	918	scaffold_3	79597775	79600578	-	Eucgr.C04369	1392
scaffold_3	79615564	79617147	MACS2_ZMSH002C_ZMSH003C_ZMSH006B_vs_ZMSH002A_ZMSH003A_ZMSH006A_peak_40969	1044	.	5.67888	104.472	102.086	1009	scaffold_3	79614440	79616823	-	Eucgr.C04371	1259
scaffold_3	79737306	79738079	MACS2_ZMSH002C_ZMSH003C_ZMSH006B_vs_ZMSH002A_ZMSH003A_ZMSH006A_peak_40975	951	.	7.80069	95.1849	92.884	298	scaffold_3	79736271	79738017	-	Eucgr.C04385	711
scaffold_3	79763565	79764941	MACS2_ZMSH002C_ZMSH003C_ZMSH006B_vs_ZMSH002A_ZMSH003A_ZMSH006A_peak_40985	1458	.	5.64777	145.873	143.052	1121	scaffold_3	79763803	79764821	+	Eucgr.C04389	1018
scaffold_3	79781652	79783158	MACS2_ZMSH002C_ZMSH003C_ZMSH006B_vs_ZMSH002A_ZMSH003A_ZMSH006A_peak_41002	1817	.	8.73787	181.793	178.482	732	scaffold_3	79781979	79783062	+	Eucgr.C04391	1083
scaffold_3	79800601	79801566	MACS2_ZMSH002C_ZMSH003C_ZMSH006B_vs_ZMSH002A_ZMSH003A_ZMSH006A_peak_41008	903	.	5.97425	90.3127	88.0577	752	scaffold_3	79800454	79803001	-	Eucgr.C04394	965
scaffold_3	79841340	79842311	MACS2_ZMSH002C_ZMSH003C_ZMSH006B_vs_ZMSH002A_ZMSH003A_ZMSH006A_peak_41012	1231	.	6.43842	123.107	120.538	349	scaffold_3	79839973	79841872	-	Eucgr.C04397	532
scaffold_4	126549	127393	MACS2_ZMSH002C_ZMSH003C_ZMSH006B_vs_ZMSH002A_ZMSH003A_ZMSH006A_peak_42362	1104	.	7.37473	110.469	108.027	232	scaffold_4	123926	127148	-	Eucgr.D00016	599
scaffold_4	257175	259098	MACS2_ZMSH002C_ZMSH003C_ZMSH006B_vs_ZMSH002A_ZMSH003A_ZMSH006A_peak_42370	1920	.	11.0437	192.007	188.531	1470	scaffold_4	257420	258823	-	Eucgr.D00030	1403
scaffold_4	278448	280258	MACS2_ZMSH002C_ZMSH003C_ZMSH006B_vs_ZMSH002A_ZMSH003A_ZMSH006A_peak_42386	1444	.	8.86134	144.413	141.607	348	scaffold_4	279497	282015	-	Eucgr.D00032	761
scaffold_4	465139	465922	MACS2_ZMSH002C_ZMSH003C_ZMSH006B_vs_ZMSH002A_ZMSH003A_ZMSH006A_peak_42465	729	.	5.49177	72.942	70.8417	285	scaffold_4	465345	466818	+	Eucgr.D00044	577
scaffold_4	702980	703676	MACS2_ZMSH002C_ZMSH003C_ZMSH006B_vs_ZMSH002A_ZMSH003A_ZMSH006A_peak_42542	1041	.	6.92493	104.194	101.811	511	scaffold_4	701570	703864	+	Eucgr.D00050	696
scaffold_4	753861	755549	MACS2_ZMSH002C_ZMSH003C_ZMSH006B_vs_ZMSH002A_ZMSH003A_ZMSH006A_peak_42559	1218	.	9.31953	121.864	119.307	744	scaffold_4	754390	755402	+	Eucgr.D00053	1012
scaffold_4	789439	790704	MACS2_ZMSH002C_ZMSH003C_ZMSH006B_vs_ZMSH002A_ZMSH003A_ZMSH006A_peak_42585	2087	.	8.98997	208.739	204.982	863	scaffold_4	789636	791968	+	Eucgr.D00054	1068
scaffold_4	791297	792569	MACS2_ZMSH002C_ZMSH003C_ZMSH006B_vs_ZMSH002A_ZMSH003A_ZMSH006A_peak_42586	1482	.	8.19436	148.276	145.424	981	scaffold_4	789636	791968	+	Eucgr.D00054	671
scaffold_4	791297	792569	MACS2_ZMSH002C_ZMSH003C_ZMSH006B_vs_ZMSH002A_ZMSH003A_ZMSH006A_peak_42586	1482	.	8.19436	148.276	145.424	981	scaffold_4	791994	792705	+	Eucgr.D00055	575
scaffold_4	817983	819288	MACS2_ZMSH002C_ZMSH003C_ZMSH006B_vs_ZMSH002A_ZMSH003A_ZMSH006A_peak_42595	2693	.	12.544	269.361	264.297	978	scaffold_4	818182	821719	+	Eucgr.D00056	1106
scaffold_4	820923	821919	MACS2_ZMSH002C_ZMSH003C_ZMSH006B_vs_ZMSH002A_ZMSH003A_ZMSH006A_peak_42596	1431	.	6.23647	143.182	140.39	386	scaffold_4	818182	821719	+	Eucgr.D00056	796
scaffold_4	1070194	1072142	MACS2_ZMSH002C_ZMSH003C_ZMSH006B_vs_ZMSH002A_ZMSH003A_ZMSH006A_peak_42639	2005	.	10.0181	200.509	196.891	1212	scaffold_4	1070479	1072086	+	Eucgr.D00070	1607
scaffold_4	1082339	1084442	MACS2_ZMSH002C_ZMSH003C_ZMSH006B_vs_ZMSH002A_ZMSH003A_ZMSH006A_peak_42645	2193	.	10.5447	219.32	215.372	1327	scaffold_4	1082717	1084476	+	Eucgr.D00071	1725
scaffold_4	1122450	1124037	MACS2_ZMSH002C_ZMSH003C_ZMSH006B_vs_ZMSH002A_ZMSH003A_ZMSH006A_peak_42659	1655	.	9.08264	165.582	162.509	612	scaffold_4	1122470	1124080	+	Eucgr.D00073	1567
scaffold_4	1134819	1136386	MACS2_ZMSH002C_ZMSH003C_ZMSH006B_vs_ZMSH002A_ZMSH003A_ZMSH006A_peak_42662	1313	.	6.59116	131.367	128.709	605	scaffold_4	1134852	1136462	+	Eucgr.D00074	1534
scaffold_4	1170432	1171990	MACS2_ZMSH002C_ZMSH003C_ZMSH006B_vs_ZMSH002A_ZMSH003A_ZMSH006A_peak_42670	1287	.	7.30142	128.702	126.074	217	scaffold_4	1170485	1172098	+	Eucgr.D00076	1505
scaffold_4	1195921	1197434	MACS2_ZMSH002C_ZMSH003C_ZMSH006B_vs_ZMSH002A_ZMSH003A_ZMSH006A_peak_42675	1015	.	6.87825	101.521	99.1634	614	scaffold_4	1195956	1197797	+	Eucgr.D00077	1478
scaffold_4	1295646	1297196	MACS2_ZMSH002C_ZMSH003C_ZMSH006B_vs_ZMSH002A_ZMSH003A_ZMSH006A_peak_42690	856	.	5.50444	85.6791	83.4655	316	scaffold_4	1295725	1297256	+	Eucgr.D00084	1471
scaffold_4	1421685	1423403	MACS2_ZMSH002C_ZMSH003C_ZMSH006B_vs_ZMSH002A_ZMSH003A_ZMSH006A_peak_42705	1024	.	7.04422	102.443	100.078	1235	scaffold_4	1421262	1423329	-	Eucgr.D00088	1644
scaffold_4	1518241	1519949	MACS2_ZMSH002C_ZMSH003C_ZMSH006B_vs_ZMSH002A_ZMSH003A_ZMSH006A_peak_42724	1336	.	9.25438	133.687	131.004	576	scaffold_4	1518159	1519947	-	Eucgr.D00095	1706
scaffold_4	1524436	1526338	MACS2_ZMSH002C_ZMSH003C_ZMSH006B_vs_ZMSH002A_ZMSH003A_ZMSH006A_peak_42727	1232	.	8.21461	123.232	120.662	644	scaffold_4	1524755	1526182	-	Eucgr.D00097	1427
scaffold_4	1547785	1549545	MACS2_ZMSH002C_ZMSH003C_ZMSH006B_vs_ZMSH002A_ZMSH003A_ZMSH006A_peak_42730	1274	.	8.61397	127.463	124.848	586	scaffold_4	1547926	1549453	-	Eucgr.D00098	1527
scaffold_4	1639657	1641368	MACS2_ZMSH002C_ZMSH003C_ZMSH006B_vs_ZMSH002A_ZMSH003A_ZMSH006A_peak_42750	788	.	7.17293	78.8049	76.6518	1495	scaffold_4	1639643	1640664	+	Eucgr.D00104	1007
scaffold_4	1647790	1651368	MACS2_ZMSH002C_ZMSH003C_ZMSH006B_vs_ZMSH002A_ZMSH003A_ZMSH006A_peak_42755	1697	.	9.99016	169.752	166.62	2674	scaffold_4	1648076	1651171	+	Eucgr.D00105	3095
scaffold_4	1660779	1662246	MACS2_ZMSH002C_ZMSH003C_ZMSH006B_vs_ZMSH002A_ZMSH003A_ZMSH006A_peak_42761	1680	.	9.72399	168.041	164.932	1149	scaffold_4	1661735	1665627	+	Eucgr.D00106	511
scaffold_4	1662425	1663911	MACS2_ZMSH002C_ZMSH003C_ZMSH006B_vs_ZMSH002A_ZMSH003A_ZMSH006A_peak_42762	1858	.	11.2699	185.878	182.501	785	scaffold_4	1661735	1665627	+	Eucgr.D00106	1486
scaffold_4	1664127	1665930	MACS2_ZMSH002C_ZMSH003C_ZMSH006B_vs_ZMSH002A_ZMSH003A_ZMSH006A_peak_42763	1337	.	7.35666	133.765	131.081	757	scaffold_4	1661735	1665627	+	Eucgr.D00106	1500
scaffold_4	1681476	1682167	MACS2_ZMSH002C_ZMSH003C_ZMSH006B_vs_ZMSH002A_ZMSH003A_ZMSH006A_peak_42774	969	.	7.64402	96.9643	94.6475	380	scaffold_4	1681679	1685285	+	Eucgr.D00109	488
scaffold_4	1682286	1683574	MACS2_ZMSH002C_ZMSH003C_ZMSH006B_vs_ZMSH002A_ZMSH003A_ZMSH006A_peak_42775	1220	.	8.78987	122	119.442	246	scaffold_4	1681679	1685285	+	Eucgr.D00109	1288
scaffold_4	1683786	1685555	MACS2_ZMSH002C_ZMSH003C_ZMSH006B_vs_ZMSH002A_ZMSH003A_ZMSH006A_peak_42776	1529	.	8.36327	152.932	150.024	1169	scaffold_4	1681679	1685285	+	Eucgr.D00109	1499
scaffold_4	1719943	1720851	MACS2_ZMSH002C_ZMSH003C_ZMSH006B_vs_ZMSH002A_ZMSH003A_ZMSH006A_peak_42781	1152	.	8.86928	115.228	112.738	533	scaffold_4	1718682	1720592	-	Eucgr.D00113	649
scaffold_4	1800280	1802607	MACS2_ZMSH002C_ZMSH003C_ZMSH006B_vs_ZMSH002A_ZMSH003A_ZMSH006A_peak_42806	794	.	5.35592	79.4501	77.2915	2000	scaffold_4	1800380	1802507	-	Eucgr.D00117	2127
scaffold_4	1941370	1942224	MACS2_ZMSH002C_ZMSH003C_ZMSH006B_vs_ZMSH002A_ZMSH003A_ZMSH006A_peak_42833	1323	.	5.49909	132.355	129.686	420	scaffold_4	1939638	1942143	-	Eucgr.D00122	773
scaffold_4	2178365	2179494	MACS2_ZMSH002C_ZMSH003C_ZMSH006B_vs_ZMSH002A_ZMSH003A_ZMSH006A_peak_42864	1802	.	7.51466	180.204	176.918	846	scaffold_4	2178840	2179332	-	Eucgr.D00136	492
scaffold_4	2211316	2213727	MACS2_ZMSH002C_ZMSH003C_ZMSH006B_vs_ZMSH002A_ZMSH003A_ZMSH006A_peak_42874	1358	.	7.92786	135.806	133.098	2163	scaffold_4	2207443	2213577	-	Eucgr.D00139	2261
scaffold_4	2367287	2369048	MACS2_ZMSH002C_ZMSH003C_ZMSH006B_vs_ZMSH002A_ZMSH003A_ZMSH006A_peak_42905	1133	.	7.01198	113.397	110.925	1140	scaffold_4	2365361	2368838	-	Eucgr.D00158	1551
scaffold_4	2490644	2491857	MACS2_ZMSH002C_ZMSH003C_ZMSH006B_vs_ZMSH002A_ZMSH003A_ZMSH006A_peak_42924	1150	.	7.59473	115.085	112.597	696	scaffold_4	2490817	2491851	-	Eucgr.D00167	1034
scaffold_4	3021764	3023597	MACS2_ZMSH002C_ZMSH003C_ZMSH006B_vs_ZMSH002A_ZMSH003A_ZMSH006A_peak_42986	957	.	6.72043	95.7648	93.4598	268	scaffold_4	3021322	3024341	-	Eucgr.D00193	1833
scaffold_4	3023788	3025090	MACS2_ZMSH002C_ZMSH003C_ZMSH006B_vs_ZMSH002A_ZMSH003A_ZMSH006A_peak_42987	1626	.	9.25465	162.6	159.566	259	scaffold_4	3021322	3024341	-	Eucgr.D00193	553
scaffold_4	3071806	3073279	MACS2_ZMSH002C_ZMSH003C_ZMSH006B_vs_ZMSH002A_ZMSH003A_ZMSH006A_peak_42993	1065	.	6.35436	106.558	104.153	871	scaffold_4	3071926	3075174	+	Eucgr.D00200	1353
scaffold_4	3074233	3074962	MACS2_ZMSH002C_ZMSH003C_ZMSH006B_vs_ZMSH002A_ZMSH003A_ZMSH006A_peak_42994	1122	.	5.322	112.214	109.755	482	scaffold_4	3071926	3075174	+	Eucgr.D00200	729
scaffold_4	3125703	3126898	MACS2_ZMSH002C_ZMSH003C_ZMSH006B_vs_ZMSH002A_ZMSH003A_ZMSH006A_peak_43003	1421	.	5.71231	142.184	139.406	703	scaffold_4	3125888	3129124	+	Eucgr.D00201	1010
scaffold_4	3128091	3129194	MACS2_ZMSH002C_ZMSH003C_ZMSH006B_vs_ZMSH002A_ZMSH003A_ZMSH006A_peak_43005	1407	.	6.62231	140.766	138.004	286	scaffold_4	3125888	3129124	+	Eucgr.D00201	1033
scaffold_4	3155930	3157542	MACS2_ZMSH002C_ZMSH003C_ZMSH006B_vs_ZMSH002A_ZMSH003A_ZMSH006A_peak_43020	2249	.	7.78058	224.945	220.893	534	scaffold_4	3156216	3159308	+	Eucgr.D00203	1326
scaffold_4	3158282	3160190	MACS2_ZMSH002C_ZMSH003C_ZMSH006B_vs_ZMSH002A_ZMSH003A_ZMSH006A_peak_43021	2383	.	9.49913	238.377	234.049	444	scaffold_4	3156216	3159308	+	Eucgr.D00203	1026
scaffold_4	3167697	3168812	MACS2_ZMSH002C_ZMSH003C_ZMSH006B_vs_ZMSH002A_ZMSH003A_ZMSH006A_peak_43027	1515	.	6.18916	151.569	148.677	697	scaffold_4	3166593	3168671	-	Eucgr.D00205	974
scaffold_4	3175604	3177428	MACS2_ZMSH002C_ZMSH003C_ZMSH006B_vs_ZMSH002A_ZMSH003A_ZMSH006A_peak_43031	1289	.	6.44136	128.907	126.276	629	scaffold_4	3175824	3178804	+	Eucgr.D00206	1604
scaffold_4	3178052	3179093	MACS2_ZMSH002C_ZMSH003C_ZMSH006B_vs_ZMSH002A_ZMSH003A_ZMSH006A_peak_43032	1016	.	5.36697	101.692	99.3323	462	scaffold_4	3175824	3178804	+	Eucgr.D00206	752
scaffold_4	3201190	3202158	MACS2_ZMSH002C_ZMSH003C_ZMSH006B_vs_ZMSH002A_ZMSH003A_ZMSH006A_peak_43035	1041	.	8.40657	104.128	101.745	265	scaffold_4	3200240	3201687	-	Eucgr.D00208	497
scaffold_4	3207539	3208427	MACS2_ZMSH002C_ZMSH003C_ZMSH006B_vs_ZMSH002A_ZMSH003A_ZMSH006A_peak_43036	1684	.	7.92161	168.417	165.304	201	scaffold_4	3207586	3211028	+	Eucgr.D00209	841
scaffold_4	3210189	3211107	MACS2_ZMSH002C_ZMSH003C_ZMSH006B_vs_ZMSH002A_ZMSH003A_ZMSH006A_peak_43037	1215	.	6.85653	121.538	118.984	246	scaffold_4	3207586	3211028	+	Eucgr.D00209	839
scaffold_4	3239652	3240655	MACS2_ZMSH002C_ZMSH003C_ZMSH006B_vs_ZMSH002A_ZMSH003A_ZMSH006A_peak_43043	1046	.	7.3351	104.67	102.282	610	scaffold_4	3239675	3240388	-	Eucgr.D00211	713
scaffold_4	3274879	3275839	MACS2_ZMSH002C_ZMSH003C_ZMSH006B_vs_ZMSH002A_ZMSH003A_ZMSH006A_peak_43045	814	.	5.50067	81.4339	79.2578	775	scaffold_4	3273583	3275741	-	Eucgr.D00213	862
scaffold_4	3989000	3990206	MACS2_ZMSH002C_ZMSH003C_ZMSH006B_vs_ZMSH002A_ZMSH003A_ZMSH006A_peak_43141	976	.	7.06967	97.684	95.3609	287	scaffold_4	3986148	3989695	+	Eucgr.D00249	695
scaffold_4	4017529	4019245	MACS2_ZMSH002C_ZMSH003C_ZMSH006B_vs_ZMSH002A_ZMSH003A_ZMSH006A_peak_43145	1712	.	8.77306	171.297	168.142	853	scaffold_4	4017121	4019030	-	Eucgr.D00253	1501
scaffold_4	4025752	4026897	MACS2_ZMSH002C_ZMSH003C_ZMSH006B_vs_ZMSH002A_ZMSH003A_ZMSH006A_peak_43149	1313	.	5.3835	131.394	128.737	645	scaffold_4	4025992	4031525	+	Eucgr.D00254	905
scaffold_4	4027526	4028980	MACS2_ZMSH002C_ZMSH003C_ZMSH006B_vs_ZMSH002A_ZMSH003A_ZMSH006A_peak_43150	792	.	6.86372	79.2156	77.0595	139	scaffold_4	4025992	4031525	+	Eucgr.D00254	1454
scaffold_4	4071766	4072362	MACS2_ZMSH002C_ZMSH003C_ZMSH006B_vs_ZMSH002A_ZMSH003A_ZMSH006A_peak_43172	693	.	6.65775	69.3256	67.2578	207	scaffold_4	4060104	4072092	-	Eucgr.D00258	326
scaffold_4	4111289	4112169	MACS2_ZMSH002C_ZMSH003C_ZMSH006B_vs_ZMSH002A_ZMSH003A_ZMSH006A_peak_43179	922	.	7.85984	92.2708	89.9976	466	scaffold_4	4105611	4111861	-	Eucgr.D00260	572
scaffold_4	4275966	4277975	MACS2_ZMSH002C_ZMSH003C_ZMSH006B_vs_ZMSH002A_ZMSH003A_ZMSH006A_peak_43195	962	.	6.76462	96.272	93.9623	318	scaffold_4	4275803	4279158	-	Eucgr.D00266	2009
scaffold_4	4390847	4391805	MACS2_ZMSH002C_ZMSH003C_ZMSH006B_vs_ZMSH002A_ZMSH003A_ZMSH006A_peak_43209	1593	.	9.8773	159.375	156.385	675	scaffold_4	4391317	4391938	+	Eucgr.D00273	488
scaffold_4	4436648	4438071	MACS2_ZMSH002C_ZMSH003C_ZMSH006B_vs_ZMSH002A_ZMSH003A_ZMSH006A_peak_43225	1123	.	6.55523	112.315	109.855	310	scaffold_4	4437576	4437896	+	Eucgr.D00275	320
scaffold_4	4634756	4635296	MACS2_ZMSH002C_ZMSH003C_ZMSH006B_vs_ZMSH002A_ZMSH003A_ZMSH006A_peak_43268	2037	.	10.5002	203.711	200.041	298	scaffold_4	4634565	4636570	-	Eucgr.D00289	540
scaffold_4	4635929	4636795	MACS2_ZMSH002C_ZMSH003C_ZMSH006B_vs_ZMSH002A_ZMSH003A_ZMSH006A_peak_43270	1943	.	9.01585	194.351	190.839	397	scaffold_4	4634565	4636570	-	Eucgr.D00289	641
scaffold_4	4712332	4714491	MACS2_ZMSH002C_ZMSH003C_ZMSH006B_vs_ZMSH002A_ZMSH003A_ZMSH006A_peak_43294	1856	.	10.8293	185.669	182.296	591	scaffold_4	4712355	4714151	+	Eucgr.D00291	1796
scaffold_4	4834283	4835775	MACS2_ZMSH002C_ZMSH003C_ZMSH006B_vs_ZMSH002A_ZMSH003A_ZMSH006A_peak_43341	1805	.	9.8862	180.527	177.234	857	scaffold_4	4834098	4835374	+	Eucgr.D00293	1091
scaffold_4	4947584	4949155	MACS2_ZMSH002C_ZMSH003C_ZMSH006B_vs_ZMSH002A_ZMSH003A_ZMSH006A_peak_43358	2178	.	10.3339	217.839	213.919	1172	scaffold_4	4947492	4949841	-	Eucgr.D00297	1571
scaffold_4	4949360	4950052	MACS2_ZMSH002C_ZMSH003C_ZMSH006B_vs_ZMSH002A_ZMSH003A_ZMSH006A_peak_43359	1812	.	10.1885	181.228	177.925	230	scaffold_4	4947492	4949841	-	Eucgr.D00297	481
scaffold_4	5063585	5065443	MACS2_ZMSH002C_ZMSH003C_ZMSH006B_vs_ZMSH002A_ZMSH003A_ZMSH006A_peak_43364	1813	.	10.4282	181.315	178.011	981	scaffold_4	5061452	5065014	-	Eucgr.D00302	1429
scaffold_4	5142844	5145639	MACS2_ZMSH002C_ZMSH003C_ZMSH006B_vs_ZMSH002A_ZMSH003A_ZMSH006A_peak_43368	796	.	5.83006	79.6527	77.4926	413	scaffold_4	5143110	5145605	+	Eucgr.D00309	2495
scaffold_4	5210281	5210865	MACS2_ZMSH002C_ZMSH003C_ZMSH006B_vs_ZMSH002A_ZMSH003A_ZMSH006A_peak_43377	940	.	7.45061	94.0583	91.7694	366	scaffold_4	5210283	5210807	-	Eucgr.D00313	524
scaffold_4	5240613	5242138	MACS2_ZMSH002C_ZMSH003C_ZMSH006B_vs_ZMSH002A_ZMSH003A_ZMSH006A_peak_43379	1322	.	7.40759	132.22	129.552	1116	scaffold_4	5240898	5244359	+	Eucgr.D00316	1240
scaffold_4	5242436	5243482	MACS2_ZMSH002C_ZMSH003C_ZMSH006B_vs_ZMSH002A_ZMSH003A_ZMSH006A_peak_43380	1540	.	7.86087	154.03	151.108	291	scaffold_4	5240898	5244359	+	Eucgr.D00316	1046
scaffold_4	5523797	5524936	MACS2_ZMSH002C_ZMSH003C_ZMSH006B_vs_ZMSH002A_ZMSH003A_ZMSH006A_peak_43416	784	.	5.06702	78.4784	76.3294	911	scaffold_4	5523741	5525919	-	Eucgr.D00332	1139
scaffold_4	5581856	5582285	MACS2_ZMSH002C_ZMSH003C_ZMSH006B_vs_ZMSH002A_ZMSH003A_ZMSH006A_peak_43425	694	.	5.2756	69.4776	67.4078	234	scaffold_4	5580615	5582270	-	Eucgr.D00336	414
scaffold_4	5868891	5869902	MACS2_ZMSH002C_ZMSH003C_ZMSH006B_vs_ZMSH002A_ZMSH003A_ZMSH006A_peak_43446	1662	.	10.162	166.207	163.123	400	scaffold_4	5862712	5869731	-	Eucgr.D00350	840
scaffold_4	6168661	6169701	MACS2_ZMSH002C_ZMSH003C_ZMSH006B_vs_ZMSH002A_ZMSH003A_ZMSH006A_peak_43467	1297	.	8.50138	129.739	127.099	321	scaffold_4	6168913	6170887	+	Eucgr.D00363	788
scaffold_4	6293304	6294452	MACS2_ZMSH002C_ZMSH003C_ZMSH006B_vs_ZMSH002A_ZMSH003A_ZMSH006A_peak_43484	1091	.	8.71849	109.182	106.751	232	scaffold_4	6293474	6295582	+	Eucgr.D00366	978
scaffold_4	6306362	6306849	MACS2_ZMSH002C_ZMSH003C_ZMSH006B_vs_ZMSH002A_ZMSH003A_ZMSH006A_peak_43488	950	.	8.03157	95.0344	92.7346	259	scaffold_4	6306425	6311082	+	Eucgr.D00367	424
scaffold_4	6668325	6670091	MACS2_ZMSH002C_ZMSH003C_ZMSH006B_vs_ZMSH002A_ZMSH003A_ZMSH006A_peak_43498	879	.	7.24152	87.9157	85.6818	414	scaffold_4	6668556	6670609	+	Eucgr.D00375	1535
scaffold_4	6780623	6782968	MACS2_ZMSH002C_ZMSH003C_ZMSH006B_vs_ZMSH002A_ZMSH003A_ZMSH006A_peak_43511	733	.	6.66774	73.3993	71.2957	305	scaffold_4	6780798	6783149	+	Eucgr.D00381	2170
scaffold_4	7014041	7016244	MACS2_ZMSH002C_ZMSH003C_ZMSH006B_vs_ZMSH002A_ZMSH003A_ZMSH006A_peak_43536	743	.	5.16034	74.317	72.2045	678	scaffold_4	7013898	7015868	+	Eucgr.D00388	1827
scaffold_4	7014041	7016244	MACS2_ZMSH002C_ZMSH003C_ZMSH006B_vs_ZMSH002A_ZMSH003A_ZMSH006A_peak_43536	743	.	5.16034	74.317	72.2045	678	scaffold_4	7015871	7016421	+	Eucgr.D00389	373
scaffold_4	7393315	7394442	MACS2_ZMSH002C_ZMSH003C_ZMSH006B_vs_ZMSH002A_ZMSH003A_ZMSH006A_peak_43578	788	.	5.83758	78.8759	76.722	312	scaffold_4	7393587	7395724	+	Eucgr.D00403	855
scaffold_4	7394647	7395751	MACS2_ZMSH002C_ZMSH003C_ZMSH006B_vs_ZMSH002A_ZMSH003A_ZMSH006A_peak_43579	770	.	7.08707	77.0556	74.918	819	scaffold_4	7393587	7395724	+	Eucgr.D00403	1077
scaffold_4	7396043	7397125	MACS2_ZMSH002C_ZMSH003C_ZMSH006B_vs_ZMSH002A_ZMSH003A_ZMSH006A_peak_43580	1026	.	8.12185	102.694	100.325	892	scaffold_4	7396041	7396557	-	Eucgr.D00404	514
scaffold_4	7401006	7402015	MACS2_ZMSH002C_ZMSH003C_ZMSH006B_vs_ZMSH002A_ZMSH003A_ZMSH006A_peak_43584	2022	.	12.4806	202.247	198.599	276	scaffold_4	7401130	7401552	-	Eucgr.D00405	422
scaffold_4	7468513	7469614	MACS2_ZMSH002C_ZMSH003C_ZMSH006B_vs_ZMSH002A_ZMSH003A_ZMSH006A_peak_43615	2157	.	11.9012	215.702	211.82	792	scaffold_4	7469021	7469449	+	Eucgr.D00406	428
scaffold_4	7485823	7487407	MACS2_ZMSH002C_ZMSH003C_ZMSH006B_vs_ZMSH002A_ZMSH003A_ZMSH006A_peak_43620	1278	.	9.57713	127.841	125.221	1330	scaffold_4	7485649	7498079	-	Eucgr.D00408	1584
scaffold_4	7487483	7488201	MACS2_ZMSH002C_ZMSH003C_ZMSH006B_vs_ZMSH002A_ZMSH003A_ZMSH006A_peak_43621	1441	.	10.3499	144.143	141.339	337	scaffold_4	7485649	7498079	-	Eucgr.D00408	718
scaffold_4	7489918	7490797	MACS2_ZMSH002C_ZMSH003C_ZMSH006B_vs_ZMSH002A_ZMSH003A_ZMSH006A_peak_43623	693	.	6.65775	69.3256	67.2578	335	scaffold_4	7485649	7498079	-	Eucgr.D00408	879
scaffold_4	7493022	7495567	MACS2_ZMSH002C_ZMSH003C_ZMSH006B_vs_ZMSH002A_ZMSH003A_ZMSH006A_peak_43625	1731	.	10.8116	173.143	169.961	2117	scaffold_4	7485649	7498079	-	Eucgr.D00408	2545
scaffold_4	7518036	7521102	MACS2_ZMSH002C_ZMSH003C_ZMSH006B_vs_ZMSH002A_ZMSH003A_ZMSH006A_peak_43642	1428	.	9.15711	142.859	140.071	614	scaffold_4	7518442	7520396	+	Eucgr.D00409	1954
scaffold_4	7557116	7559673	MACS2_ZMSH002C_ZMSH003C_ZMSH006B_vs_ZMSH002A_ZMSH003A_ZMSH006A_peak_43649	1173	.	6.70588	117.319	114.809	2314	scaffold_4	7557357	7559624	+	Eucgr.D00411	2267
scaffold_4	7580851	7583019	MACS2_ZMSH002C_ZMSH003C_ZMSH006B_vs_ZMSH002A_ZMSH003A_ZMSH006A_peak_43656	2017	.	10.8997	201.798	198.159	1492	scaffold_4	7581012	7582509	-	Eucgr.D00412	1497
scaffold_4	7768515	7769503	MACS2_ZMSH002C_ZMSH003C_ZMSH006B_vs_ZMSH002A_ZMSH003A_ZMSH006A_peak_43677	1555	.	7.45649	155.576	152.634	763	scaffold_4	7768798	7771770	-	Eucgr.D00423	705
scaffold_4	7770289	7772076	MACS2_ZMSH002C_ZMSH003C_ZMSH006B_vs_ZMSH002A_ZMSH003A_ZMSH006A_peak_43678	1895	.	9.28678	189.519	186.084	780	scaffold_4	7768798	7771770	-	Eucgr.D00423	1481
scaffold_4	8308113	8309460	MACS2_ZMSH002C_ZMSH003C_ZMSH006B_vs_ZMSH002A_ZMSH003A_ZMSH006A_peak_43742	694	.	5.2756	69.4776	67.4078	461	scaffold_4	8308379	8310367	+	Eucgr.D00454	1081
scaffold_4	8391231	8393350	MACS2_ZMSH002C_ZMSH003C_ZMSH006B_vs_ZMSH002A_ZMSH003A_ZMSH006A_peak_43756	759	.	4.71944	75.977	73.85	835	scaffold_4	8391211	8394020	+	Eucgr.D00457	2119
scaffold_4	8448643	8449251	MACS2_ZMSH002C_ZMSH003C_ZMSH006B_vs_ZMSH002A_ZMSH003A_ZMSH006A_peak_43776	1476	.	8.81205	147.61	144.767	230	scaffold_4	8448766	8449062	-	Eucgr.D00466	296
scaffold_4	8468233	8470917	MACS2_ZMSH002C_ZMSH003C_ZMSH006B_vs_ZMSH002A_ZMSH003A_ZMSH006A_peak_43784	979	.	5.15853	97.9481	95.6231	1715	scaffold_4	8467780	8470113	-	Eucgr.D00468	1880
scaffold_4	8497591	8499096	MACS2_ZMSH002C_ZMSH003C_ZMSH006B_vs_ZMSH002A_ZMSH003A_ZMSH006A_peak_43795	978	.	5.99156	97.8206	95.4963	1150	scaffold_4	8497335	8498734	-	Eucgr.D00471	1143
scaffold_4	8796965	8797624	MACS2_ZMSH002C_ZMSH003C_ZMSH006B_vs_ZMSH002A_ZMSH003A_ZMSH006A_peak_43841	1333	.	7.57081	133.358	130.678	321	scaffold_4	8796889	8797614	+	Eucgr.D00490	649
scaffold_4	8840623	8841560	MACS2_ZMSH002C_ZMSH003C_ZMSH006B_vs_ZMSH002A_ZMSH003A_ZMSH006A_peak_43852	924	.	6.36015	92.4581	90.1828	307	scaffold_4	8840577	8842143	-	Eucgr.D00491	937
scaffold_4	8855016	8855792	MACS2_ZMSH002C_ZMSH003C_ZMSH006B_vs_ZMSH002A_ZMSH003A_ZMSH006A_peak_43858	984	.	6.95403	98.4168	96.0869	428	scaffold_4	8855185	8855961	+	Eucgr.D00492	607
scaffold_4	8872869	8875792	MACS2_ZMSH002C_ZMSH003C_ZMSH006B_vs_ZMSH002A_ZMSH003A_ZMSH006A_peak_43861	1048	.	8.49305	104.888	102.499	2102	scaffold_4	8874042	8875518	+	Eucgr.D00493	1476
scaffold_4	8896769	8898636	MACS2_ZMSH002C_ZMSH003C_ZMSH006B_vs_ZMSH002A_ZMSH003A_ZMSH006A_peak_43873	1449	.	8.90843	144.941	142.129	1552	scaffold_4	8897151	8898788	+	Eucgr.D00494	1485
scaffold_4	8921601	8923193	MACS2_ZMSH002C_ZMSH003C_ZMSH006B_vs_ZMSH002A_ZMSH003A_ZMSH006A_peak_43876	1191	.	8.63504	119.124	116.596	1082	scaffold_4	8921455	8923066	+	Eucgr.D00495	1465
scaffold_4	8979828	8981439	MACS2_ZMSH002C_ZMSH003C_ZMSH006B_vs_ZMSH002A_ZMSH003A_ZMSH006A_peak_43891	1121	.	7.81322	112.115	109.656	1320	scaffold_4	8980092	8981709	+	Eucgr.D00496	1347
scaffold_4	9003888	9005712	MACS2_ZMSH002C_ZMSH003C_ZMSH006B_vs_ZMSH002A_ZMSH003A_ZMSH006A_peak_43895	903	.	7.17482	90.3509	88.0955	1397	scaffold_4	9004257	9005679	+	Eucgr.D00497	1422
scaffold_4	9074979	9075765	MACS2_ZMSH002C_ZMSH003C_ZMSH006B_vs_ZMSH002A_ZMSH003A_ZMSH006A_peak_43905	805	.	7.12723	80.5907	78.4218	545	scaffold_4	9075165	9076765	+	Eucgr.D00499	600
scaffold_4	9075832	9076581	MACS2_ZMSH002C_ZMSH003C_ZMSH006B_vs_ZMSH002A_ZMSH003A_ZMSH006A_peak_43906	934	.	7.16048	93.4171	91.1324	385	scaffold_4	9075165	9076765	+	Eucgr.D00499	749
scaffold_4	9128634	9130653	MACS2_ZMSH002C_ZMSH003C_ZMSH006B_vs_ZMSH002A_ZMSH003A_ZMSH006A_peak_43917	1258	.	9.49126	125.84	123.242	1559	scaffold_4	9129038	9130719	+	Eucgr.D00500	1615
scaffold_4	9170924	9172668	MACS2_ZMSH002C_ZMSH003C_ZMSH006B_vs_ZMSH002A_ZMSH003A_ZMSH006A_peak_43924	1599	.	10.3382	159.954	156.956	1401	scaffold_4	9170952	9172606	+	Eucgr.D00501	1654
scaffold_4	9189632	9191266	MACS2_ZMSH002C_ZMSH003C_ZMSH006B_vs_ZMSH002A_ZMSH003A_ZMSH006A_peak_43932	1475	.	9.36835	147.527	144.685	1330	scaffold_4	9189901	9191306	+	Eucgr.D00502	1365
scaffold_4	9198770	9200125	MACS2_ZMSH002C_ZMSH003C_ZMSH006B_vs_ZMSH002A_ZMSH003A_ZMSH006A_peak_43938	1966	.	8.1264	196.679	193.127	858	scaffold_4	9198762	9200073	+	Eucgr.D00504	1303
scaffold_4	9227582	9229198	MACS2_ZMSH002C_ZMSH003C_ZMSH006B_vs_ZMSH002A_ZMSH003A_ZMSH006A_peak_43946	1487	.	6.7418	148.791	145.933	1149	scaffold_4	9227804	9229021	+	Eucgr.D00505	1217
scaffold_4	9246469	9247918	MACS2_ZMSH002C_ZMSH003C_ZMSH006B_vs_ZMSH002A_ZMSH003A_ZMSH006A_peak_43952	968	.	7.00331	96.8206	94.5058	1267	scaffold_4	9246549	9247938	+	Eucgr.D00506	1369
scaffold_4	9306220	9307277	MACS2_ZMSH002C_ZMSH003C_ZMSH006B_vs_ZMSH002A_ZMSH003A_ZMSH006A_peak_43967	887	.	5.92117	88.7366	86.4943	830	scaffold_4	9306613	9310422	+	Eucgr.D00509	664
scaffold_4	9307983	9310241	MACS2_ZMSH002C_ZMSH003C_ZMSH006B_vs_ZMSH002A_ZMSH003A_ZMSH006A_peak_43969	1476	.	9.7401	147.618	144.775	1319	scaffold_4	9306613	9310422	+	Eucgr.D00509	2258
scaffold_4	9307983	9310241	MACS2_ZMSH002C_ZMSH003C_ZMSH006B_vs_ZMSH002A_ZMSH003A_ZMSH006A_peak_43969	1476	.	9.7401	147.618	144.775	1319	scaffold_4	9309051	9309460	-	Eucgr.D00510	409
scaffold_4	9339897	9340443	MACS2_ZMSH002C_ZMSH003C_ZMSH006B_vs_ZMSH002A_ZMSH003A_ZMSH006A_peak_43981	847	.	6.34951	84.7817	82.5761	361	scaffold_4	9340167	9343520	+	Eucgr.D00511	276
scaffold_4	9356247	9357656	MACS2_ZMSH002C_ZMSH003C_ZMSH006B_vs_ZMSH002A_ZMSH003A_ZMSH006A_peak_43982	1477	.	9.16645	147.794	144.949	991	scaffold_4	9356468	9357562	+	Eucgr.D00513	1094
scaffold_4	9366495	9367852	MACS2_ZMSH002C_ZMSH003C_ZMSH006B_vs_ZMSH002A_ZMSH003A_ZMSH006A_peak_43988	1377	.	8.0845	137.758	135.028	750	scaffold_4	9366473	9367726	+	Eucgr.D00514	1231
scaffold_4	9405283	9406620	MACS2_ZMSH002C_ZMSH003C_ZMSH006B_vs_ZMSH002A_ZMSH003A_ZMSH006A_peak_44002	1062	.	7.27438	106.22	103.818	939	scaffold_4	9405289	9406706	+	Eucgr.D00515	1331
scaffold_4	9440046	9441341	MACS2_ZMSH002C_ZMSH003C_ZMSH006B_vs_ZMSH002A_ZMSH003A_ZMSH006A_peak_44006	1232	.	6.90674	123.237	120.665	1069	scaffold_4	9440130	9441314	+	Eucgr.D00517	1184
scaffold_4	9460984	9462453	MACS2_ZMSH002C_ZMSH003C_ZMSH006B_vs_ZMSH002A_ZMSH003A_ZMSH006A_peak_44016	1382	.	8.94899	138.253	135.519	532	scaffold_4	9461069	9462444	+	Eucgr.D00520	1375
scaffold_4	9513032	9514503	MACS2_ZMSH002C_ZMSH003C_ZMSH006B_vs_ZMSH002A_ZMSH003A_ZMSH006A_peak_44033	1138	.	8.69884	113.895	111.42	961	scaffold_4	9513088	9514466	+	Eucgr.D00522	1378
scaffold_4	9519407	9519848	MACS2_ZMSH002C_ZMSH003C_ZMSH006B_vs_ZMSH002A_ZMSH003A_ZMSH006A_peak_44038	712	.	5.28413	71.2338	69.1488	233	scaffold_4	9516635	9522068	-	Eucgr.D00523	441
scaffold_4	9521532	9522514	MACS2_ZMSH002C_ZMSH003C_ZMSH006B_vs_ZMSH002A_ZMSH003A_ZMSH006A_peak_44040	1471	.	9.82134	147.163	144.325	195	scaffold_4	9516635	9522068	-	Eucgr.D00523	536
scaffold_4	9530836	9531228	MACS2_ZMSH002C_ZMSH003C_ZMSH006B_vs_ZMSH002A_ZMSH003A_ZMSH006A_peak_44052	1003	.	7.87001	100.354	98.0073	164	scaffold_4	9530770	9534737	-	Eucgr.D00525	392
scaffold_4	9533735	9535670	MACS2_ZMSH002C_ZMSH003C_ZMSH006B_vs_ZMSH002A_ZMSH003A_ZMSH006A_peak_44055	1210	.	9.22774	121.051	118.502	1627	scaffold_4	9530770	9534737	-	Eucgr.D00525	1002
scaffold_4	9556311	9556712	MACS2_ZMSH002C_ZMSH003C_ZMSH006B_vs_ZMSH002A_ZMSH003A_ZMSH006A_peak_44065	1142	.	8.88767	114.207	111.728	210	scaffold_4	9556350	9559465	-	Eucgr.D00528	362
scaffold_4	9558502	9560012	MACS2_ZMSH002C_ZMSH003C_ZMSH006B_vs_ZMSH002A_ZMSH003A_ZMSH006A_peak_44067	934	.	7.49501	93.4287	91.1438	511	scaffold_4	9556350	9559465	-	Eucgr.D00528	963
scaffold_4	9654185	9655582	MACS2_ZMSH002C_ZMSH003C_ZMSH006B_vs_ZMSH002A_ZMSH003A_ZMSH006A_peak_44089	1771	.	10.0558	177.142	173.902	907	scaffold_4	9654392	9657127	+	Eucgr.D00531	1190
scaffold_4	9656038	9656840	MACS2_ZMSH002C_ZMSH003C_ZMSH006B_vs_ZMSH002A_ZMSH003A_ZMSH006A_peak_44090	2217	.	12.9082	221.736	217.746	250	scaffold_4	9654392	9657127	+	Eucgr.D00531	802
scaffold_4	9682753	9684504	MACS2_ZMSH002C_ZMSH003C_ZMSH006B_vs_ZMSH002A_ZMSH003A_ZMSH006A_peak_44105	2249	.	11.9422	224.974	220.919	1111	scaffold_4	9683287	9685586	+	Eucgr.D00532	1217
scaffold_4	9684848	9685765	MACS2_ZMSH002C_ZMSH003C_ZMSH006B_vs_ZMSH002A_ZMSH003A_ZMSH006A_peak_44106	1907	.	9.37419	190.713	187.257	342	scaffold_4	9683287	9685586	+	Eucgr.D00532	738
scaffold_4	9689901	9690846	MACS2_ZMSH002C_ZMSH003C_ZMSH006B_vs_ZMSH002A_ZMSH003A_ZMSH006A_peak_44109	1050	.	7.46497	105.029	102.639	223	scaffold_4	9686937	9692168	-	Eucgr.D00533	945
scaffold_4	9691081	9691488	MACS2_ZMSH002C_ZMSH003C_ZMSH006B_vs_ZMSH002A_ZMSH003A_ZMSH006A_peak_44110	921	.	7.24914	92.1041	89.8331	192	scaffold_4	9686937	9692168	-	Eucgr.D00533	407
scaffold_4	9691617	9692629	MACS2_ZMSH002C_ZMSH003C_ZMSH006B_vs_ZMSH002A_ZMSH003A_ZMSH006A_peak_44111	1303	.	8.91559	130.332	127.685	246	scaffold_4	9686937	9692168	-	Eucgr.D00533	551
scaffold_4	9698923	9699337	MACS2_ZMSH002C_ZMSH003C_ZMSH006B_vs_ZMSH002A_ZMSH003A_ZMSH006A_peak_44114	893	.	6.97033	89.3268	87.0795	179	scaffold_4	9699025	9703231	-	Eucgr.D00534	312
scaffold_4	9719075	9720220	MACS2_ZMSH002C_ZMSH003C_ZMSH006B_vs_ZMSH002A_ZMSH003A_ZMSH006A_peak_44125	1167	.	7.74427	116.774	114.27	458	scaffold_4	9719119	9725175	+	Eucgr.D00536	1101
scaffold_4	9724473	9726491	MACS2_ZMSH002C_ZMSH003C_ZMSH006B_vs_ZMSH002A_ZMSH003A_ZMSH006A_peak_44128	1073	.	6.69645	107.371	104.958	1739	scaffold_4	9719119	9725175	+	Eucgr.D00536	702
scaffold_4	10714794	10715437	MACS2_ZMSH002C_ZMSH003C_ZMSH006B_vs_ZMSH002A_ZMSH003A_ZMSH006A_peak_44199	1032	.	6.45203	103.213	100.839	228	scaffold_4	10714884	10719044	+	Eucgr.D00574	553
scaffold_4	10716748	10718842	MACS2_ZMSH002C_ZMSH003C_ZMSH006B_vs_ZMSH002A_ZMSH003A_ZMSH006A_peak_44200	1114	.	6.63409	111.494	109.042	1783	scaffold_4	10714884	10719044	+	Eucgr.D00574	2094
scaffold_4	10725199	10725951	MACS2_ZMSH002C_ZMSH003C_ZMSH006B_vs_ZMSH002A_ZMSH003A_ZMSH006A_peak_44202	1333	.	7.57081	133.358	130.678	300	scaffold_4	10725152	10728051	-	Eucgr.D00575	752
scaffold_4	10726762	10728363	MACS2_ZMSH002C_ZMSH003C_ZMSH006B_vs_ZMSH002A_ZMSH003A_ZMSH006A_peak_44203	1899	.	10.584	189.913	186.471	1231	scaffold_4	10725152	10728051	-	Eucgr.D00575	1289
scaffold_4	10742690	10744457	MACS2_ZMSH002C_ZMSH003C_ZMSH006B_vs_ZMSH002A_ZMSH003A_ZMSH006A_peak_44213	1250	.	7.97915	125.064	122.474	1131	scaffold_4	10741019	10744006	-	Eucgr.D00576	1316
scaffold_4	10771575	10772737	MACS2_ZMSH002C_ZMSH003C_ZMSH006B_vs_ZMSH002A_ZMSH003A_ZMSH006A_peak_44228	1707	.	8.64664	170.74	167.594	789	scaffold_4	10772204	10774583	-	Eucgr.D00577	533
scaffold_4	10772862	10774702	MACS2_ZMSH002C_ZMSH003C_ZMSH006B_vs_ZMSH002A_ZMSH003A_ZMSH006A_peak_44229	2320	.	12.0375	232.06	227.862	1031	scaffold_4	10772204	10774583	-	Eucgr.D00577	1721
[truncated: 5,256 more rows]
