# Supplementary material for: Integrated analysis and transcript abundance modelling of H3K4me3 and H3K27me3 in developing secondary xylem
Source: Sci Rep. 2017 Jun 13;7:3370. doi: 10.1038/s41598-017-03665-1 (PMC5469831; doi:10.1038/s41598-017-03665-1)
Supplement: Supplementary file 4 — Supplementary dataset 3 [file 41598_2017_3665_MOESM4_ESM.xls]

## Sheet: README
Supplementary dataset 3. Significant Biological Processes associated with genes marked by different H3K4me3 peak length classes (Fig. 2).
Worksheet	Description
"Class 1"	Overrepresented Biological Process Gene Ontology terms for genes within the lower 0-25% quartile of H3K4me3 ChIP-seq peak lengths
"Class 2"	Overrepresented Biological Process Gene Ontology terms for genes within the lower 25-50% quartile of H3K4me3 ChIP-seq peak lengths
"Class 3"	Overrepresented Biological Process Gene Ontology terms for genes within the upper 50-75% quartile of H3K4me3 ChIP-seq peak lengths
"Class 4"	Overrepresented Biological Process Gene Ontology terms for genes within the upper 75-100% quartile of H3K4me3 ChIP-seq peak lengths
"Overview"	Nonredundant list of Biological Processes recorded for classes 1-4, ranked by decreasing peak length score. Notable xylogenesis-related terms are highlighted in yellow. Arrangement of the terms into clusters of matching patterns across classes 1-4 and the binomial test result of cluster inflation or deflation is indicated.

## Sheet: Class 1
File created with bingo (c) on 06 Oct 2015 at 12:01:22 PM
Selected statistical test : Hypergeometric test
Selected correction : Benjamini & Hochberg False Discovery Rate (FDR) correction
Selected significance level : 0.05
The selected cluster :
AT3G06250	AT1G59960	AT2G41600	AT1G72930	AT2G30950	AT2G36250	AT3G53480	AT5G64680	AT5G10810	AT4G15850	AT5G04130	AT5G42410	AT1G60950	AT5G09820	AT4G34131	AT5G13080	AT5G10820	AT4G34140	AT5G09830	AT1G47960	AT5G55730	AT1G01720	AT3G12940	AT1G08390	AT1G60970	AT3G23610	AT2G36230	AT3G48900	AT5G06770	AT1G21320	AT2G02010	AT5G38360	AT3G61080	AT3G11620	AT3G53470	AT5G18750	AT1G80570	AT3G09310	AT3G23600	AT4G27870	AT4G10130	AT1G22660	AT1G19020	AT2G24270	AT3G10300	AT5G13070	AT4G26555	AT5G41120	AT5G42450	AT4G02500
AT2G13600	AT3G49470	AT5G19140	AT3G05890	AT1G02180	AT1G63990	AT1G11910	AT3G08920	AT1G51100	AT3G48110	AT4G15000	AT1G65700	AT2G30170	AT3G50430	AT4G24710	AT1G14150	AT3G62410	AT5G10790	AT5G61550	AT3G17880	AT2G01640	AT1G05230	AT5G50890	AT5G40610	AT3G48140	AT4G17650	AT3G24170	AT5G20110	AT2G38900	AT1G27480	AT3G08947	AT1G18520	AT5G53930	AT2G25605	AT4G04330	AT4G18975	AT2G42160	AT5G61540	AT3G62420	AT3G16560	AT4G33670	AT4G16310	AT5G25800	AT4G32340	AT1G36320	AT1G33290	AT5G41040	AT4G24730	AT3G61940	AT1G01690
AT1G17100	AT1G11800	AT5G10990	AT3G62450	AT1G53670	AT3G06320	AT4G01940	AT3G08980	AT5G40780	AT1G68740	AT5G60370	AT4G28200	AT4G08580	AT4G10890	AT4G13920	AT1G18450	AT2G45910	AT1G76360	AT2G32650	AT3G05000	AT1G29150	AT3G20640	AT1G78955	AT4G38495	AT3G19640	AT1G02900	AT1G78950	AT1G74590	AT1G23840	AT3G27260	AT4G16180	AT3G07670	AT1G30135	AT2G30000	AT1G29160	AT2G18330	AT5G60390	AT1G17180	AT3G19650	AT5G07330	AT4G37170	AT5G52780	AT5G42500	AT1G73270	AT3G61190	AT1G08230	AT1G09560	AT1G65660	AT3G07680	AT4G37190
AT3G17910	AT1G79390	AT5G27710	AT1G12250	AT1G60770	AT5G49940	AT5G15730	AT5G45580	AT4G37980	AT2G28600	AT5G35330	AT3G14890	AT1G48200	AT2G04630	AT4G32295	AT5G58890	AT2G25570	AT5G27700	AT5G65180	AT5G24670	AT2G17940	AT2G36200	AT2G37530	AT3G05950	AT4G36660	AT4G37990	AT2G30900	AT1G71430	AT5G02420	AT3G45140	AT2G45150	AT4G26750	AT5G14180	AT3G29130	AT5G17210	AT5G18540	AT1G50900	AT5G19875	AT3G23830	AT3G52390	AT1G19270	AT2G25355	AT5G05220	AT1G49910	AT5G52450	AT2G29710	AT2G24020	AT5G14170	AT2G36026	AT1G32230
AT5G52440	AT5G44820	AT2G41475	AT1G01940	AT4G19540	AT4G21860	AT3G57280	AT1G18730	AT1G31710	AT1G52640	AT1G01050	AT1G14380	AT4G33840	AT3G16730	AT1G05410	AT2G45880	AT1G26370	AT4G21870	AT3G02100	AT5G57230	AT1G52630	AT1G26360	AT5G01670	AT5G59890	AT4G33865	AT4G39170	AT3G49640	AT2G36910	AT3G49645	AT1G75300	AT3G12390	AT3G15420	AT4G27190	AT1G47278	AT4G31200	AT5G57240	AT5G45275	AT3G02120	AT1G13030	AT5G66190	AT3G51970	AT1G15690	AT4G03280	AT2G23620	AT5G63920	AT1G26340	AT4G31210	AT3G48330	AT1G72280	AT2G43210
AT2G47485	AT5G19960	AT3G55530	AT3G22630	AT5G64570	AT4G24000	AT2G38540	AT1G65070	AT1G71750	AT5G04000	AT5G07990	AT2G40860	AT1G78380	AT5G20950	AT2G26570	AT4G39970	AT1G01860	AT1G32160	AT2G43945	AT1G67660	AT4G14605	AT2G18980	AT4G25340	AT4G37320	AT3G19000	AT4G34290	AT5G55640	AT2G28305	AT1G16916	AT2G43940	AT3G43590	AT3G13700	AT5G42340	AT4G02610	AT5G19940	AT5G27560	AT5G18610	AT4G37330	AT1G23210	AT2G37280	AT3G07040	AT1G79650	AT2G43950	AT1G80630	AT3G13710	AT3G59920	AT5G19930	AT4G37340	AT5G06610	AT2G31945
AT5G33320	AT2G20490	AT3G48470	AT3G47180	AT2G35500	AT4G24830	AT4G23500	AT2G31140	AT3G14250	AT5G07020	AT1G74770	AT3G62770	AT2G40090	AT4G15110	AT4G31120	AT4G40070	AT5G23980	AT4G00090	AT5G08370	AT4G03120	AT1G74780	AT1G51200	AT3G18620	AT1G14290	AT1G56050	AT1G62730	AT3G57320	AT4G03115	AT1G71680	AT2G01300	AT5G03560	AT4G12060	AT2G22240	AT2G38600	AT1G12480	AT2G39930	AT3G21360	AT3G49710	AT3G59990	AT5G66210	AT4G16410	AT5G54240	AT5G58600	AT1G71695	AT5G06600	AT3G07080	AT4G17740	AT1G11120	AT1G33390	AT3G58630
AT4G35090	AT5G11720	AT1G78650	AT2G43840	AT1G69700	AT5G23710	AT5G20670	AT2G29570	AT1G03090	AT2G31870	AT1G08780	AT4G26140	AT4G08210	AT3G16000	AT3G61490	AT4G20840	AT5G19670	AT3G52590	AT2G06005	AT5G62460	AT5G48150	AT1G75560	AT3G17340	AT4G39460	AT1G20450	AT1G76890	AT5G20650	AT4G27490	AT3G18690	AT1G62260	AT4G05160	AT5G06360	AT4G18470	AT2G34930	AT5G41540	AT4G39490	AT5G61150	AT4G05150	AT2G19330	AT2G22980	AT5G05000	AT4G38150	AT1G28395	AT1G53350	AT3G55605	AT5G45900	AT4G18465	AT3G56940	AT2G07340	AT2G06010
AT3G50830	AT5G35690	AT5G05800	AT5G26749	AT4G13690	AT4G03400	AT4G25650	AT5G47650	AT2G38500	AT1G60420	AT1G80010	AT5G22370	AT5G14750	AT4G26980	AT5G67240	AT4G33270	AT5G58300	AT1G27870	AT2G22170	AT5G02780	AT4G12350	AT1G06070	AT4G25540	AT4G29900	AT5G19750	AT5G18420	AT1G68310	AT4G13550	AT5G02070	AT2G35290	AT3G16175	AT2G47260	AT5G44710	AT5G20740	AT4G14880	AT1G78590	AT4G21190	AT5G65640	AT1G56345	AT2G16990	AT2G38320	AT1G18070	AT1G71970	AT4G17900	AT5G51010	AT1G53280	AT2G03690	AT5G40370	AT4G02880	AT2G41945
AT1G64770	AT5G22460	AT4G33985	AT5G45140	AT1G51410	AT3G15780	AT5G57120	AT5G13500	AT2G19260	AT4G02090	AT3G62970	AT5G10470	AT1G04220	AT2G34860	AT1G67810	AT3G26430	AT1G64780	AT5G49510	AT4G29010	AT3G58000	AT3G05510	AT5G08170	AT2G45510	AT1G31800	AT3G14460	AT2G01970	AT4G30000	AT5G02860	AT1G09900	AT5G59790	AT3G06850	AT5G49525	AT3G49100	AT5G22440	AT3G59380	AT2G32250	AT3G14470	AT3G59390	AT3G18830	AT3G60370	AT2G25950	AT1G08600	AT2G20260	AT5G57140	AT5G02830	AT3G05530	AT3G06860	AT3G51430	AT5G23760	AT2G32260
AT5G64010	AT2G18630	AT3G53270	AT1G01540	AT1G02870	AT5G18140	AT3G52790	AT3G06890	AT5G51520	AT5G52850	AT2G18660	AT2G20980	AT4G13830	AT1G77540	AT1G52240	AT1G05010	AT1G73180	AT3G50140	AT3G55830	AT3G25160	AT3G05570	AT1G11710	AT1G65570	AT5G64830	AT3G62120	AT1G17020	AT1G52230	AT2G38290	AT1G54890	AT1G77550	AT1G05000	AT2G43630	AT5G24810	AT5G51545	AT3G51440	AT1G18310	AT3G60390	AT4G37020	AT1G52220	AT3G18890	AT4G38350	AT3G16230	AT5G58170	AT1G15290	AT2G40570	AT3G52780	AT3G30530	AT1G05030	AT3G50120	AT1G64260
AT1G22380	AT2G28910	AT1G45000	AT4G16990	AT4G24530	AT1G13480	AT3G22142	AT3G60410	AT4G02340	AT2G35240	AT1G68590	AT5G18900	AT1G49430	AT4G14320	AT1G30825	AT1G01490	AT3G11480	AT1G48100	AT3G47430	AT5G03880	AT1G80245	AT5G01225	AT4G01000	AT1G80230	AT1G12160	AT3G27820	AT1G17850	AT4G33490	AT5G56340	AT1G30810	AT4G15640	AT3G48750	AT5G01230	AT2G23240	AT1G04510	AT1G05840	AT3G23490	AT3G59400	AT3G56370	AT2G16980	AT5G14520	AT1G67280	AT1G67290	AT5G35450	AT5G11480	AT3G02560	AT1G33060	AT5G27820	AT3G22150	AT3G06920
AT1G03110	AT5G55160	AT3G17700	AT2G34640	AT5G47550	AT4G29230	AT3G04400	AT1G76980	AT1G29750	AT5G02640	AT5G55170	AT3G26680	AT5G52910	AT5G46230	AT5G67170	AT5G09250	AT5G47560	AT3G14690	AT5G59540	AT1G29720	AT5G11560	AT5G10230	AT1G52980	AT5G35530	AT4G30230	AT4G35920	AT1G03130	AT2G43560	AT4G06676	AT5G23540	AT1G12060	AT3G01390	AT3G24010	AT4G22620	AT5G35525	AT5G15920	AT1G25375	AT2G47930	AT2G22650	AT2G46600	AT1G75670	AT5G10240	AT4G35930	AT5G55190	AT1G05785	AT5G23530	AT5G51600	AT3G49340	AT3G50330	AT3G51660
No annotations were retrieved for the following entities:
AT1G06070	AT1G11660	AT1G50900	AT2G16760	AT4G15850	AT2G25355	AT4G09060	AT5G55840	AT5G54630	AT2G46170	AT2G29710	AT2G26200	AT5G09820	AT1G52080	AT5G20740	AT5G20500	AT3G60900	AT3G54340	AT5G40240	AT1G80670	AT5G18650	AT4G03500	AT2G38680	AT1G14700	AT5G11910	AT2G16990	AT4G34140	AT4G10030	AT1G18070	AT5G09950	AT4G39955	AT5G55730	AT4G28706	AT5G51010	AT3G29250	AT1G76065	AT1G24620	AT2G03690	AT2G04780	AT2G25100	AT2G01150	AT4G04940	AT2G41705	AT5G40490	AT1G08390	AT5G40370	AT1G55140	AT5G40010	AT2G38770	AT2G37680
AT4G19460	AT5G24910	AT1G07360	AT5G62460	AT1G19100	AT4G27120	AT2G17140	AT1G78955	AT2G20540	AT1G79800	AT1G75560	AT1G18260	AT3G18430	AT2G23930	AT1G78950	AT5G08535	AT1G01930	AT1G76890	AT4G18360	AT3G49070	AT1G23840	AT3G05250	AT3G54540	AT1G33400	AT5G60030	AT5G56900	AT4G27250	AT2G30000	AT2G18330	AT5G60390	AT5G10860	AT1G18030	AT5G53870	AT4G11720	AT4G17020	AT5G51570	AT4G39230	AT1G21550	AT3G10840	AT3G50150	AT1G08230	AT2G33720	AT1G30360	AT3G51000	AT4G39490	AT1G13900	AT1G30240	AT5G62360	AT4G27020	AT3G18580
AT1G51200	AT3G18620	AT5G36930	AT1G69080	AT1G55915	AT1G28320	AT1G17680	AT1G04130	AT5G57290	AT4G16310	AT5G25800	AT4G32340	AT4G34880	AT2G45550	AT1G56050	AT1G33290	AT2G37500	AT1G34380	AT2G38830	AT1G14890	AT5G15790	AT3G54170	AT3G23550	AT3G55140	AT2G32170	AT4G21220	AT5G66580	AT1G47570	AT4G32590	AT5G57860	AT3G20395	AT4G21105	AT3G12770	AT3G20390	AT3G11560	AT2G46330	AT3G50930	AT2G23690	AT1G24577	AT1G60680	AT2G38600	AT2G37510	AT5G16990	AT5G25100	AT5G65000	AT2G38840	AT1G02410	AT4G31390	AT2G04700	AT5G56300
GO-ID	p-value	corr p-value	x	n	X	N	Description	Genes in test set
34645	1.5547e-08	2.9329e-05	175	526	2570	11237	cellular macromolecule biosynthetic process	AT1G64510|AT5G41040|AT3G52270|AT1G29070|AT5G61170|AT2G20980|AT5G13000|AT3G62870|AT3G12530|AT3G53920|AT2G27530|AT1G54140|AT4G16265|AT2G21790|AT2G20060|AT5G59240|AT1G07830|AT1G02145|AT2G34640|AT2G39930|AT1G64880|AT3G23780|AT4G39280|AT5G22110|AT2G38560|AT2G34480|AT2G32060|AT2G19740|AT3G04400|AT1G48380|AT3G58140|AT5G28060|AT5G57870|AT1G26880|AT3G62120|AT5G56940|AT5G03850|AT2G29540|AT3G55400|AT1G11880…
9059	2.8656e-08	2.9329e-05	175	530	2570	11237	macromolecule biosynthetic process	AT1G64510|AT5G41040|AT3G52270|AT1G29070|AT5G61170|AT2G20980|AT5G13000|AT3G62870|AT3G12530|AT3G53920|AT2G27530|AT1G54140|AT4G16265|AT2G21790|AT2G20060|AT5G59240|AT1G07830|AT1G02145|AT2G34640|AT2G39930|AT1G64880|AT3G23780|AT4G39280|AT5G22110|AT2G38560|AT2G34480|AT2G32060|AT2G19740|AT3G04400|AT1G48380|AT3G58140|AT5G28060|AT5G57870|AT1G26880|AT3G62120|AT5G56940|AT5G03850|AT2G29540|AT3G55400|AT1G11880…
6412	4.6695e-08	3.1862e-05	98	261	2570	11237	translation	AT1G64510|AT1G29070|AT5G61170|AT3G62870|AT2G27530|AT2G20060|AT5G59240|AT1G07830|AT1G64880|AT4G39280|AT2G34480|AT2G32060|AT2G19740|AT3G04400|AT3G58140|AT5G28060|AT5G57870|AT1G26880|AT3G62120|AT5G56940|AT5G03850|AT3G55400|AT4G00100|AT4G33865|AT3G53740|AT3G16080|AT1G17220|AT5G39850|AT1G74970|AT5G35530|AT1G07210|AT3G06320|AT5G24510|AT3G49010|AT5G27620|AT1G55790|AT1G33140|AT4G29410|AT2G33370|AT1G26740…
44249	9.2002e-08	4.7082e-05	342	1175	2570	11237	cellular biosynthetic process	AT1G08490|AT1G64510|AT3G25570|AT3G52270|AT1G29070|AT5G61170|AT1G30620|AT2G45400|AT4G16700|AT5G37850|AT3G62870|AT3G53920|AT2G27530|AT1G54140|AT4G16265|AT2G21790|AT2G06050|AT4G14880|AT1G58080|AT1G07830|AT1G02145|AT1G78590|AT1G11790|AT2G34640|AT5G49970|AT1G64880|AT1G32230|AT4G39280|AT5G22110|AT5G23440|AT2G38560|AT3G04400|AT1G48380|AT3G58140|AT4G37770|AT2G41290|AT3G19450|AT5G56940|AT1G27450|AT2G27760…
10467	8.1698e-07	0.00033447	171	539	2570	11237	gene expression	AT1G64510|AT3G11964|AT1G63780|AT5G23690|AT3G52270|AT1G29070|AT5G61170|AT2G47300|AT1G16280|AT3G62870|AT3G53920|AT2G27530|AT1G54140|AT4G16265|AT2G20060|AT2G47420|AT5G59240|AT1G07830|AT2G34640|AT5G64390|AT1G64880|AT1G68720|AT3G23780|AT4G39280|AT5G18810|AT2G38560|AT3G17040|AT2G34480|AT3G59990|AT2G32060|AT2G19740|AT3G04400|AT3G58140|AT5G28060|AT5G57870|AT1G26880|AT3G62120|AT5G56940|AT2G48120|AT5G03850…
9058	1.4557e-06	0.00049665	359	1273	2570	11237	biosynthetic process	AT1G08490|AT1G64510|AT3G25570|AT3G52270|AT1G29070|AT5G61170|AT1G30620|AT2G45400|AT4G16700|AT5G37850|AT3G62870|AT3G53920|AT2G27530|AT1G54140|AT4G16265|AT2G21790|AT2G06050|AT4G14880|AT1G58080|AT1G07830|AT1G02145|AT1G78590|AT1G11790|AT2G34640|AT5G49970|AT1G64880|AT1G32230|AT4G39280|AT5G22110|AT5G23440|AT2G38560|AT3G04400|AT1G48380|AT3G58140|AT4G37770|AT2G41290|AT3G19450|AT5G56940|AT1G27450|AT2G27760…
8152	2.4871e-05	0.0072731	973	3875	2570	11237	metabolic process	AT5G14180|AT2G47390|AT2G30950|AT1G29070|AT5G61170|AT1G18180|AT3G46940|AT4G16700|AT5G04130|AT1G61800|AT3G08680|AT2G27530|AT1G60950|AT2G47140|AT3G62190|AT3G63280|AT1G11790|AT1G55370|AT4G04955|AT1G32230|AT2G19900|AT1G09450|AT5G65760|AT1G22440|AT2G27760|AT5G45930|AT3G55400|AT4G00100|AT4G00340|AT2G41820|AT3G16080|AT5G65550|AT3G23610|AT2G36230|AT3G48900|AT3G20330|AT5G05200|AT2G02010|AT5G51140|AT5G36180…
[truncated: 205 more columns]

## Sheet: Class 2
File created with bingo (c) on 06 Oct 2015 at 12:08:44 PM
Selected statistical test : Hypergeometric test
Selected correction : Benjamini & Hochberg False Discovery Rate (FDR) correction
Selected significance level : 0.05
The selected cluster :
AT1G08370	AT1G33330	AT1G80560	AT1G07040	AT2G41600	AT2G17975	AT1G72930	AT2G36250	AT1G66250	AT1G19025	AT1G21340	AT5G37055	AT3G12930	AT4G34131	AT5G38380	AT4G02530	AT5G43750	AT1G07030	AT5G64670	AT3G20550	AT4G39830	AT1G21350	AT3G18240	AT2G04660	AT2G05990	AT1G01720	AT1G79570	AT4G11480	AT1G10670	AT3G53460	AT1G34640	AT2G17990	AT3G48900	AT4G14500	AT5G06770	AT1G21320	AT5G38360	AT4G38510	AT1G08380	AT4G02510	AT1G56000	AT3G18270	AT2G36240	AT2G37570	AT3G23600	AT1G43580	AT4G35490	AT2G30942	AT5G05450	AT2G29960
AT1G20810	AT3G26782	AT3G49420	AT3G24120	AT1G16790	AT5G20180	AT5G44150	AT5G56130	AT1G74670	AT1G26110	AT1G03470	AT1G02140	AT1G03475	AT1G65730	AT3G25440	AT1G14140	AT5G20170	AT2G31490	AT5G45490	AT1G77710	AT1G53720	AT1G73350	AT2G47830	AT1G04790	AT4G16370	AT1G02130	AT3G17830	AT4G30580	AT5G20160	AT1G15440	AT2G29180	AT3G49400	AT1G16770	AT2G11890	AT1G53710	AT2G26900	AT5G61510	AT5G11200	AT1G48360	AT3G60670	AT4G15030	AT4G17690	AT1G36390	AT1G11090	AT5G04910	AT3G45070	AT2G14910	AT5G48545	AT5G24510	AT5G21482
AT4G13200	AT1G24360	AT1G04770	AT4G22030	AT3G29010	AT3G05040	AT1G68795	AT2G36130	AT3G23710	AT2G04530	AT1G54140	AT3G10405	AT3G09410	AT5G17560	AT5G41210	AT3G29000	AT1G72820	AT5G63460	AT3G23700	AT5G10940	AT1G10585	AT5G04260	AT4G39710	AT1G02930	AT4G26410	AT3G53580	AT4G27745	AT4G02400	AT3G18380	AT5G66520	AT5G10910	AT5G25170	AT1G67480	AT4G34030	AT4G39720	AT4G35360	AT2G28520	AT1G21200	AT2G03220	AT3G05070	AT1G47830	AT4G02405	AT3G10410	AT1G09590	AT1G60860	AT1G31480	AT5G17540	AT5G30510	AT2G16530	AT1G67490
AT1G16650	AT1G77600	AT2G45980	AT1G27300	AT1G03370	AT4G34830	AT4G17570	AT4G33500	AT3G51840	AT1G06400	AT3G02000	AT3G03330	AT4G21530	AT3G12280	AT2G22410	AT2G02820	AT3G16640	AT1G27310	AT1G04690	AT4G33510	AT3G50520	AT5G56280	AT4G30480	AT2G45990	AT2G34430	AT3G02010	AT5G50990	AT4G10920	AT4G21540	AT2G26800	AT5G37930	AT3G17980	AT3G12290	AT3G61220	AT1G15390	AT5G56290	AT5G01980	AT1G02060	AT2G35770	AT1G70160	AT2G21100	AT1G52310	AT1G07745	AT5G11310	AT1G74520	AT1G02050	AT4G13180	AT5G25930	AT5G24600	AT1G02090
AT1G69550	AT1G32210	AT3G52380	AT4G25450	AT2G39990	AT2G37330	AT1G13950	AT3G63030	AT4G38760	AT5G55510	AT5G56840	AT5G38110	AT3G09560	AT2G24030	AT2G40980	AT5G51150	AT5G35080	AT3G54130	AT5G14140	AT3G59820	AT3G22540	AT5G19830	AT3G26900	AT2G16440	AT5G64480	AT1G71800	AT3G21215	AT1G48620	AT3G47830	AT4G33080	AT5G47900	AT5G07840	AT3G10550	AT2G24060	AT4G11690	AT5G42220	AT3G58500	AT4G01400	AT5G67500	AT5G26110	AT4G30825	AT5G63140	AT3G60820	AT1G71810	AT5G23080	AT2G36070	AT1G80750	AT2G42740	AT5G47920	AT3G55440
AT2G24960	AT4G27190	AT1G76630	AT4G32530	AT1G05430	AT2G44530	AT3G04780	AT3G51970	AT5G08290	AT3G47000	AT3G48330	AT5G01650	AT1G72280	AT5G57250	AT5G22560	AT3G28760	AT1G49040	AT2G47620	AT1G09815	AT3G11080	AT5G35870	AT4G36910	AT4G32551	AT5G01620	AT5G26910	AT3G53730	AT4G24940	AT5G23880	AT5G45290	AT5G49650	AT2G36980	AT3G06500	AT5G14930	AT3G11090	AT3G61350	AT4G16570	AT1G22800	AT1G09800	AT4G15240	AT3G06510	AT3G49680	AT5G51980	AT4G23620	AT2G31260	AT4G16566	AT5G62640	AT5G11880	AT3G61320	AT1G04140	AT3G53700
AT3G10670	AT3G07030	AT2G42610	AT2G29630	AT2G25270	AT1G19190	AT1G16920	AT2G31970	AT5G14250	AT5G63260	AT4G37330	AT5G02280	AT3G46610	AT3G20000	AT2G43950	AT2G04340	AT3G29290	AT5G20930	AT5G51290	AT5G41020	AT3G54230	AT5G14240	AT3G21350	AT2G37240	AT2G38570	AT5G19930	AT1G67680	AT1G11200	AT1G12530	AT2G17670	AT1G04940	AT4G37340	AT3G10690	AT5G02250	AT5G39530	AT3G07050	AT2G40890	AT2G28320	AT2G29650	AT5G67640	AT5G46720	AT3G22670	AT1G65032	AT1G71710	AT4G25370	AT1G67690	AT3G01750	AT3G46630	AT3G07060	AT5G06620
AT3G18610	AT4G16444	AT5G09680	AT3G62770	AT1G05350	AT4G12080	AT4G36810	AT4G33780	AT4G32450	AT1G09710	AT4G16440	AT1G18640	AT4G03120	AT2G32480	AT2G27900	AT3G20930	AT1G74780	AT1G51200	AT5G50780	AT4G16430	AT5G40500	AT4G33790	AT4G17760	AT3G47160	AT4G31130	AT1G09700	AT3G48490	AT2G36895	AT5G47940	AT5G15550	AT5G14220	AT1G68030	AT1G16830	AT1G70350	AT1G48420	AT5G03560	AT5G07920	AT1G32090	AT1G15510	AT1G32070	AT5G16870	AT3G49710	AT3G57330	AT1G71696	AT3G59990	AT5G66210	AT4G22200	AT1G50730	AT1G04830	AT2G43190
AT5G64260	AT5G37475	AT5G57960	AT2G40770	AT1G27900	AT2G29530	AT1G09270	AT1G10240	AT2G25170	AT2G46090	AT3G19160	AT4G28760	AT2G38465	AT1G24880	AT5G04560	AT1G69750	AT2G30500	AT4G14930	AT2G40780	AT1G77370	AT2G05590	AT2G17570	AT1G32400	AT5G09420	AT2G17580	AT4G08250	AT1G78630	AT4G14920	AT1G07430	AT3G56910	AT1G74270	AT5G18390	AT3G52560	AT3G56920	AT4G02930	AT1G03070	AT4G32800	AT1G12800	AT2G22910	AT1G27060	AT3G14290	AT5G05080	AT5G35700	AT2G18890	AT3G18640	AT4G11880	AT4G10550	AT1G54650	AT5G62410	AT5G42820
AT1G05680	AT1G58170	AT3G26360	AT3G05420	AT1G64850	AT1G60490	AT5G51740	AT1G25290	AT5G46390	AT4G21200	AT4G23860	AT2G33680	AT4G14145	AT1G55900	AT4G15475	AT5G11640	AT3G18730	AT3G62890	AT2G03820	AT1G07410	AT4G30150	AT5G02700	AT5G49430	AT1G55910	AT1G72480	AT5G36930	AT5G10320	AT1G51560	AT1G55915	AT3G60240	AT5G58380	AT1G07400	AT5G48910	AT2G39805	AT1G58110	AT1G60430	AT4G26910	AT1G67060	AT2G43060	AT4G33200	AT5G13480	AT4G35860	AT2G23450	AT1G55090	AT5G44560	AT1G61770	AT1G10180	AT1G80030	AT3G21480	AT2G15820
AT5G19700	AT3G19260	AT3G49910	AT5G64350	AT3G25920	AT2G38370	AT5G02040	AT1G43040	AT3G20240	AT5G07730	AT1G77230	AT2G01070	AT2G26350	AT5G52380	AT5G17990	AT5G16660	AT5G15330	AT2G38330	AT1G70610	AT1G65260	AT1G15800	AT4G29960	AT3G01980	AT2G18760	AT5G64380	AT5G63050	AT4G11790	AT5G56750	AT5G03340	AT2G40650	AT2G29410	AT2G25050	AT5G03345	AT1G09150	AT1G09155	AT1G32370	AT5G16650	AT5G15320	AT1G70620	AT3G25940	AT3G54480	AT1G71950	AT2G18750	AT5G63040	AT3G01990	AT1G65270	AT5G64370	AT1G03840	AT3G46870	AT5G07710
AT1G28220	AT1G16250	AT2G01990	AT1G04230	AT4G32680	AT2G21580	AT4G16695	AT1G09920	AT5G21105	AT5G01510	AT5G58480	AT2G32235	AT3G01180	AT1G04270	AT5G49540	AT5G14800	AT2G45540	AT3G13160	AT5G62520	AT1G08620	AT2G20280	AT3G46080	AT3G05550	AT4G04690	AT5G49550	AT5G08120	AT2G23300	AT3G18860	AT3G60360	AT5G57170	AT2G45550	AT4G14010	AT5G17070	AT1G14410	AT1G09060	AT3G25970	AT3G23310	AT3G62910	AT4G23760	AT2G44270	AT4G29070	AT5G37570	AT3G09010	AT1G11390	AT1G35340	AT5G15300	AT5G67300	AT4G21110	AT1G49980	AT1G27730
AT3G53260	AT4G28990	AT5G66680	AT4G25000	AT3G48700	AT3G12750	AT2G05320	AT2G26260	AT1G02880	AT4G01860	AT1G30070	AT1G34430	AT2G44900	AT5G45750	AT3G57630	AT5G17620	AT2G39550	AT1G68660	AT5G18950	AT5G26570	AT3G24730	AT3G23400	AT4G27670	AT3G44330	AT1G47740	AT5G04320	AT2G26250	AT3G49142	AT3G05560	AT3G10915	AT1G65560	AT4G27680	AT5G11500	AT2G18660	AT4G37000	AT3G16210	AT5G06150	AT3G13180	AT1G18340	AT4G00525	AT1G05010	AT5G40870	AT1G78870	AT4G19130	AT4G39660	AT3G10920	AT3G51470	AT3G54500	AT3G04240	AT5G46180
AT4G33430	AT4G05410	AT1G33055	AT5G14580	AT4G06744	AT3G57680	AT5G18940	AT1G26750	AT1G25420	AT2G44150	AT5G58950	AT1G73980	AT1G72650	AT5G13240	AT3G12770	AT2G25870	AT4G13030	AT4G24500	AT2G12550	AT1G69010	AT1G08080	AT4G21470	AT4G01040	AT1G73990	AT2G23200	AT1G21070	AT5G01270	AT5G57630	AT1G72660	AT5G38530	AT3G11450	AT2G45490	AT4G32120	AT1G34360	AT1G60690	AT2G37840	AT3G56330	AT4G01037	AT3G57660	AT4G01030	AT4G20150	AT5G58970	AT1G47670	AT1G01470	AT5G56310	AT5G39850	AT2G03620	AT5G10190	AT3G09150	AT4G13010
AT5G50310	AT3G05680	AT4G32910	AT1G65440	AT5G52970	AT5G46290	AT1G27170	AT4G28890	AT2G17210	AT5G11620	AT5G09300	AT4G20930	AT2G39490	AT3G18990	AT2G40475	AT1G73060	AT3G17668	AT4G01720	AT5G20570	AT5G50320	AT2G30200	AT2G17200	AT1G27180	AT3G15010	AT5G09310	AT3G62240	AT4G19006	AT4G13700	AT5G64950	AT3G17670	AT5G52980	AT1G20540	AT2G44840	AT2G26150	AT3G28340	AT4G32930	AT4G01710	AT1G48090	AT1G28480	AT2G38130	AT1G19520	AT4G27585	AT5G12930	AT5G11600	AT3G63540	AT5G51660	AT1G15170	AT1G78770	AT3G55920	AT3G08740
AT3G59500	AT5G43100	AT1G60550	AT5G26680	AT4G07950	AT5G16400	AT4G02260	AT5G01380	AT3G47510	AT5G36000	AT2G19080	AT5G38660	AT3G10230	AT2G45360	AT4G33320	AT1G13330	AT1G60560	AT3G24870	AT2G32060	AT2G33390	AT5G64030	AT4G20020	AT1G09290	AT3G60500	AT1G76900	AT5G40080	AT1G01320	AT1G27970	AT4G15563	AT3G47500	AT5G39980	AT5G12040	AT4G34660	AT4G33330	AT1G79190	AT4G25720	AT3G23570	AT3G52090	AT5G27990	AT3G26600	AT5G17710	AT2G32030	AT3G61800	AT1G43190	AT1G01350	AT5G55100	AT3G10250	AT1G72550	AT5G38640	AT5G01360
No annotations were retrieved for the following entities:
AT1G06190	AT5G40230	AT5G65770	AT5G62260	AT4G33040	AT1G03910	AT3G43430	AT4G32190	AT5G43500	AT5G45920	AT5G37290	AT4G00350	AT5G40240	AT2G42700	AT4G00590	AT3G21400	AT1G21350	AT5G08740	AT4G28706	AT2G31810	AT1G76060	AT3G53220	AT3G53460	AT5G40010	AT2G20920	AT1G32220	AT1G34640	AT2G17990	AT1G11760	AT4G33060	AT1G02840	AT1G19490	AT3G46960	AT1G21320	AT1G60730	AT2G27790	AT1G62910	AT4G02750	AT3G55410	AT1G55150	AT4G21090	AT2G23190	AT1G56000	AT4G19190	AT2G46290	AT3G52380	AT4G25450	AT5G05450	AT2G24030	AT2G40980
AT5G22320	AT2G36730	AT3G50210	AT5G49400	AT4G23840	AT3G58180	AT5G61530	AT4G13070	AT1G14180	AT2G23890	AT5G01620	AT3G06980	AT2G35410	AT5G52820	AT1G60000	AT3G53970	AT3G26330	AT5G45290	AT1G17210	AT4G23850	AT1G19630	AT3G06500	AT5G47470	AT2G04900	AT3G12180	AT2G01630	AT1G05680	AT1G22800	AT4G15000	AT5G40600	AT3G26360	AT5G19130	AT1G60010	AT5G51980	AT4G21200	AT4G23860	AT5G11640	AT3G62890	AT4G28080	AT1G75980	AT1G06560	AT4G30150	AT1G08500	AT5G52840	AT3G26115	AT1G28570	AT4G03000	AT3G05675	AT4G20360	AT5G13830
AT1G09150	AT1G09155	AT3G22670	AT1G71710	AT4G26220	AT1G21010	AT5G07710	AT2G40660	AT1G54150	AT5G37340	AT1G22100	AT1G26940	AT2G04360	AT4G39530	AT5G21430	AT5G18260	AT5G19350	AT3G04590	AT1G09980	AT4G28890	AT2G16365	AT5G54910	AT3G06778	AT2G17210	AT5G11620	AT5G07360	AT1G17370	AT1G16040	AT1G76570	AT3G26370	AT1G04040	AT1G19310	AT5G54920	AT1G26090	AT4G29510	AT3G15010	AT3G17430	AT3G62240	AT4G37370	AT4G36280	AT3G18760	AT3G17670	AT1G05120	AT3G03280	AT1G68730	AT1G48090	AT5G54930	AT1G19520	AT4G29520	AT5G28040
AT5G28830	AT5G11170	AT4G33350	AT4G36860	AT5G07910	AT1G04850	AT1G10095	AT4G02220	AT1G34060	AT4G25500	AT1G59760	AT1G15780	AT2G17930	AT1G60990	AT3G49740	AT5G27970	AT3G24200	AT3G27950	AT3G04830	AT5G57300	AT4G35785	AT3G12210	AT4G35300	AT4G13590	AT5G04610	AT3G16810	AT5G14890	AT3G04600	AT1G53800	AT4G17940	AT4G39910	AT3G51830	AT2G26870	AT5G01110	AT2G46260	AT1G13580	AT3G55160	AT3G56250	AT2G28605	AT5G59740	AT4G15510	AT5G38600	AT4G32050	AT5G12210	AT5G03980	AT3G14410	AT1G03330	AT2G25570	AT2G40700	AT2G36680
GO-ID	p-value	corr p-value	x	n	X	N	Description	Genes in test set
10467	2.3192e-19	4.7566e-16	246	539	3142	11237	gene expression	AT1G33330|AT2G40510|AT3G54210|AT2G37340|AT5G64200|AT5G11900|AT5G66860|AT1G17760|AT5G61170|AT4G11130|AT1G77940|AT1G51310|AT3G01800|AT1G25260|AT3G62870|AT2G04530|AT1G54140|AT3G24590|AT5G26830|AT5G48760|AT1G61010|AT5G64670|AT3G20550|AT3G04400|AT3G57290|AT5G10700|AT3G58140|AT4G11120|AT3G04770|AT4G01310|AT4G00100|AT1G56350|AT4G02400|AT4G35800|AT3G17170|AT5G15810|AT3G63140|AT4G37660|AT3G13120|AT5G35530…
6412	8.8355e-18	9.0608e-15	138	261	3142	11237	translation	AT1G33330|AT2G40510|AT3G54210|AT5G11900|AT5G66860|AT3G62910|AT5G61170|AT1G77940|AT3G01800|AT1G78630|AT1G25260|AT3G62870|AT1G74270|AT5G59240|AT5G26830|AT5G48760|AT5G16870|AT5G27640|AT5G64670|AT2G34480|AT1G32990|AT2G32060|AT2G19740|AT3G04400|AT3G57290|AT5G10700|AT3G58140|AT5G28060|AT4G11120|AT5G57870|AT2G39140|AT2G39260|AT1G26880|AT3G62120|AT5G39740|AT1G79850|AT3G04770|AT1G34360|AT4G01310|AT4G00100…
34645	1.5427e-10	1.0547e-07	213	526	3142	11237	cellular macromolecule biosynthetic process	AT1G33330|AT2G40510|AT3G54210|AT3G59100|AT5G11900|AT5G66860|AT5G61170|AT1G77940|AT3G01800|AT1G25260|AT3G62870|AT4G17910|AT1G54140|AT2G35610|AT5G26830|AT5G48760|AT5G64670|AT3G57170|AT3G04400|AT3G57290|AT5G10700|AT3G58140|AT4G11120|AT3G04770|AT4G01310|AT1G10670|AT4G00100|AT5G51820|AT1G56350|AT4G35800|AT3G01380|AT3G17170|AT5G55500|AT4G37660|AT3G13120|AT5G35530|AT2G03220|AT3G13920|AT5G02610|AT1G09590…
9059	3.4378e-10	1.7627e-07	213	530	3142	11237	macromolecule biosynthetic process	AT1G33330|AT2G40510|AT3G54210|AT3G59100|AT5G11900|AT5G66860|AT5G61170|AT1G77940|AT3G01800|AT1G25260|AT3G62870|AT4G17910|AT1G54140|AT2G35610|AT5G26830|AT5G48760|AT5G64670|AT3G57170|AT3G04400|AT3G57290|AT5G10700|AT3G58140|AT4G11120|AT3G04770|AT4G01310|AT1G10670|AT4G00100|AT5G51820|AT1G56350|AT4G35800|AT3G01380|AT3G17170|AT5G55500|AT4G37660|AT3G13120|AT5G35530|AT2G03220|AT3G13920|AT5G02610|AT1G09590…
45184	4.8072e-08	1.6433e-05	98	218	3142	11237	establishment of protein localization	AT4G08520|AT4G20410|AT3G56190|AT5G09420|AT1G43890|AT1G75760|AT2G24820|AT2G19080|AT1G52360|AT4G35860|AT3G27080|AT5G46860|AT3G08960|AT5G24650|AT3G24350|AT1G12360|AT1G61250|AT1G17530|AT4G27690|AT1G27970|AT3G62880|AT5G10260|AT4G19640|AT4G32760|AT2G45770|AT1G56590|AT3G27530|AT5G46630|AT5G55500|AT4G02080|AT5G62600|AT4G17730|AT3G17440|AT5G05680|AT2G28800|AT1G47830|AT5G01760|AT5G03940|AT1G06400|AT4G02510…
15031	4.8072e-08	1.6433e-05	98	218	3142	11237	protein transport	AT4G08520|AT4G20410|AT3G56190|AT5G09420|AT1G43890|AT1G75760|AT2G24820|AT2G19080|AT1G52360|AT4G35860|AT3G27080|AT5G46860|AT3G08960|AT5G24650|AT3G24350|AT1G12360|AT1G61250|AT1G17530|AT4G27690|AT1G27970|AT3G62880|AT5G10260|AT4G19640|AT4G32760|AT2G45770|AT1G56590|AT3G27530|AT5G46630|AT5G55500|AT4G02080|AT5G62600|AT4G17730|AT3G17440|AT5G05680|AT2G28800|AT1G47830|AT5G01760|AT5G03940|AT1G06400|AT4G02510…
8104	5.9961e-08	1.7568e-05	102	230	3142	11237	protein localization	AT4G08520|AT4G20410|AT3G56190|AT5G09420|AT1G43890|AT1G75760|AT2G24820|AT2G19080|AT1G52360|AT4G35860|AT3G27080|AT5G46860|AT3G50380|AT3G08960|AT5G24650|AT3G24350|AT1G12360|AT1G61250|AT2G36305|AT1G17530|AT4G27690|AT1G27970|AT3G62880|AT5G10260|AT4G19640|AT4G32760|AT2G45770|AT1G56590|AT3G27530|AT5G46630|AT5G55500|AT4G02080|AT5G62600|AT4G17730|AT3G17440|AT5G05680|AT2G28800|AT1G47830|AT5G01760|AT5G03940…
44260	6.9306e-08	1.7768e-05	623	1887	3142	11237	cellular macromolecule metabolic process	AT4G04720|AT4G25540|AT1G08370|AT4G27960|AT1G33330|AT3G29010|AT2G40510|AT3G54210|AT2G37340|AT5G63110|AT5G53300|AT5G64200|AT1G59720|AT5G11900|AT5G66860|AT1G34300|AT1G34420|AT5G61170|AT4G11130|AT3G46940|AT5G03160|AT5G02070|AT3G01800|AT5G06310|AT4G17910|AT2G04530|AT1G54140|AT4G13670|AT1G76050|AT1G55250|AT5G66850|AT5G64670|AT3G20550|AT5G10700|AT4G11120|AT4G39710|AT3G19210|AT3G07360|AT3G08690|AT2G04660…
46907	8.2077e-08	1.8704e-05	103	234	3142	11237	intracellular transport	AT1G80680|AT5G42890|AT3G05040|AT4G08520|AT4G20410|AT3G18480|AT3G56190|AT5G09420|AT2G24820|AT2G19080|AT1G52360|AT4G33200|AT3G05290|AT4G16144|AT5G58030|AT3G27080|AT5G46860|AT3G08960|AT3G24350|AT1G17530|AT4G27690|AT1G27970|AT4G32760|AT1G02130|AT2G45770|AT1G56590|AT3G27530|AT5G46630|AT5G55500|AT4G02080|AT5G62600|AT5G58970|AT4G17730|AT3G17440|AT5G05680|AT3G10370|AT2G28800|AT1G47830|AT5G01760|AT5G03940…
44265	1.2262e-07	2.5149e-05	75	158	3142	11237	cellular macromolecule catabolic process	AT1G08370|AT4G27960|AT5G14580|AT5G22000|AT5G50870|AT3G55380|AT5G53300|AT2G39120|AT4G22350|AT5G37930|AT4G17510|AT1G26110|AT3G11240|AT1G75440|AT5G05780|AT4G30890|AT5G02310|AT1G78870|AT1G79120|AT4G34210|AT2G20580|AT5G09900|AT1G64520|AT3G21280|AT5G22030|AT4G24820|AT5G46740|AT1G65650|AT5G63980|AT3G14290|AT5G05080|AT3G60820|AT4G19006|AT1G70320|AT5G06600|AT5G13570|AT2G02760|AT3G08690|AT2G04660|AT2G47110…
51603	2.4893e-07	4.6415e-05	66	136	3142	11237	proteolysis involved in cellular protein catabolic process	AT4G27960|AT5G22000|AT5G50870|AT3G55380|AT5G53300|AT2G39120|AT4G22350|AT5G37930|AT4G17510|AT3G11240|AT1G75440|AT5G05780|AT4G30890|AT5G02310|AT1G78870|AT1G79120|AT4G34210|AT2G20580|AT5G09900|AT1G64520|AT3G21280|AT5G22030|AT4G24820|AT5G46740|AT1G65650|AT3G14290|AT5G05080|AT3G60820|AT4G19006|AT1G70320|AT5G06600|AT2G02760|AT3G08690|AT2G04660|AT2G47110|AT5G42790|AT2G40930|AT5G41340|AT4G01037|AT1G55860…
9057	4.7464e-07	7.0856e-05	85	190	3142	11237	macromolecule catabolic process	AT1G08370|AT4G27960|AT5G14580|AT5G22000|AT5G50870|AT3G55380|AT5G53300|AT2G39120|AT4G22350|AT5G37930|AT4G17510|AT1G26110|AT3G11240|AT1G75440|AT5G05780|AT4G30890|AT5G02310|AT1G78870|AT1G79120|AT4G34210|AT2G20580|AT2G28100|AT5G09900|AT1G64520|AT3G21280|AT5G22030|AT2G40840|AT4G24820|AT5G46740|AT1G65650|AT5G63980|AT3G14290|AT5G05080|AT3G60820|AT4G19006|AT1G70320|AT2G26990|AT5G06600|AT5G13570|AT2G02760…
34613	5.3843e-07	7.0856e-05	78	171	3142	11237	cellular protein localization	AT4G08520|AT4G20410|AT3G56190|AT1G21380|AT5G09420|AT1G26670|AT2G24820|AT2G19080|AT1G52360|AT5G56290|AT4G34450|AT3G27080|AT1G48900|AT2G37678|AT5G46860|AT1G16920|AT3G08960|AT2G36900|AT3G24350|AT1G62020|AT2G36305|AT1G26170|AT1G17530|AT4G27690|AT5G11710|AT2G19790|AT3G47700|AT1G27970|AT3G63130|AT2G36070|AT3G20000|AT4G32760|AT4G01800|AT2G26350|AT2G45770|AT4G23460|AT4G21160|AT5G66160|AT1G56590|AT3G52850…
6511	5.5275e-07	7.0856e-05	64	133	3142	11237	ubiquitin-dependent protein catabolic process	AT4G27960|AT5G50870|AT3G55380|AT5G53300|AT2G39120|AT4G22350|AT5G37930|AT4G17510|AT3G11240|AT1G75440|AT5G05780|AT4G30890|AT5G02310|AT1G78870|AT1G79120|AT4G34210|AT2G20580|AT5G09900|AT1G64520|AT3G21280|AT5G22030|AT4G24820|AT5G46740|AT1G65650|AT3G14290|AT5G05080|AT3G60820|AT4G19006|AT1G70320|AT5G06600|AT2G02760|AT3G08690|AT2G04660|AT2G47110|AT5G42790|AT2G40930|AT5G41340|AT4G01037|AT1G55860|AT5G42190…
43632	5.5275e-07	7.0856e-05	64	133	3142	11237	modification-dependent macromolecule catabolic process	AT4G27960|AT5G50870|AT3G55380|AT5G53300|AT2G39120|AT4G22350|AT5G37930|AT4G17510|AT3G11240|AT1G75440|AT5G05780|AT4G30890|AT5G02310|AT1G78870|AT1G79120|AT4G34210|AT2G20580|AT5G09900|AT1G64520|AT3G21280|AT5G22030|AT4G24820|AT5G46740|AT1G65650|AT3G14290|AT5G05080|AT3G60820|AT4G19006|AT1G70320|AT5G06600|AT2G02760|AT3G08690|AT2G04660|AT2G47110|AT5G42790|AT2G40930|AT5G41340|AT4G01037|AT1G55860|AT5G42190…
19941	5.5275e-07	7.0856e-05	64	133	3142	11237	modification-dependent protein catabolic process	AT4G27960|AT5G50870|AT3G55380|AT5G53300|AT2G39120|AT4G22350|AT5G37930|AT4G17510|AT3G11240|AT1G75440|AT5G05780|AT4G30890|AT5G02310|AT1G78870|AT1G79120|AT4G34210|AT2G20580|AT5G09900|AT1G64520|AT3G21280|AT5G22030|AT4G24820|AT5G46740|AT1G65650|AT3G14290|AT5G05080|AT3G60820|AT4G19006|AT1G70320|AT5G06600|AT2G02760|AT3G08690|AT2G04660|AT2G47110|AT5G42790|AT2G40930|AT5G41340|AT4G01037|AT1G55860|AT5G42190…
44257	7.4974e-07	9.0454e-05	67	142	3142	11237	cellular protein catabolic process	AT4G27960|AT5G22000|AT5G50870|AT3G55380|AT5G53300|AT2G39120|AT4G22350|AT5G37930|AT4G17510|AT3G11240|AT1G75440|AT5G05780|AT4G30890|AT5G02310|AT1G78870|AT1G79120|AT4G34210|AT2G20580|AT5G09900|AT1G64520|AT3G21280|AT5G22030|AT4G24820|AT5G46740|AT1G65650|AT3G14290|AT5G05080|AT3G60820|AT4G19006|AT1G70320|AT5G06600|AT2G02760|AT3G08690|AT2G04660|AT2G47110|AT5G42790|AT2G40930|AT5G41340|AT4G01037|AT1G55860…
44237	8.6448e-07	9.8502e-05	952	3039	3142	11237	cellular metabolic process	AT4G04720|AT1G08370|AT1G33330|AT5G42890|AT2G40510|AT1G80560|AT2G37340|AT5G63110|AT5G53300|AT5G64200|AT1G59720|AT5G11900|AT5G66860|AT1G34420|AT5G61170|AT4G13430|AT3G46940|AT3G01800|AT5G06310|AT4G13670|AT1G76050|AT3G57610|AT5G66850|AT5G64670|AT3G20550|AT1G67350|AT5G03290|AT3G07360|AT3G08690|AT2G04660|AT2G05990|AT1G79570|AT4G11480|AT1G10670|AT4G00100|AT4G00340|AT5G41340|AT2G40730|AT3G17170|AT1G72710…
16070	1.3429e-06	0.00014497	126	313	3142	11237	RNA metabolic process	AT1G08370|AT1G14650|AT5G48910|AT5G14580|AT1G65440|AT2G37340|AT5G64200|AT1G59720|AT1G55520|AT1G17760|AT4G11130|AT2G17580|AT1G51310|AT1G26110|AT2G04530|AT1G54140|AT5G13480|AT1G76050|AT1G15510|AT3G07750|AT5G26830|AT2G15820|AT1G61010|AT3G22330|AT5G63980|AT3G20550|AT2G30320|AT3G62800|AT3G60500|AT3G57290|AT3G58140|AT5G60230|AT2G39140|AT2G43190|AT1G04950|AT2G27040|AT1G09760|AT3G56330|AT4G31720|AT5G52630…
30163	1.5235e-06	0.00015623	68	147	3142	11237	protein catabolic process	AT4G27960|AT5G22000|AT5G50870|AT3G55380|AT5G53300|AT2G39120|AT4G22350|AT5G37930|AT4G17510|AT3G11240|AT1G75440|AT5G05780|AT4G30890|AT5G02310|AT1G78870|AT1G79120|AT4G34210|AT2G20580|AT5G09900|AT1G64520|AT3G21280|AT5G22030|AT4G24820|AT5G46740|AT1G65650|AT3G14290|AT5G05080|AT3G60820|AT4G19006|AT1G70320|AT2G26990|AT5G06600|AT2G02760|AT3G08690|AT2G04660|AT2G47110|AT5G42790|AT2G40930|AT5G41340|AT4G01037…
6886	1.7341e-06	0.00016936	74	164	3142	11237	intracellular protein transport	AT4G08520|AT4G20410|AT3G56190|AT1G21380|AT5G09420|AT1G26670|AT2G24820|AT2G19080|AT1G52360|AT5G56290|AT4G34450|AT3G27080|AT1G48900|AT5G46860|AT1G16920|AT3G08960|AT2G36900|AT3G24350|AT1G62020|AT1G26170|AT1G17530|AT4G27690|AT5G11710|AT2G19790|AT3G47700|AT1G27970|AT3G63130|AT2G36070|AT3G20000|AT4G32760|AT4G01800|AT2G26350|AT2G45770|AT4G23460|AT4G21160|AT5G66160|AT1G56590|AT3G52850|AT3G27530|AT3G07560…
44267	2.4413e-06	0.00022759	427	1275	3142	11237	cellular protein metabolic process	AT4G04720|AT4G27960|AT1G33330|AT3G29010|AT2G40510|AT3G54210|AT5G63110|AT5G53300|AT5G11900|AT5G66860|AT1G34300|AT1G34420|AT5G61170|AT5G03160|AT5G02070|AT3G01800|AT4G17910|AT4G13670|AT1G55250|AT5G66850|AT5G64670|AT5G10700|AT4G11120|AT4G39710|AT3G07360|AT3G08690|AT2G04660|AT1G79570|AT4G11480|AT4G01310|AT4G00100|AT5G42790|AT4G00340|AT1G56350|AT5G41340|AT2G40730|AT3G17170|AT1G72710|AT5G55500|AT1G67000…
44249	2.9812e-06	0.00026584	396	1175	3142	11237	cellular biosynthetic process	AT1G33330|AT2G40510|AT1G80560|AT3G54210|AT5G11900|AT5G66860|AT5G61170|AT4G13430|AT3G01800|AT4G17910|AT1G54140|AT4G14880|AT3G57610|AT3G53130|AT5G64670|AT5G26030|AT1G67350|AT5G10700|AT1G65290|AT4G11120|AT2G26550|AT2G05990|AT3G63170|AT4G01310|AT1G10670|AT4G00100|AT1G56350|AT3G17170|AT5G55500|AT4G12440|AT4G37660|AT2G28520|AT2G03220|AT3G13920|AT4G38510|AT1G09590|AT5G44740|AT5G30510|AT2G38660|AT2G18950…
44248	3.4763e-06	0.00029708	121	303	3142	11237	cellular catabolic process	AT1G08370|AT4G27960|AT5G42890|AT5G14580|AT5G22000|AT4G26910|AT3G55380|AT5G53300|AT2G39120|AT5G13800|AT4G37000|AT4G17510|AT1G26110|AT1G78870|AT3G05290|AT2G20580|AT1G64520|AT5G41210|AT5G46740|AT5G63980|AT5G46180|AT3G14290|AT5G05080|AT5G03290|AT1G02930|AT4G19006|AT2G26550|AT5G06600|AT2G02760|AT3G08690|AT2G04660|AT2G29420|AT5G42790|AT5G49900|AT5G41340|AT4G01037|AT4G34030|AT4G16520|AT1G75660|AT3G51840…
70727	4.0082e-06	0.00032884	80	184	3142	11237	cellular macromolecule localization	AT4G08520|AT4G20410|AT3G56190|AT5G44070|AT1G21380|AT5G09420|AT1G26670|AT2G24820|AT2G19080|AT1G52360|AT5G56290|AT4G34450|AT3G27080|AT1G48900|AT2G37678|AT5G46860|AT1G16920|AT3G08960|AT2G36900|AT3G24350|AT1G62020|AT2G36305|AT1G26170|AT1G17530|AT4G27690|AT5G11710|AT2G19790|AT3G47700|AT1G27970|AT3G63130|AT2G36070|AT3G20000|AT4G32760|AT4G01800|AT2G26350|AT2G45770|AT4G23460|AT4G21160|AT4G26850|AT5G66160…
6396	5.7177e-06	0.00045104	83	194	3142	11237	RNA processing	AT4G24770|AT1G14650|AT5G14580|AT2G37340|AT5G26880|AT5G64200|AT3G61620|AT1G17760|AT1G71800|AT4G11130|AT2G17580|AT1G51510|AT1G51310|AT3G19760|AT2G04530|AT5G13480|AT4G34730|AT2G40030|AT4G38890|AT1G77180|AT5G37370|AT3G52120|AT1G80070|AT4G25630|AT3G07750|AT4G01880|AT4G26600|AT2G32940|AT5G23880|AT2G15820|AT1G61010|AT3G22330|AT3G20550|AT2G30320|AT3G62800|AT3G60500|AT5G67220|AT1G60080|AT3G58140|AT5G23080…
9058	9.0643e-06	0.00068855	422	1273	3142	11237	biosynthetic process	AT1G33330|AT2G40510|AT1G80560|AT3G54210|AT5G11900|AT5G66860|AT5G61170|AT4G13430|AT3G01800|AT4G17910|AT1G54140|AT4G14880|AT3G57610|AT3G53130|AT5G64670|AT5G26030|AT1G67350|AT5G10700|AT1G65290|AT4G11120|AT2G26550|AT2G05990|AT3G63170|AT4G01310|AT1G10670|AT4G00100|AT1G56350|AT3G17170|AT5G55500|AT4G12440|AT4G37660|AT2G28520|AT2G03220|AT3G13920|AT4G38510|AT1G09590|AT5G44740|AT5G30510|AT2G38660|AT2G18950…
43170	1.0103e-05	0.00072985	676	2129	3142	11237	macromolecule metabolic process	AT4G04720|AT4G25540|AT1G08370|AT4G27960|AT1G33330|AT3G29010|AT2G40510|AT2G47390|AT3G54210|AT1G55000|AT2G37340|AT5G63110|AT5G53300|AT5G64200|AT1G59720|AT5G11900|AT5G66860|AT1G34300|AT1G34420|AT5G61170|AT4G11130|AT3G46940|AT5G03160|AT5G02070|AT3G01800|AT5G06310|AT4G17910|AT2G04530|AT1G54140|AT4G13670|AT1G76050|AT5G19740|AT1G55250|AT5G66850|AT5G64670|AT3G20550|AT5G10700|AT4G11120|AT4G39710|AT3G19210…
51649	1.0571e-05	0.00072985	109	273	3142	11237	establishment of localization in cell	AT1G80680|AT5G42890|AT3G05040|AT4G08520|AT4G20410|AT3G18480|AT3G56190|AT5G09420|AT2G24820|AT2G19080|AT1G52360|AT4G33200|AT4G31540|AT3G05290|AT4G16144|AT5G58030|AT3G27080|AT5G46860|AT3G08960|AT3G24350|AT1G12360|AT1G17530|AT4G27690|AT1G27970|AT4G32760|AT1G02130|AT2G45770|AT1G56590|AT3G27530|AT5G46630|AT5G55500|AT4G02080|AT5G62600|AT5G58970|AT4G17730|AT3G17440|AT5G05680|AT3G10370|AT2G28800|AT5G12370…
51641	1.0676e-05	0.00072985	117	297	3142	11237	cellular localization	AT1G80680|AT5G42890|AT3G05040|AT4G08520|AT4G20410|AT3G18480|AT3G56190|AT5G09420|AT2G24820|AT2G19080|AT1G52360|AT4G33200|AT4G31540|AT3G05290|AT4G16144|AT5G58030|AT3G27080|AT5G46860|AT3G08960|AT3G24350|AT1G12360|AT2G36305|AT1G17530|AT4G27690|AT1G27970|AT4G32760|AT1G02130|AT2G45770|AT1G56590|AT3G27530|AT5G46630|AT5G55500|AT4G02080|AT5G62600|AT5G58970|AT4G17730|AT3G17440|AT5G05680|AT3G10370|AT2G28800…
9793	1.2857e-05	0.00085061	113	286	3142	11237	embryonic development ending in seed dormancy	AT5G22640|AT5G46210|AT3G05680|AT2G41720|AT5G18820|AT5G14220|AT5G18700|AT4G29860|AT3G15880|AT1G78630|AT2G21710|AT3G61780|AT3G18110|AT1G02140|AT5G13480|AT1G70070|AT3G10920|AT1G64520|AT5G22510|AT5G21140|AT5G16750|AT5G66055|AT3G04400|AT1G30610|AT1G24340|AT5G12840|AT5G13010|AT2G34090|AT4G36600|AT4G30580|AT5G67570|AT2G31340|AT3G06430|AT3G08850|AT5G17710|AT2G34570|AT1G60170|AT2G20000|AT1G01470|AT3G12670…
6139	2.0811e-05	0.0013339	257	741	3142	11237	nucleobase, nucleoside, nucleotide and nucleic acid metabolic process	AT4G25540|AT1G08370|AT5G46210|AT2G37340|AT5G64200|AT1G59720|AT1G17760|AT4G11130|AT3G46940|AT1G51310|AT2G19480|AT1G26110|AT5G06310|AT2G04530|AT1G54140|AT1G76050|AT3G04880|AT3G57610|AT2G30280|AT5G26830|AT1G61010|AT1G17650|AT3G20550|AT3G28715|AT3G57290|AT3G58140|AT3G12380|AT1G29630|AT4G29480|AT3G19210|AT1G36280|AT5G01310|AT4G02400|AT4G35800|AT3G01820|AT1G17500|AT5G15810|AT3G63140|AT4G12440|AT3G48900…
9790	2.8199e-05	0.0017526	128	336	3142	11237	embryonic development	AT5G22640|AT5G46210|AT2G34630|AT3G05680|AT2G41720|AT5G18820|AT5G14220|AT5G18700|AT4G29860|AT3G15880|AT1G78630|AT2G21710|AT3G61780|AT3G18110|AT1G02140|AT5G13480|AT1G70070|AT4G31780|AT3G10920|AT1G64520|AT5G22510|AT5G21140|AT5G16750|AT5G66055|AT3G04400|AT1G30610|AT1G24340|AT5G12840|AT5G13010|AT2G34090|AT4G36600|AT4G30580|AT5G67570|AT2G31340|AT3G06430|AT3G08850|AT5G62440|AT5G17710|AT2G34570|AT1G60170…
9056	8.0789e-05	0.0048735	148	405	3142	11237	catabolic process	AT1G08370|AT4G27960|AT5G42890|AT5G14580|AT5G22000|AT4G26910|AT1G55000|AT3G55380|AT5G53300|AT2G39120|AT5G13800|AT4G37000|AT4G17510|AT4G20930|AT1G26110|AT1G78870|AT3G05290|AT2G20580|AT2G28100|AT1G64520|AT5G41210|AT5G46740|AT5G63980|AT5G46180|AT1G17650|AT3G14290|AT5G05080|AT5G03290|AT1G02930|AT4G19006|AT2G26550|AT5G06600|AT2G02760|AT3G08690|AT2G04660|AT2G29420|AT5G42790|AT5G49900|AT5G41340|AT4G01037…
8152	8.959e-05	0.00525	1169	3875	3142	11237	metabolic process	AT4G04720|AT1G08370|AT5G14180|AT1G33330|AT1G69523|AT5G42890|AT2G40510|AT1G80560|AT2G47390|AT2G37340|AT5G63110|AT5G53300|AT5G64200|AT1G59720|AT1G66250|AT5G11900|AT5G66860|AT1G34420|AT5G61170|AT4G13430|AT3G46940|AT3G01800|AT5G06310|AT2G47140|AT4G13670|AT1G76050|AT3G57610|AT5G66850|AT5G64670|AT3G20550|AT1G67350|AT5G03290|AT4G39830|AT3G07360|AT3G08690|AT2G04660|AT2G05990|AT1G79570|AT4G11480|AT1G10670…
90304	0.00010794	0.0061496	203	582	3142	11237	nucleic acid metabolic process	AT4G25540|AT1G08370|AT5G46210|AT2G37340|AT5G64200|AT1G59720|AT1G17760|AT4G11130|AT3G46940|AT1G51310|AT2G19480|AT1G26110|AT5G06310|AT2G04530|AT1G54140|AT1G76050|AT3G04880|AT2G30280|AT5G26830|AT1G61010|AT3G20550|AT3G57290|AT3G58140|AT3G12380|AT1G29630|AT3G19210|AT4G02400|AT4G35800|AT5G15810|AT3G63140|AT3G48900|AT1G75660|AT4G34830|AT4G14180|AT5G51140|AT5G01400|AT5G44740|AT5G17660|AT5G09380|AT3G13490…
9081	0.00012136	0.0067275	11	14	3142	11237	branched chain family amino acid metabolic process	AT4G34030|AT3G49680|AT1G03090|AT5G43430|AT3G10050|AT4G20930|AT1G80560|AT3G58610|AT2G43400|AT3G48560|AT1G74040
6413	0.00012704	0.0068567	21	36	3142	11237	translational initiation	AT1G34360|AT3G55620|AT3G07300|AT5G27640|AT1G10840|AT5G11900|AT4G27130|AT3G16380|AT2G39990|AT1G13950|AT4G11175|AT4G33250|AT2G45730|AT5G57870|AT4G11420|AT5G38640|AT2G05830|AT2G04520|AT2G24060|AT3G13920|AT4G36650
19538	0.00013848	0.0072826	477	1492	3142	11237	protein metabolic process	AT4G04720|AT4G27960|AT1G33330|AT3G29010|AT2G40510|AT2G47390|AT3G54210|AT5G63110|AT5G53300|AT5G11900|AT5G66860|AT1G34300|AT1G34420|AT5G61170|AT5G03160|AT5G02070|AT3G01800|AT4G17910|AT4G13670|AT5G19740|AT1G55250|AT5G66850|AT5G64670|AT5G10700|AT4G11120|AT4G39710|AT3G07360|AT3G08690|AT2G04660|AT1G79570|AT4G11480|AT4G01310|AT4G00100|AT5G42790|AT4G00340|AT1G56350|AT5G41340|AT2G40730|AT3G17170|AT1G72710…
33036	0.00017663	0.0090566	118	317	3142	11237	macromolecule localization	AT1G80680|AT5G42890|AT3G05040|AT4G08520|AT4G20410|AT3G56190|AT5G09420|AT1G43890|AT1G75760|AT2G24820|AT2G19080|AT1G52360|AT4G35860|AT3G27080|AT5G46860|AT3G50380|AT3G08960|AT5G24650|AT3G24350|AT1G12360|AT1G61250|AT2G36305|AT1G17530|AT4G27690|AT1G27970|AT3G62880|AT5G10260|AT4G19640|AT4G32760|AT2G45770|AT1G56590|AT1G55260|AT3G27530|AT5G46630|AT5G55500|AT4G02080|AT1G17500|AT5G62600|AT1G31812|AT4G17730…
6807	0.00018732	0.0093708	344	1050	3142	11237	nitrogen compound metabolic process	AT4G25540|AT1G08370|AT5G46210|AT1G80560|AT1G63660|AT2G37340|AT5G64200|AT1G59720|AT1G17760|AT4G11130|AT3G46940|AT1G51310|AT2G19480|AT1G26110|AT5G06310|AT2G04530|AT1G54140|AT3G48560|AT4G14880|AT1G58080|AT1G03475|AT1G76050|AT3G04880|AT3G57610|AT2G30280|AT5G26830|AT1G61010|AT1G17650|AT3G20550|AT5G26030|AT3G28715|AT3G57290|AT3G58140|AT5G37600|AT3G12380|AT1G29630|AT4G29480|AT3G19210|AT2G26550|AT1G36280…
34660	0.00019518	0.0095315	41	89	3142	11237	ncRNA metabolic process	AT3G56330|AT2G33840|AT4G02400|AT5G15810|AT3G63140|AT5G59980|AT1G51310|AT1G48520|AT1G75660|AT5G02250|AT2G04530|AT4G34730|AT4G38890|AT1G34150|AT4G25630|AT5G26830|AT4G01880|AT4G25730|AT4G26600|AT5G17660|AT5G52520|AT5G63980|AT2G30320|AT5G67220|AT3G04820|AT3G58140|AT5G64050|AT5G49030|AT4G04350|AT3G13490|AT4G18930|AT3G19630|AT5G60230|AT2G39140|AT3G16260|AT2G25840|AT1G25350|AT3G16565|AT4G17300|AT1G09800…
16071	0.00024331	0.011605	33	68	3142	11237	mRNA metabolic process	AT1G08370|AT5G16260|AT1G09760|AT3G54230|AT5G14580|AT2G41500|AT2G37340|AT5G64200|AT1G59720|AT1G17760|AT3G16380|AT1G16610|AT4G20910|AT3G19760|AT1G26110|AT2G03820|AT4G34830|AT5G51660|AT5G13480|AT3G13200|AT1G80070|AT1G11290|AT5G23880|AT2G15820|AT1G61010|AT3G20650|AT3G23325|AT3G13570|AT2G43190|AT5G13570|AT3G46790|AT2G45350|AT1G09700
43933	0.00026366	0.01229	61	147	3142	11237	macromolecular complex subunit organization	AT3G08950|AT5G51600|AT1G33330|AT1G03280|AT1G65440|AT2G37340|AT1G55520|AT3G62910|AT2G22640|AT2G19480|AT1G48620|AT1G26110|AT5G56090|AT1G54140|AT4G37200|AT1G64520|AT3G08960|AT2G38720|AT3G53730|AT5G23120|AT2G15820|AT1G14900|AT1G26170|AT4G29350|AT4G02570|AT3G57290|AT5G63700|AT5G35220|AT1G72740|AT5G64630|AT5G02560|AT1G54690|AT3G17910|AT1G04950|AT1G02090|AT1G56350|AT4G31720|AT4G01710|AT2G30410|AT2G34050…
34470	0.00037966	0.017304	28	56	3142	11237	ncRNA processing	AT3G56330|AT4G02400|AT5G15810|AT3G63140|AT5G59980|AT1G51310|AT5G02250|AT2G04530|AT4G34730|AT4G38890|AT1G34150|AT4G25630|AT4G01880|AT4G25730|AT4G26600|AT5G17660|AT2G13540|AT2G30320|AT5G67220|AT3G04820|AT3G58140|AT4G18930|AT3G19630|AT5G60230|AT2G39140|AT3G16260|AT1G09800|AT2G45330
34641	0.00039058	0.017415	328	1006	3142	11237	cellular nitrogen compound metabolic process	AT4G25540|AT1G08370|AT5G46210|AT1G80560|AT1G63660|AT2G37340|AT5G64200|AT1G59720|AT1G17760|AT4G11130|AT3G46940|AT1G51310|AT2G19480|AT1G26110|AT5G06310|AT2G04530|AT1G54140|AT3G48560|AT4G14880|AT1G58080|AT1G03475|AT1G76050|AT3G04880|AT3G57610|AT2G30280|AT5G26830|AT1G61010|AT1G17650|AT3G20550|AT5G26030|AT3G28715|AT3G57290|AT3G58140|AT3G12380|AT1G29630|AT4G29480|AT3G19210|AT2G26550|AT1G36280|AT5G01310…
33365	0.00043898	0.019156	24	46	3142	11237	protein localization in organelle	AT2G37678|AT3G08960|AT5G51430|AT5G55500|AT1G26170|AT1G67680|AT1G17530|AT3G06720|AT5G62600|AT5G09420|AT5G53480|AT1G27310|AT1G27970|AT3G63130|AT2G36070|AT3G20000|AT1G29330|AT2G19080|AT2G46470|AT5G55190|AT5G03940|AT2G29530|AT3G27080|AT1G48900
6551	0.00047626	0.02035	6	6	3142	11237	leucine metabolic process	AT4G34030|AT1G03090|AT5G43430|AT1G80560|AT2G43400|AT1G74040
6605	0.00048821	0.020435	42	95	3142	11237	protein targeting	AT1G56590|AT3G52850|AT3G07560|AT5G55500|AT1G67680|AT5G62600|AT5G09420|AT5G53480|AT5G08470|AT1G26670|AT5G05680|AT2G24820|AT2G19080|AT2G28800|AT5G56290|AT2G46470|AT5G03940|AT2G29530|AT3G27080|AT1G48900|AT3G08960|AT4G02510|AT1G26170|AT1G17530|AT1G16540|AT1G48160|AT3G06720|AT5G11710|AT2G15290|AT3G47700|AT1G27310|AT1G27970|AT3G63130|AT2G36070|AT3G20000|AT4G01800|AT5G55190|AT3G48570|AT1G03000|AT2G26350…
48316	0.00051763	0.021233	121	334	3142	11237	seed development	AT5G22640|AT4G24210|AT5G46210|AT3G05680|AT2G41720|AT5G18820|AT5G14220|AT5G18700|AT4G29860|AT3G15880|AT1G78630|AT2G21710|AT3G61780|AT3G18110|AT1G02140|AT5G13480|AT1G70070|AT3G10920|AT1G64520|AT5G22510|AT1G55250|AT5G21140|AT5G16750|AT5G66055|AT3G04400|AT1G30610|AT1G24340|AT5G12840|AT5G13010|AT2G34090|AT4G36600|AT4G30580|AT5G67570|AT2G31340|AT3G06430|AT3G08850|AT5G17710|AT2G34570|AT1G60170|AT2G20000…
10154	0.00054592	0.021584	125	347	3142	11237	fruit development	AT5G22640|AT4G24210|AT5G46210|AT3G05680|AT2G41720|AT5G18820|AT5G14220|AT5G18700|AT4G29860|AT3G15880|AT1G78630|AT2G21710|AT3G61780|AT3G18110|AT1G02140|AT5G13480|AT1G70070|AT3G10920|AT1G64520|AT5G22510|AT1G55250|AT5G21140|AT5G16750|AT5G66055|AT3G04400|AT1G30610|AT1G24340|AT5G12840|AT5G13010|AT2G34090|AT4G36600|AT4G30580|AT5G67570|AT2G31340|AT3G06430|AT3G08850|AT5G17710|AT2G34570|AT1G60170|AT2G20000…
9987	0.00054722	0.021584	1270	4270	3142	11237	cellular process	AT4G04720|AT1G08370|AT1G33330|AT5G42890|AT3G07100|AT2G40510|AT1G80560|AT2G36250|AT2G37340|AT5G63110|AT5G53300|AT5G64200|AT1G59720|AT5G11900|AT5G66860|AT3G18480|AT1G34420|AT5G61170|AT4G13430|AT3G46940|AT3G01800|AT5G06310|AT4G13670|AT1G76050|AT3G57610|AT5G17680|AT5G66850|AT5G64670|AT3G20550|AT1G67350|AT5G03290|AT3G07360|AT3G08690|AT2G04660|AT1G47720|AT2G05990|AT1G79570|AT4G11480|AT1G10670|AT4G00100…
44238	0.00085481	0.03308	946	3141	3142	11237	primary metabolic process	AT4G04720|AT1G08370|AT5G14180|AT1G33330|AT5G42890|AT2G40510|AT1G80560|AT2G47390|AT2G37340|AT5G63110|AT5G53300|AT5G64200|AT1G59720|AT1G66250|AT5G11900|AT5G66860|AT1G34420|AT5G61170|AT4G13430|AT3G46940|AT3G01800|AT5G06310|AT4G13670|AT1G76050|AT3G57610|AT5G66850|AT5G64670|AT3G20550|AT3G07360|AT3G08690|AT2G04660|AT2G05990|AT1G79570|AT4G11480|AT1G10670|AT4G00100|AT4G00340|AT5G41340|AT2G40730|AT3G17170…
55114	0.0010561	0.040113	42	98	3142	11237	oxidation reduction	AT4G04640|AT4G27800|AT1G60750|AT4G08920|AT5G17770|AT1G32780|AT1G15120|AT3G09220|AT3G15090|AT3G54050|AT5G25450|AT1G65560|AT5G16840|AT4G09650|AT4G21580|AT5G18800|AT4G02580|AT5G08530|AT5G13440|AT3G45770|AT3G10370|AT3G16890|AT2G27510|AT4G38890|AT4G13010|AT1G14340|AT3G22370|AT1G55670|AT4G29890|AT5G64210|AT1G32550|AT5G09360|AT5G67220|AT4G39830|AT4G17720|AT4G05390|AT5G60010|AT5G13430|AT1G04690|AT4G39330…
10608	0.0012493	0.046586	26	54	3142	11237	posttranscriptional regulation of gene expression	AT2G34970|AT5G51700|AT2G27040|AT1G14790|AT3G05040|AT5G63110|AT2G19930|AT4G11130|AT4G20910|AT1G73840|AT1G26110|AT4G34830|AT5G43700|AT2G40030|AT5G01400|AT1G70070|AT1G55670|AT2G32940|AT5G23880|AT2G13540|AT3G20550|AT3G62800|AT4G33250|AT2G45730|AT5G36230|AT1G09700
65003	0.0013161	0.048203	55	137	3142	11237	macromolecular complex assembly	AT3G08950|AT5G51600|AT1G03280|AT1G65440|AT2G37340|AT1G55520|AT2G22640|AT2G19480|AT1G48620|AT1G26110|AT5G56090|AT1G54140|AT4G37200|AT1G64520|AT3G08960|AT2G38720|AT3G53730|AT5G23120|AT2G15820|AT1G14900|AT1G26170|AT4G02570|AT3G57290|AT5G63700|AT5G35220|AT1G72740|AT5G64630|AT5G02560|AT1G54690|AT3G17910|AT1G04950|AT1G02090|AT4G31720|AT4G01710|AT2G30410|AT2G34050|AT2G36990|AT5G62600|AT5G53480|AT5G03940…
[truncated: 205 more columns]

## Sheet: Class 3
File created with bingo (c) on 06 Oct 2015 at 12:10:54 PM
Selected statistical test : Hypergeometric test
Selected correction : Benjamini & Hochberg False Discovery Rate (FDR) correction
Selected significance level : 0.05
The selected cluster :
AT4G01210	AT1G08370	AT3G52155	AT1G59960	AT5G62020	AT3G20560	AT2G17970	AT2G16640	AT1G67580	AT5G10810	AT2G37585	AT5G05460	AT1G78230	AT2G24260	AT1G79560	AT1G01730	AT4G34131	AT5G22800	AT4G01200	AT1G30290	AT3G19580	AT5G25060	AT1G13730	AT4G15840	AT4G39830	AT5G04140	AT2G29940	AT1G01720	AT2G05990	AT1G79570	AT4G38500	AT4G10150	AT1G07060	AT3G12955	AT2G42910	AT1G80580	AT2G24290	AT5G42430	AT2G37560	AT5G66400	AT5G49060	AT5G25050	AT4G15830	AT5G55740	AT1G19010	AT2G27310	AT2G24280	AT1G59990	AT5G14390	AT1G30270
AT3G57040	AT2G02910	AT1G53730	AT4G03080	AT3G13460	AT4G16380	AT2G43465	AT3G50410	AT2G42130	AT1G20823	AT2G30160	AT5G50840	AT1G65730	AT5G48520	AT3G57050	AT2G23840	AT1G74680	AT1G26120	AT3G13470	AT4G30580	AT5G04940	AT5G56140	AT4G33625	AT1G02170	AT4G20310	AT1G16770	AT2G11890	AT4G22970	AT4G07410	AT2G30130	AT2G22540	AT5G62840	AT3G12150	AT4G16360	AT4G34950	AT3G16510	AT5G57480	AT3G45070	AT5G50860	AT5G20150	AT1G16780	AT1G61390	AT3G17850	AT4G28290	AT1G28760	AT1G50670	AT1G36380	AT4G32300	AT5G04920	AT1G06510
AT1G02930	AT5G55850	AT1G54130	AT1G26920	AT4G27745	AT1G80460	AT5G66520	AT5G62165	AT1G72830	AT3G23730	AT2G17870	AT2G36110	AT4G36690	AT5G55860	AT5G53200	AT1G78130	AT2G03220	AT1G01630	AT4G12680	AT1G11890	AT5G42560	AT3G09430	AT2G45080	AT5G17540	AT2G38780	AT3G02800	AT1G14920	AT4G27750	AT1G23870	AT5G05570	AT3G10420	AT5G13190	AT1G78140	AT5G50180	AT5G42570	AT1G33250	AT1G67420	AT1G68750	AT3G23750	AT5G62180	AT1G12310	AT4G09020	AT5G53220	AT3G11760	AT2G41520	AT2G48150	AT5G13160	AT1G08280	AT3G54020	AT1G68765
AT1G71480	AT1G14060	AT4G30490	AT4G13195	AT2G23770	AT4G17550	AT2G38800	AT3G02020	AT3G04680	AT1G75850	AT1G07745	AT5G13970	AT5G61640	AT1G07740	AT4G16210	AT1G06410	AT4G17540	AT3G07720	AT5G25930	AT1G66910	AT3G03360	AT1G15360	AT5G61670	AT5G07270	AT3G57180	AT5G47360	AT2G43360	AT3G14010	AT1G27340	AT5G01960	AT5G19260	AT1G66920	AT5G22890	AT1G28690	AT4G04210	AT1G78900	AT2G21120	AT5G61660	AT1G50590	AT1G27350	AT5G40740	AT1G05100	AT4G17520	AT3G15355	AT1G70180	AT4G34880	AT1G12230	AT5G15790	AT5G14460	AT1G50500
AT5G64470	AT3G21200	AT5G63140	AT2G17760	AT1G15710	AT4G11680	AT4G37450	AT4G33090	AT2G29740	AT5G51170	AT3G14920	AT5G16780	AT3G55440	AT1G80780	AT2G42710	AT1G32260	AT3G54110	AT3G22560	AT1G71820	AT5G59900	AT4G29840	AT1G50920	AT2G17790	AT1G02400	AT4G10340	AT4G38790	AT1G77122	AT3G47850	AT1G20270	AT4G14700	AT1G77120	AT5G60900	AT3G13600	AT5G42240	AT1G11330	AT4G24160	AT4G30840	AT1G69510	AT1G32250	AT1G71830	AT5G23060	AT1G66480	AT3G60800	AT5G51190	AT2G27100	AT3G14940	AT5G11090	AT2G29760	AT3G26020	AT3G27350
AT4G15240	AT3G07840	AT5G51980	AT3G50670	AT5G14920	AT4G03250	AT3G20820	AT1G49010	AT1G29400	AT3G15460	AT4G17890	AT3G53700	AT1G08500	AT3G49690	AT2G35630	AT4G24960	AT3G03490	AT3G27440	AT5G48340	AT4G23630	AT5G47010	AT3G19830	AT2G43250	AT5G35840	AT1G49000	AT2G01410	AT5G09570	AT5G10560	AT5G51990	AT5G17190	AT1G09820	AT4G24970	AT2G14740	AT5G23050	AT5G15430	AT1G73500	AT4G03230	AT1G69490	AT4G32590	AT5G54110	AT1G47210	AT5G60800	AT1G27600	AT5G64390	AT1G60200	AT1G35220	AT4G22320	AT1G44170	AT3G26935	AT4G15200
AT2G38580	AT5G63280	AT5G55670	AT3G45300	AT1G44110	AT2G29640	AT3G05200	AT2G29680	AT3G27470	AT3G51100	AT3G02170	AT2G33700	AT2G39000	AT2G16370	AT3G19840	AT3G18510	AT4G11530	AT1G79600	AT4G38690	AT1G17370	AT1G09730	AT5G40510	AT1G80600	AT5G22750	AT3G27460	AT3G06540	AT3G07870	AT4G18160	AT1G31660	AT4G29750	AT5G13810	AT5G28050	AT2G17690	AT3G19850	AT1G79610	AT4G36040	AT5G41850	AT2G03050	AT2G28330	AT3G11900	AT2G03070	AT2G27040	AT3G07880	AT5G52510	AT1G16010	AT5G53840	AT3G14180	AT3G20860	AT4G27100	AT3G59040
AT3G47990	AT5G04895	AT5G20900	AT4G35500	AT5G60920	AT3G22690	AT5G15540	AT5G14210	AT5G24490	AT3G49710	AT1G69380	AT4G32480	AT2G46225	AT1G48410	AT1G71695	AT1G71692	AT2G27920	AT5G06600	AT5G28850	AT3G13750	AT4G31150	AT5G60910	AT3G50700	AT5G47960	AT1G62750	AT1G12450	AT5G45300	AT3G57300	AT1G11125	AT1G68050	AT1G68060	AT5G54250	AT2G47520	AT1G23100	AT2G43160	AT2G01320	AT5G58610	AT5G03540	AT4G12040	AT4G13370	AT5G07900	AT2G22260	AT1G03530	AT1G32050	AT1G12460	AT4G27910	AT3G54280	AT2G31190	AT3G19080	AT4G00050
AT1G65320	AT3G05327	AT1G27050	AT4G09580	AT5G17060	AT5G02800	AT3G05330	AT1G03070	AT2G22910	AT2G37195	AT4G27450	AT1G33720	AT4G11880	AT5G11750	AT3G14280	AT1G53320	AT5G09430	AT5G08100	AT5G42820	AT1G80950	AT1G15080	AT1G21750	AT3G32930	AT3G30300	AT1G06130	AT5G20680	AT1G30680	AT4G35090	AT1G29690	AT2G30530	AT5G54810	AT5G11720	AT3G43610	AT1G53310	AT5G42830	AT5G17020	AT3G05350	AT4G17170	AT1G49290	AT4G26140	AT1G70700	AT5G11730	AT4G11860	AT1G54630	AT5G29000	AT2G21600	AT4G20840	AT3G19990	AT2G34900	AT1G06110
AT1G80060	AT3G58750	AT5G24120	AT1G11480	AT5G25450	AT3G49800	AT5G21090	AT1G14510	AT4G22570	AT4G30190	AT2G43040	AT2G27830	AT1G48760	AT3G16910	AT5G05840	AT5G04510	AT4G16760	AT2G23470	AT1G14520	AT3G57430	AT1G61790	AT3G58760	AT3G23200	AT3G03610	AT4G38920	AT1G72440	AT5G13470	AT5G05850	AT3G13898	AT1G02550	AT2G23460	AT4G03430	AT5G14780	AT1G80000	AT3G56150	AT5G21070	AT2G39840	AT5G67230	AT3G03620	AT4G15410	AT1G27880	AT3G12570	AT4G15415	AT3G11240	AT4G16745	AT1G70670	AT3G48520	AT5G01460	AT1G79000	AT2G26520
AT2G28120	AT3G53990	AT3G09830	AT1G08660	AT3G05470	AT5G18475	AT5G62550	AT1G31880	AT3G08505	AT1G71910	AT1G49170	AT5G11850	AT3G43720	AT5G05170	AT2G37060	AT5G08200	AT3G16120	AT5G40300	AT4G39330	AT3G25070	AT3G08510	AT5G19790	AT2G33500	AT1G07360	AT5G61250	AT1G64790	AT1G12710	AT1G55840	AT2G30470	AT5G23810	AT2G41120	AT1G71080	AT5G19780	AT4G19690	AT3G09850	AT3G04160	AT5G52300	AT1G24706	AT5G62570	AT1G55850	AT1G63470	AT5G61240	AT2G43790	AT3G43740	AT1G79810	AT4G38020	AT1G75450	AT3G16140	AT1G54570	AT3G49080
AT3G03740	AT1G47380	AT5G12235	AT4G35780	AT4G17950	AT4G38810	AT1G27760	AT5G12230	AT5G05940	AT1G06820	AT4G34450	AT5G47750	AT4G21150	AT4G04630	AT4G26840	AT1G13130	AT3G27700	AT3G59310	AT2G34040	AT3G03750	AT5G17920	AT3G02420	AT1G09090	AT4G35790	AT4G34460	AT5G60710	AT5G05950	AT5G04620	AT2G47350	AT2G46020	AT3G09060	AT5G45100	AT2G39700	AT2G39705	AT5G26860	AT3G61600	AT2G36670	AT4G33140	AT1G23380	AT5G37510	AT1G06840	AT1G05510	AT1G18800	AT1G62960	AT4G24200	AT4G21170	AT2G15760	AT2G13100	AT5G21160	AT3G61610
AT3G10950	AT1G20696	AT5G15080	AT4G16060	AT5G19420	AT5G63540	AT3G16270	AT5G06120	AT4G25080	AT5G42620	AT1G22400	AT2G29380	AT2G32990	AT2G31660	AT5G43960	AT1G31330	AT2G30330	AT5G27030	AT3G22960	AT4G09750	AT3G21630	AT3G19300	AT2G16070	AT3G62130	AT3G63460	AT5G04390	AT5G66600	AT5G50250	AT1G20670	AT2G43640	AT2G44970	AT2G31670	AT1G05070	AT1G09430	AT5G54620	AT1G66880	AT1G33980	AT5G62230	AT1G56600	AT3G21620	AT5G28350	AT5G06100	AT3G19310	AT1G23710	AT1G53580	AT3G10980	AT4G18690	AT5G67030	AT3G25210	AT3G27870
AT1G58330	AT2G16980	AT5G56350	AT1G51730	AT4G14300	AT5G35450	AT5G57685	AT4G14305	AT1G29800	AT3G03890	AT1G33060	AT5G22130	AT3G59410	AT5G14510	AT5G43050	AT1G51720	AT1G17830	AT4G24560	AT4G37870	AT4G32180	AT1G71310	AT4G12590	AT5G57690	AT4G03510	AT3G52030	AT4G20090	AT2G15430	AT2G35040	AT5G66740	AT1G34300	AT3G54690	AT1G10330	AT3G24800	AT5G04490	AT5G28460	AT3G20430	AT2G03440	AT5G50390	AT1G22310	AT3G06145	AT4G03500	AT5G61040	AT1G59610	AT1G35620	AT2G36380	AT5G19500	AT1G67230	AT3G21760	AT1G68560	AT4G24460
AT3G20410	AT1G52140	AT1G09310	AT5G20520	AT1G73040	AT3G27060	AT3G12800	AT2G35910	AT2G23945	AT2G38185	AT1G12940	AT3G62260	AT3G20420	AT1G20560	AT4G35905	AT2G30270	AT3G01360	AT5G47540	AT5G23570	AT1G62330	AT4G10720	AT4G38180	AT4G09730	AT5G14620	AT2G23970	AT1G24050	AT3G51620	AT1G36050	AT3G47590	AT5G67140	AT3G01370	AT5G52900	AT2G33310	AT1G61010	AT4G09720	AT1G16445	AT1G74320	AT5G39900	AT2G42260	AT5G61840	AT1G49340	AT2G46620	AT3G60580	AT1G28420	AT1G76980	AT5G11590	AT1G04430	AT1G17745	AT1G63680	AT5G23550
AT4G00490	AT2G37770	AT4G25770	AT3G13330	AT5G35560	AT1G26660	AT2G02220	AT5G36890	AT3G48890	AT1G04410	AT1G79150
No annotations were retrieved for the following entities:
AT3G53000	AT3G52030	AT3G52155	AT5G55600	AT1G71720	AT2G35040	AT3G22980	AT2G37585	AT4G36670	AT4G34370	AT5G06430	AT5G05460	AT5G54630	AT1G78230	AT2G29710	AT1G52080	AT4G10040	AT5G22920	AT2G27770	AT3G07110	AT3G54460	AT3G09770	AT4G03500	AT5G65520	AT1G65295	AT1G03905	AT3G01930	AT4G15840	AT4G13540	AT4G33170	AT4G39955	AT5G53310	AT1G24620	AT4G38500	AT4G10390	AT1G76060	AT4G10150	AT5G41580	AT5G19850	AT5G40250	AT2G41700	AT5G42310	AT3G55760	AT5G40010	AT2G17510	AT1G73920	AT4G15830	AT5G54890	AT4G12320	AT5G53560
AT3G49490	AT5G19440	AT2G26180	AT3G09830	AT3G04260	AT4G30400	AT2G32720	AT3G05470	AT5G60250	AT4G08455	AT3G08505	AT2G17220	AT1G49050	AT2G18670	AT5G08560	AT3G18420	AT5G08680	AT3G19870	AT5G29000	AT4G12710	AT4G20840	AT5G52760	AT1G20760	AT2G41670	AT2G29200	AT3G48050	AT5G24910	AT2G28390	AT2G33500	AT4G30410	AT5G17010	AT5G50110	AT5G19430	AT1G07360	AT5G61250	AT5G47180	AT4G27000	AT5G11700	AT3G14080	AT4G08320	AT5G10610	AT2G20780	AT1G72175	AT1G79920	AT4G05180	AT1G73140	AT3G18670	AT2G45600	AT1G18260	AT4G21820
AT3G52970	AT3G50790	AT5G51980	AT1G31970	AT4G21200	AT5G07270	AT3G05545	AT1G19600	AT2G25737	AT5G47360	AT3G58030	AT3G14250	AT1G29400	AT3G12070	AT3G14010	AT1G74410	AT4G12080	AT4G19830	AT5G01960	AT5G19260	AT2G20280	AT5G01840	AT1G08500	AT2G36840	AT3G26590	AT4G24840	AT3G27200	AT3G06880	AT1G61350	AT1G15130	AT5G22890	AT1G03050	AT5G49555	AT1G28570	AT5G48460	AT1G24090	AT3G62300	AT1G16220	AT1G32810	AT2G34660	AT5G10200	AT2G47850	AT2G43250	AT1G74780	AT5G11650	AT2G42160	AT5G36930	AT3G13290	AT5G10560	AT2G26930
GO-ID	p-value	corr p-value	x	n	X	N	Description	Genes in test set
10038	6.9039e-06	0.014961	92	224	3093	11237	response to metal ion	AT1G08490|AT3G09600|AT1G63940|AT1G13440|AT1G64550|AT2G47190|AT1G56450|AT5G14780|AT5G60160|AT5G09590|AT5G26240|AT4G24490|AT2G30110|AT5G44070|AT4G22670|AT2G19480|AT1G49950|AT5G10450|AT5G07440|AT1G72650|AT1G78870|AT3G48000|AT4G31300|AT4G14880|AT1G65930|AT5G19780|AT3G10920|AT3G04120|AT4G01280|AT5G47390|AT2G39450|AT1G68560|AT3G25800|AT5G17920|AT4G24460|AT1G02930|AT1G79930|AT2G05710|AT3G12580|AT3G46970…
9651	3.5893e-05	0.038891	89	223	3093	11237	response to salt stress	AT3G09600|AT3G05880|AT2G47190|AT1G56450|AT3G51780|AT1G15020|AT1G59960|AT1G10170|AT2G39760|AT5G09590|AT1G73500|AT3G03740|AT2G38750|AT3G61140|AT5G03280|AT1G49950|AT1G27760|AT1G54100|AT5G35750|AT5G07440|AT1G72650|AT4G16260|AT2G47580|AT4G31300|AT5G60920|AT1G05850|AT4G33000|AT1G65930|AT3G10920|AT5G19660|AT3G04120|AT3G08720|AT5G27600|AT5G52300|AT3G19580|AT1G10940|AT4G01280|AT5G47390|AT1G11910|AT5G17920…
6970	6.2236e-05	0.044955	94	241	3093	11237	response to osmotic stress	AT5G67030|AT3G09600|AT3G05880|AT2G47190|AT1G56450|AT3G51780|AT1G15020|AT1G59960|AT1G10170|AT2G39760|AT5G09590|AT1G73500|AT1G50500|AT3G03740|AT2G38750|AT2G40190|AT3G61140|AT5G03280|AT5G54110|AT1G49950|AT1G27760|AT1G54100|AT5G35750|AT5G07440|AT1G72650|AT4G16260|AT2G47580|AT4G31300|AT5G60920|AT1G05850|AT4G33000|AT1G65930|AT3G10920|AT5G19660|AT3G04120|AT3G08720|AT5G27600|AT5G52300|AT3G19580|AT1G10940…
[truncated: 205 more columns]

## Sheet: Class 4
File created with bingo (c) on 06 Oct 2015 at 12:12:43 PM
Selected statistical test : Hypergeometric test
Selected correction : Benjamini & Hochberg False Discovery Rate (FDR) correction
Selected significance level : 0.05
The selected cluster :
AT4G27840	AT3G52150	AT5G16120	AT1G59960	AT5G62020	AT1G67580	AT5G25070	AT3G45850	AT2G24260	AT5G43745	AT4G34131	AT1G80550	AT5G16110	AT5G54400	AT2G15300	AT1G67590	AT4G39830	AT3G44510	AT4G35470	AT5G55730	AT3G06270	AT1G78240	AT5G08500	AT1G01720	AT4G25200	AT1G30280	AT3G20580	AT1G13700	AT4G39840	AT4G09160	AT4G34150	AT2G30933	AT2G03340	AT2G02010	AT3G57830	AT3G52140	AT5G42440	AT5G17420	AT1G70300	AT5G62030	AT1G69310	AT4G27870	AT5G01090	AT4G34160	AT5G37020	AT5G46800	AT2G03350	AT5G09810	AT4G38520	AT1G07080
AT1G36370	AT2G34500	AT3G59690	AT1G60060	AT3G08900	AT5G44180	AT2G30140	AT1G53700	AT1G72040	AT3G16520	AT5G13870	AT3G60680	AT5G01890	AT4G32300	AT1G73370	AT1G07840	AT5G24500	AT5G25830	AT2G13610	AT2G35880	AT4G22990	AT5G53900	AT5G13840	AT2G02950	AT2G26920	AT4G17670	AT1G07870	AT5G41920	AT5G19160	AT3G25480	AT1G38131	AT5G22790	AT3G28510	AT1G62660	AT4G24700	AT5G49890	AT1G19870	AT4G21670	AT1G05205	AT1G70280	AT3G15210	AT5G61520	AT1G06530	AT5G56180	AT1G14190	AT4G34980	AT1G05200	AT3G24180	AT1G06570	AT2G14960
AT5G04220	AT5G39785	AT2G40200	AT1G60800	AT3G22440	AT3G23770	AT2G37480	AT4G26450	AT5G66560	AT4G37100	AT4G38430	AT5G58930	AT3G47730	AT5G13140	AT2G27230	AT1G76390	AT3G14810	AT1G75060	AT3G54000	AT3G57990	AT2G30860	AT5G18830	AT3G21100	AT1G13635	AT5G22090	AT5G54580	AT5G06860	AT5G57610	AT5G13150	AT1G45207	AT2G28550	AT3G27230	AT3G54850	AT4G01970	AT2G27260	AT1G68710	AT3G53520	AT4G31820	AT1G17120	AT1G11820	AT5G60360	AT5G46050	AT3G62470	AT1G23800	AT1G77660	AT4G39780	AT2G40230	AT3G48160	AT5G47390	AT4G13940
AT4G14480	AT1G29900	AT2G45120	AT5G46860	AT5G14450	AT3G22450	AT3G02860	AT3G55390	AT5G53150	AT1G25550	AT5G05510	AT5G45540	AT1G14870	AT2G30090	AT3G21150	AT5G22060	AT3G02875	AT3G54030	AT3G02870	AT4G02480	AT5G18800	AT1G72790	AT4G18820	AT4G14465	AT1G75820	AT2G05920	AT5G35370	AT5G54490	AT5G45550	AT1G12220	AT1G63850	AT5G49910	AT1G62520	AT3G22470	AT5G14430	AT3G55370	AT3G25500	AT3G54040	AT5G65140	AT5G50900	AT1G70140	AT1G01580	AT2G25520	AT5G56200	AT5G03790	AT5G10080	AT4G10090	AT2G26850	AT2G01570	AT1G54070
AT4G11600	AT5G62690	AT5G47070	AT1G28190	AT2G45850	AT3G63010	AT5G05270	AT5G65720	AT3G18440	AT5G53750	AT5G59050	AT1G07220	AT4G39230	AT1G08590	AT1G67720	AT5G17230	AT1G30480	AT5G51100	AT4G21960	AT1G55740	AT5G60060	AT2G20560	AT2G19580	AT3G17120	AT5G52430	AT3G11820	AT5G20885	AT2G40130	AT5G20870	AT1G67730	AT5G40460	AT1G66400	AT1G07250	AT5G60050	AT4G21970	AT3G20770	AT2G19570	AT5G64410	AT3G06490	AT2G44500	AT2G40140	AT1G63300	AT2G31240	AT5G51920	AT5G66180	AT3G62630	AT4G21860	AT5G13640	AT1G27680	AT4G32510
AT1G44100	AT1G53050	AT3G10630	AT1G46768	AT5G14290	AT3G59910	AT3G56880	AT3G55550	AT1G34770	AT1G80670	AT3G09650	AT1G07150	AT3G54220	AT5G64550	AT2G04305	AT1G20140	AT2G30600	AT5G04020	AT2G05630	AT2G25220	AT2G27880	AT4G38620	AT3G51160	AT5G14280	AT4G22290	AT1G34760	AT5G42310	AT3G56850	AT1G70410	AT1G33430	AT1G65060	AT3G52490	AT1G22770	AT4G10265	AT2G40850	AT1G20110	AT2G46150	AT5G39570	AT4G37300	AT2G25250	AT3G54200	AT4G02630	AT1G80690	AT3G56860	AT5G17300	AT1G70420	AT5G26250	AT1G33420	AT5G64570	AT1G12500
AT4G39050	AT5G45380	AT5G37710	AT4G32410	AT1G73480	AT1G05310	AT3G23160	AT1G35160	AT3G50760	AT2G11520	AT4G08850	AT4G40030	AT1G48480	AT3G07930	AT5G62710	AT1G77855	AT5G13750	AT1G77850	AT1G76520	AT3G14225	AT4G15140	AT4G24805	AT1G72160	AT5G56040	AT5G47100	AT1G62770	AT1G18650	AT4G40060	AT3G59140	AT2G31160	AT5G44070	AT2G47500	AT3G61460	AT1G52560	AT1G20970	AT4G17790	AT2G34200	AT1G65810	AT3G27540	AT2G23520	AT1G68090	AT5G35980	AT1G72100	AT3G14240	AT4G36800	AT1G06650	AT1G20980	AT5G01750	AT1G65820	AT2G36830
AT1G68400	AT3G30390	AT2G17520	AT3G45400	AT1G02610	AT4G36360	AT1G48850	AT5G28530	AT5G07610	AT2G04220	AT1G35530	AT4G23060	AT2G25180	AT1G68410	AT2G22900	AT3G24500	AT3G01860	AT5G65590	AT4G39400	AT4G35040	AT1G48840	AT5G04550	AT2G31820	AT3G13840	AT5G12170	AT1G03970	AT1G01310	AT1G09270	AT4G27435	AT3G58720	AT5G17860	AT1G55110	AT3G22790	AT3G19160	AT4G28760	AT4G27430	AT5G57970	AT5G04560	AT4G36380	AT1G76040	AT1G27910	AT2G04240	AT1G01300	AT5G52280	AT5G17050	AT5G22400	AT2G31880	AT5G23730	AT1G03080	AT4G02940
AT3G57450	AT2G36780	AT5G52180	AT5G36110	AT1G22160	AT4G38900	AT1G01200	AT5G48930	AT1G10150	AT2G14520	AT3G54390	AT5G26780	AT5G67210	AT5G21090	AT4G14100	AT1G01230	AT1G06920	AT5G56550	AT1G73760	AT5G13460	AT1G03890	AT4G11070	AT5G61910	AT4G22580	AT5G48940	AT1G79080	AT1G34110	AT5G26770	AT3G25860	AT3G49810	AT4G04770	AT1G09190	AT3G24535	AT4G35890	AT2G01210	AT1G71110	AT2G02540	AT3G46790	AT1G01225	AT1G26500	AT2G23460	AT4G02100	AT2G40830	AT5G14780	AT3G62830	AT5G67230	AT3G48520	AT1G61720	AT1G13250	AT5G26751
AT1G71090	AT2G41130	AT5G19770	AT1G45616	AT3G21510	AT2G37090	AT1G19330	AT5G64300	AT1G75460	AT2G42430	AT2G28160	AT3G49055	AT1G67850	AT5G40340	AT1G06040	AT5G66950	AT1G12700	AT1G18010	AT2G21520	AT1G21650	AT3G49060	AT2G33540	AT5G51800	AT5G25510	AT3G01120	AT5G47780	AT1G31830	AT5G42090	AT2G01940	AT2G42490	AT5G58430	AT3G62990	AT1G52760	AT5G60760	AT4G27290	AT1G13170	AT3G52710	AT1G04200	AT1G43800	AT5G51810	AT2G33550	AT1G63430	AT1G64760	AT4G21990	AT1G55810	AT2G45530	AT2G25900	AT5G13530	AT3G13110	AT3G14440
AT5G41330	AT1G02816	AT3G22970	AT3G45600	AT4G35230	AT5G55970	AT1G80310	AT3G07360	AT1G26800	AT4G28950	AT3G06035	AT5G40010	AT2G41820	AT1G59740	AT2G35140	AT3G21670	AT1G10430	AT1G67360	AT1G68690	AT4G35240	AT4G12560	AT1G17070	AT1G47710	AT1G79340	AT1G23740	AT1G22410	AT4G03600	AT4G04930	AT1G58420	AT2G36480	AT5G25280	AT2G39510	AT1G17080	AT5G05690	AT4G11220	AT5G45710	AT1G01500	AT5G40030	AT3G58970	AT3G21690	AT5G18980	AT1G55320	AT3G18040	AT4G12540	AT5G54670	AT5G28300	AT1G76250	AT1G02860	AT4G19170	AT5G44400
AT4G17440	AT4G16110	AT5G02500	AT3G25250	AT3G52870	AT2G34790	AT1G69040	AT1G71360	AT4G22758	AT3G18950	AT3G63520	AT4G18760	AT5G23400	AT3G51550	AT4G05440	AT1G18300	AT5G47470	AT1G75730	AT5G61760	AT5G55090	AT4G34740	AT2G07170	AT4G30380	AT2G16900	AT5G52830	AT5G67090	AT4G01070	AT3G63500	AT2G34770	AT2G41060	AT1G07650	AT2G32120	AT3G04340	AT3G26590	AT5G67080	AT3G49210	AT4G25810	AT5G47490	AT3G63510	AT4G21450	AT5G60450	AT1G08970	AT4G33430	AT5G58140	AT1G12110	AT2G35200	AT1G13440	AT1G60670	AT4G06744	AT3G55020
AT4G00400	AT5G51640	AT3G04350	AT1G12910	AT1G57820	AT1G27170	AT2G19870	AT5G12950	AT4G13710	AT5G58270	AT2G44830	AT5G18270	AT5G24930	AT3G55950	AT5G49330	AT3G15010	AT4G35190	AT4G20940	AT2G26150	AT2G40480	AT5G19590	AT3G25290	AT3G52890	AT3G27010	AT3G28340	AT3G49240	AT3G28345	AT4G01710	AT4G09670	AT3G21710	AT2G20880	AT2G23910	AT3G16350	AT1G21840	AT2G44810	AT5G42710	AT1G20510	AT3G03050	AT1G07570	AT2G32840	AT4G32940	AT1G18200	AT2G17220	AT3G21700	AT3G42630	AT4G38240	AT5G63640	AT3G15030	AT5G51670	AT4G01700
AT1G30700	AT2G04850	AT3G47550	AT3G13300	AT4G11170	AT4G32030	AT3G52910	AT2G25790	AT3G43190	AT1G55170	AT5G43150	AT4G21390	AT3G02660	AT3G03990	AT2G36460	AT1G72500	AT5G56460	AT2G47115	AT1G01360	AT5G47520	AT3G01340	AT5G27950	AT2G32070	AT1G72510	AT3G61840	AT2G36430	AT4G33380	AT5G13300	AT1G46264	AT5G35570	AT2G28840	AT1G61870	AT3G02680	AT5G47530	AT5G64090	AT3G27960	AT5G22250	AT3G61850	AT2G32080	AT2G35110	AT1G17710	AT2G37770	AT5G59510	AT5G61820	AT2G27500	AT2G44060	AT2G02220	AT1G80133	AT3G48890	AT1G79150
No annotations were retrieved for the following entities:
AT4G27840	AT1G07280	AT1G06070	AT3G52150	AT4G27720	AT5G16120	AT1G09460	AT1G67340	AT4G36670	AT1G03910	AT3G19320	AT5G54630	AT3G10630	AT5G43745	AT1G10580	AT5G40240	AT1G56220	AT1G80670	AT1G80550	AT3G09770	AT4G03500	AT4G17905	AT5G64550	AT4G14750	AT5G03170	AT5G55970	AT2G05755	AT5G55730	AT2G30600	AT4G28706	AT1G80310	AT1G47840	AT2G04780	AT4G10390	AT1G26800	AT2G26790	AT3G10400	AT3G52250	AT1G34760	AT5G40250	AT1G30280	AT5G18520	AT5G42310	AT5G40010	AT3G07120	AT1G14910	AT3G51280	AT1G12970	AT2G39980	AT4G35240
AT4G28570	AT5G11700	AT2G20780	AT1G74110	AT5G03080	AT2G45720	AT3G18670	AT1G78950	AT1G19230	AT1G08320	AT1G76890	AT3G61180	AT2G05160	AT3G53690	AT1G68920	AT2G32300	AT1G07350	AT3G09850	AT1G07230	AT4G00830	AT2G33510	AT1G13810	AT1G61050	AT5G27290	AT2G01910	AT2G20650	AT2G45850	AT5G05270	AT1G19360	AT2G46700	AT5G08420	AT4G39230	AT3G50150	AT1G63120	AT1G67720	AT1G30360	AT3G53540	AT4G39490	AT1G55740	AT5G63450	AT2G17033	AT1G10750	AT1G75220	AT1G78610	AT5G50130	AT1G44760	AT3G05270	AT1G53470	AT5G05365	AT1G53590
AT2G35330	AT3G02860	AT2G36780	AT5G64270	AT3G55390	AT5G52180	AT5G55690	AT1G21070	AT5G36110	AT5G04660	AT4G38900	AT4G35510	AT1G56190	AT1G10150	AT5G43120	AT3G21150	AT3G27930	AT5G66120	AT4G02480	AT1G72310	AT1G73760	AT5G13580	AT1G59590	AT5G45550	AT1G63850	AT4G22580	AT1G33260	AT1G10040	AT5G45670	AT1G64940	AT4G26700	AT3G55490	AT3G25620	AT5G14430	AT5G25560	AT3G02645	AT5G16730	AT5G65140	AT5G50900	AT1G24440	AT1G23230	AT4G35890	AT4G31170	AT2G44260	AT1G75710	AT2G25520	AT5G56200	AT2G05810	AT3G48610	AT1G73530
GO-ID	p-value	corr p-value	x	n	X	N	Description	Genes in test set
6468	5.8361e-26	1.2087e-22	222	487	2724	11237	protein amino acid phosphorylation	AT5G46330|AT1G61480|AT5G16000|AT1G16670|AT5G65530|AT1G34300|AT1G34420|AT1G25390|AT1G67580|AT1G11300|AT5G02070|AT4G27290|AT5G45800|AT3G51740|AT3G50530|AT1G53050|AT5G16590|AT1G61370|AT3G55550|AT1G07150|AT1G63430|AT2G15300|AT1G61490|AT3G59110|AT2G02800|AT2G01830|AT1G21230|AT5G10020|AT2G01950|AT2G17290|AT3G09780|AT1G14390|AT2G25220|AT3G53810|AT2G41970|AT3G28040|AT4G00340|AT2G41820|AT1G70530|AT4G22730…
6796	1.4635e-23	1.3529e-20	246	577	2724	11237	phosphate metabolic process	AT5G46330|AT1G61480|AT5G16000|AT1G16670|AT5G65530|AT1G34300|AT1G34420|AT1G25390|AT1G67580|AT1G11300|AT5G02070|AT4G26080|AT4G27290|AT5G45800|AT3G51740|AT3G50530|AT1G53050|AT5G16590|AT1G61370|AT3G55550|AT1G07150|AT1G63430|AT2G15300|AT1G61490|AT3G59110|AT2G02800|AT2G01830|AT1G21230|AT5G10020|AT2G01950|AT2G17290|AT1G20260|AT3G06270|AT3G09780|AT1G14390|AT2G25220|AT3G53810|AT2G41970|AT3G28040|AT4G00340…
6793	1.9597e-23	1.3529e-20	246	578	2724	11237	phosphorus metabolic process	AT5G46330|AT1G61480|AT5G16000|AT1G16670|AT5G65530|AT1G34300|AT1G34420|AT1G25390|AT1G67580|AT1G11300|AT5G02070|AT4G26080|AT4G27290|AT5G45800|AT3G51740|AT3G50530|AT1G53050|AT5G16590|AT1G61370|AT3G55550|AT1G07150|AT1G63430|AT2G15300|AT1G61490|AT3G59110|AT2G02800|AT2G01830|AT1G21230|AT5G10020|AT2G01950|AT2G17290|AT1G20260|AT3G06270|AT3G09780|AT1G14390|AT2G25220|AT3G53810|AT2G41970|AT3G28040|AT4G00340…
16310	4.2294e-22	2.1898e-19	228	533	2724	11237	phosphorylation	AT5G46330|AT1G61480|AT5G16000|AT1G16670|AT5G65530|AT1G34300|AT1G34420|AT1G25390|AT1G67580|AT1G11300|AT5G02070|AT4G27290|AT5G45800|AT3G51740|AT3G50530|AT1G53050|AT5G16590|AT1G61370|AT3G55550|AT1G07150|AT1G63430|AT2G15300|AT1G61490|AT3G59110|AT2G02800|AT2G01830|AT1G21230|AT5G10020|AT2G01950|AT2G17290|AT1G20260|AT3G09780|AT1G14390|AT2G25220|AT3G53810|AT2G41970|AT3G28040|AT4G00340|AT2G41820|AT1G70530…
43687	5.8826e-22	2.4366e-19	266	653	2724	11237	post-translational protein modification	AT5G46330|AT1G61480|AT5G16000|AT1G16670|AT5G65530|AT1G34300|AT1G34420|AT1G25390|AT1G67580|AT1G11300|AT5G02070|AT4G26080|AT4G27290|AT5G45800|AT3G51740|AT3G50530|AT1G53050|AT5G16590|AT1G61370|AT3G55550|AT1G07150|AT1G63430|AT2G15300|AT1G61490|AT3G59110|AT2G02800|AT2G01830|AT1G21230|AT5G10020|AT5G13530|AT2G01950|AT2G17290|AT3G06270|AT3G09780|AT1G14390|AT2G25220|AT3G53810|AT3G07360|AT2G41970|AT3G28040…
23033	1.8022e-18	6.2205e-16	171	387	2724	11237	signaling pathway	AT5G67030|AT2G31880|AT5G46330|AT1G78080|AT5G44790|AT5G23450|AT5G54510|AT1G32640|AT3G57040|AT5G25190|AT5G07120|AT2G46970|AT2G18790|AT1G05810|AT1G74670|AT1G27320|AT5G61850|AT5G45800|AT3G51740|AT2G20180|AT1G09970|AT1G75080|AT4G17870|AT4G16780|AT3G56400|AT1G15750|AT5G16590|AT3G50660|AT1G67510|AT1G09570|AT1G64480|AT5G14210|AT2G15300|AT2G32460|AT4G20140|AT4G35230|AT2G01830|AT5G13530|AT2G01950|AT1G72300…
6464	6.9383e-18	2.0527e-15	283	748	2724	11237	protein modification process	AT1G12990|AT5G46330|AT1G61480|AT5G16000|AT1G16670|AT5G65530|AT1G34300|AT1G34420|AT1G25390|AT1G67580|AT1G11300|AT5G02070|AT4G26080|AT4G27290|AT5G45800|AT3G51740|AT3G50530|AT1G53050|AT5G16590|AT1G61370|AT3G55550|AT1G07150|AT1G63430|AT2G15300|AT1G61490|AT3G59110|AT2G02800|AT2G01830|AT2G46500|AT1G21230|AT5G10020|AT5G13530|AT2G01950|AT2G17290|AT3G06270|AT3G09780|AT1G14390|AT2G25220|AT3G53810|AT3G07360…
31323	7.5809e-16	1.9625e-13	318	890	2724	11237	regulation of cellular metabolic process	AT1G32240|AT5G23450|AT1G08010|AT2G22090|AT3G07340|AT1G68550|AT1G68670|AT3G51060|AT5G25190|AT2G46970|AT1G72010|AT5G62940|AT3G11280|AT2G01940|AT4G35580|AT2G45400|AT2G22760|AT1G27320|AT1G61800|AT4G17230|AT2G47260|AT2G24260|AT3G50410|AT5G03720|AT1G46768|AT3G56400|AT2G33550|AT1G09570|AT1G24190|AT5G66730|AT5G65640|AT4G01680|AT2G32460|AT2G20570|AT2G25900|AT3G60580|AT1G07705|AT5G53430|AT4G31550|AT5G11590…
65007	3.1674e-15	7.2886e-13	578	1830	2724	11237	biological regulation	AT4G24210|AT1G32240|AT1G08010|AT2G22090|AT1G34780|AT3G09880|AT3G07340|AT5G54510|AT1G68550|AT1G68670|AT3G51060|AT5G25190|AT4G35580|AT3G45970|AT1G61800|AT2G47260|AT2G24260|AT1G46768|AT3G56400|AT5G17680|AT3G54220|AT1G09570|AT5G66730|AT1G69530|AT5G65640|AT4G01680|AT4G37650|AT5G53430|AT3G10760|AT1G01720|AT1G54490|AT5G20730|AT4G38620|AT2G26670|AT4G28950|AT3G51160|AT1G57560|AT3G56850|AT1G70410|AT2G19810…
42221	3.794e-15	7.4814e-13	374	1094	2724	11237	response to chemical stimulus	AT5G67030|AT1G64990|AT1G56450|AT5G49720|AT5G42650|AT3G08670|AT5G62020|AT5G54510|AT1G67100|AT1G71960|AT1G48270|AT3G57040|AT5G25190|AT3G11280|AT1G74670|AT1G27320|AT1G52760|AT4G26080|AT5G61850|AT3G12250|AT1G74310|AT1G61800|AT4G17230|AT2G47260|AT1G60710|AT3G50410|AT5G03720|AT1G46768|AT1G75080|AT2G06050|AT2G42010|AT3G56400|AT5G51810|AT5G50720|AT2G33310|AT3G50660|AT1G09570|AT2G17840|AT1G24190|AT1G69530…
43412	3.9737e-15	7.4814e-13	291	807	2724	11237	macromolecule modification	AT1G12990|AT5G46330|AT1G61480|AT5G16000|AT1G16670|AT5G65530|AT1G34300|AT1G34420|AT1G25390|AT1G67580|AT1G11300|AT5G02070|AT4G26080|AT1G20370|AT4G27290|AT5G45800|AT3G51740|AT3G50530|AT1G53050|AT5G16590|AT1G61370|AT3G55550|AT1G07150|AT1G63430|AT2G15300|AT1G61490|AT3G59110|AT2G02800|AT2G01830|AT2G46500|AT1G21230|AT5G10020|AT5G13530|AT2G01950|AT2G17290|AT3G06270|AT3G09780|AT1G14390|AT2G25220|AT3G53810…
51171	5.1379e-15	8.8672e-13	290	805	2724	11237	regulation of nitrogen compound metabolic process	AT1G32240|AT1G08010|AT2G22090|AT3G07340|AT1G68550|AT1G68670|AT3G51060|AT5G25190|AT2G46970|AT1G72010|AT5G62940|AT3G11280|AT2G01940|AT4G35580|AT2G22760|AT1G27320|AT4G17230|AT2G47260|AT2G24260|AT3G50410|AT5G03720|AT1G46768|AT3G56400|AT2G33550|AT1G09570|AT1G24190|AT5G66730|AT5G65640|AT4G01680|AT2G32460|AT2G20570|AT2G25900|AT3G60580|AT1G07705|AT5G53430|AT4G31550|AT5G11590|AT3G10760|AT5G20730|AT4G38620…
50794	7.8811e-15	1.2555e-12	439	1330	2724	11237	regulation of cellular process	AT4G24210|AT1G32240|AT1G08010|AT2G22090|AT1G34780|AT3G09880|AT3G07340|AT1G68550|AT1G68670|AT3G51060|AT5G25190|AT4G35580|AT1G61800|AT2G47260|AT2G24260|AT1G46768|AT3G56400|AT5G17680|AT1G09570|AT5G66730|AT5G65640|AT4G01680|AT5G53430|AT3G10760|AT1G01720|AT5G20730|AT4G38620|AT2G26670|AT4G28950|AT1G57560|AT3G56850|AT1G70410|AT2G19810|AT5G62165|AT1G66150|AT1G29170|AT1G22770|AT1G69780|AT2G03340|AT1G20110…
9889	9.9367e-15	1.3719e-12	286	795	2724	11237	regulation of biosynthetic process	AT1G32240|AT1G08010|AT3G07340|AT1G68550|AT1G68670|AT3G51060|AT5G25190|AT2G46970|AT1G72010|AT5G62940|AT3G11280|AT2G01940|AT4G35580|AT2G45400|AT2G22760|AT4G17230|AT2G47260|AT2G24260|AT3G50410|AT5G03720|AT1G46768|AT3G56400|AT2G33550|AT1G09570|AT1G24190|AT5G66730|AT5G65640|AT4G01680|AT2G32460|AT2G20570|AT2G25900|AT3G60580|AT1G07705|AT5G53430|AT4G31550|AT5G11590|AT3G10760|AT5G20730|AT4G38620|AT4G32880…
31326	9.9367e-15	1.3719e-12	286	795	2724	11237	regulation of cellular biosynthetic process	AT1G32240|AT1G08010|AT3G07340|AT1G68550|AT1G68670|AT3G51060|AT5G25190|AT2G46970|AT1G72010|AT5G62940|AT3G11280|AT2G01940|AT4G35580|AT2G45400|AT2G22760|AT4G17230|AT2G47260|AT2G24260|AT3G50410|AT5G03720|AT1G46768|AT3G56400|AT2G33550|AT1G09570|AT1G24190|AT5G66730|AT5G65640|AT4G01680|AT2G32460|AT2G20570|AT2G25900|AT3G60580|AT1G07705|AT5G53430|AT4G31550|AT5G11590|AT3G10760|AT5G20730|AT4G38620|AT4G32880…
45449	1.0907e-14	1.4118e-12	272	748	2724	11237	regulation of transcription	AT1G32240|AT1G08010|AT3G07340|AT1G68550|AT1G68670|AT3G51060|AT5G25190|AT2G46970|AT1G72010|AT5G62940|AT3G11280|AT2G01940|AT4G35580|AT2G22760|AT4G17230|AT2G47260|AT2G24260|AT3G50410|AT5G03720|AT1G46768|AT3G56400|AT2G33550|AT1G09570|AT1G24190|AT5G66730|AT5G65640|AT4G01680|AT2G32460|AT2G20570|AT2G25900|AT3G60580|AT1G07705|AT5G53430|AT4G31550|AT5G11590|AT3G10760|AT5G20730|AT4G38620|AT4G32880|AT2G31220…
80090	5.5747e-14	6.7913e-12	296	839	2724	11237	regulation of primary metabolic process	AT1G32240|AT1G08010|AT2G22090|AT3G07340|AT1G68550|AT1G68670|AT3G51060|AT5G25190|AT2G46970|AT1G72010|AT5G62940|AT3G11280|AT2G01940|AT4G35580|AT2G45400|AT2G22760|AT4G17230|AT2G47260|AT2G24260|AT3G50410|AT5G03720|AT1G46768|AT3G56400|AT2G33550|AT1G09570|AT1G24190|AT5G66730|AT5G65640|AT4G01680|AT2G32460|AT2G20570|AT2G25900|AT3G60580|AT1G07705|AT5G53430|AT4G31550|AT5G11590|AT3G10760|AT5G20730|AT4G38620…
10033	6.4404e-14	7.41e-12	244	663	2724	11237	response to organic substance	AT5G67030|AT1G64990|AT5G49720|AT5G42650|AT5G62020|AT5G54510|AT1G67100|AT1G71960|AT1G48270|AT3G57040|AT5G25190|AT3G11280|AT1G74670|AT1G27320|AT4G26080|AT5G61850|AT1G61800|AT4G17230|AT2G47260|AT3G50410|AT5G03720|AT1G75080|AT3G56400|AT5G51810|AT5G50720|AT2G33310|AT3G50660|AT1G24190|AT1G69530|AT2G32460|AT4G33050|AT4G35230|AT2G01830|AT5G13530|AT1G01040|AT2G01950|AT2G17290|AT4G31550|AT1G78240|AT5G01550…
19219	1.0234e-13	1.1155e-11	281	791	2724	11237	regulation of nucleobase, nucleoside, nucleotide and nucleic acid metabolic process	AT1G32240|AT1G08010|AT2G22090|AT3G07340|AT1G68550|AT1G68670|AT3G51060|AT5G25190|AT2G46970|AT1G72010|AT5G62940|AT3G11280|AT2G01940|AT4G35580|AT2G22760|AT4G17230|AT2G47260|AT2G24260|AT3G50410|AT5G03720|AT1G46768|AT3G56400|AT2G33550|AT1G09570|AT1G24190|AT5G66730|AT5G65640|AT4G01680|AT2G32460|AT2G20570|AT2G25900|AT3G60580|AT1G07705|AT5G53430|AT4G31550|AT5G11590|AT3G10760|AT5G20730|AT4G38620|AT4G32880…
23052	1.2325e-13	1.2763e-11	216	573	2724	11237	signaling	AT5G67030|AT5G46330|AT5G25510|AT5G23450|AT3G09880|AT5G54510|AT3G57040|AT5G25190|AT2G46970|AT1G74670|AT1G27320|AT5G61850|AT5G45800|AT4G17350|AT3G51740|AT1G75080|AT5G40910|AT3G56400|AT5G17680|AT5G16590|AT3G50660|AT1G09570|AT2G15300|AT2G32460|AT2G20570|AT4G35230|AT2G01830|AT5G13530|AT2G01950|AT2G17290|AT5G01550|AT1G54490|AT3G28040|AT5G20730|AT2G26670|AT4G28950|AT2G41820|AT4G08500|AT5G65670|AT1G66150…
10556	2.0495e-13	2.0212e-11	274	771	2724	11237	regulation of macromolecule biosynthetic process	AT1G32240|AT1G08010|AT3G07340|AT1G68550|AT1G68670|AT3G51060|AT5G25190|AT2G46970|AT1G72010|AT5G62940|AT3G11280|AT2G01940|AT4G35580|AT2G22760|AT4G17230|AT2G47260|AT2G24260|AT3G50410|AT5G03720|AT1G46768|AT3G56400|AT2G33550|AT1G09570|AT1G24190|AT5G66730|AT5G65640|AT4G01680|AT2G32460|AT2G20570|AT2G25900|AT3G60580|AT1G07705|AT5G53430|AT4G31550|AT5G11590|AT3G10760|AT5G20730|AT4G38620|AT4G32880|AT2G31220…
9725	8.8408e-13	8.3224e-11	187	487	2724	11237	response to hormone stimulus	AT1G78080|AT5G44790|AT1G64990|AT5G49720|AT5G51760|AT5G54510|AT1G67100|AT1G32640|AT5G25350|AT1G18330|AT5G60360|AT1G71960|AT1G48270|AT3G57040|AT5G25190|AT5G46050|AT3G11280|AT1G74670|AT1G27320|AT4G26080|AT5G61850|AT2G47260|AT2G20180|AT3G50410|AT1G75080|AT4G17870|AT4G16780|AT5G51810|AT1G15750|AT5G50720|AT2G33310|AT3G50660|AT4G24180|AT5G25220|AT1G24190|AT5G47390|AT1G69530|AT1G30570|AT2G37630|AT2G32460…
19222	2.4702e-12	2.2243e-10	325	964	2724	11237	regulation of metabolic process	AT1G32240|AT5G23450|AT1G08010|AT2G22090|AT3G07340|AT1G68550|AT1G68670|AT3G51060|AT5G25190|AT2G46970|AT1G72010|AT5G62940|AT3G11280|AT2G01940|AT4G35580|AT2G45400|AT2G22760|AT1G27320|AT1G61800|AT4G17230|AT2G47260|AT2G24260|AT3G50410|AT5G03720|AT1G46768|AT3G56400|AT2G33550|AT1G09570|AT1G24190|AT5G66730|AT5G65640|AT4G01680|AT2G32460|AT4G37650|AT2G20570|AT2G25900|AT3G60580|AT1G01040|AT1G07705|AT5G53430…
9719	2.6046e-12	2.2475e-10	197	525	2724	11237	response to endogenous stimulus	AT1G64990|AT5G49720|AT5G42650|AT5G54510|AT1G67100|AT1G71960|AT1G48270|AT3G57040|AT5G25190|AT3G11280|AT1G74670|AT1G27320|AT4G26080|AT5G61850|AT2G47260|AT3G50410|AT1G75080|AT3G56400|AT5G51810|AT5G50720|AT2G33310|AT3G50660|AT1G24190|AT1G69530|AT2G32460|AT4G35230|AT2G01830|AT5G13530|AT2G01950|AT2G17290|AT1G78240|AT5G01550|AT1G54490|AT3G16500|AT5G20730|AT4G38620|AT4G32880|AT2G35940|AT1G57560|AT1G55020…
71495	7.3546e-12	6.0926e-10	83	173	2724	11237	cellular response to endogenous stimulus	AT1G78080|AT5G44790|AT5G54510|AT1G32640|AT1G17440|AT3G18040|AT3G57040|AT5G25190|AT3G16770|AT2G18790|AT1G74670|AT5G08130|AT1G27320|AT5G61850|AT5G35750|AT5G11260|AT2G46370|AT2G20180|AT1G09530|AT1G75080|AT4G17870|AT3G56400|AT1G15750|AT3G50660|AT5G27320|AT4G21670|AT2G32460|AT2G42580|AT4G35230|AT3G15210|AT3G63010|AT2G01830|AT2G22430|AT5G13530|AT3G45640|AT2G01950|AT2G17290|AT4G00710|AT5G01550|AT1G54490…
50789	8.8486e-12	7.0483e-10	480	1535	2724	11237	regulation of biological process	AT4G24210|AT1G32240|AT1G08010|AT2G22090|AT1G34780|AT3G09880|AT3G07340|AT1G68550|AT1G68670|AT3G51060|AT5G25190|AT4G35580|AT1G61800|AT2G47260|AT2G24260|AT1G46768|AT3G56400|AT5G17680|AT1G09570|AT5G66730|AT5G65640|AT4G01680|AT4G37650|AT5G53430|AT3G10760|AT1G01720|AT1G54490|AT5G20730|AT4G38620|AT2G26670|AT4G28950|AT1G57560|AT3G56850|AT1G70410|AT2G19810|AT5G62165|AT1G66150|AT1G29170|AT4G12560|AT1G22770…
7167	2.783e-11	2.0584e-09	44	72	2724	11237	enzyme linked receptor protein signaling pathway	AT3G02130|AT2G31880|AT5G46330|AT5G43020|AT3G24660|AT2G41820|AT1G64210|AT3G56370|AT2G36570|AT4G03390|AT4G23740|AT1G27190|AT1G75820|AT5G65710|AT1G79620|AT5G45800|AT3G51740|AT1G09970|AT1G07650|AT4G18640|AT2G25790|AT3G57830|AT3G28450|AT5G16590|AT3G03770|AT1G67510|AT1G68400|AT5G14210|AT2G15300|AT1G48480|AT4G20140|AT5G58300|AT5G65700|AT5G53890|AT2G01210|AT2G01950|AT1G72300|AT4G36180|AT1G28440|AT2G02220…
7169	2.783e-11	2.0584e-09	44	72	2724	11237	transmembrane receptor protein tyrosine kinase signaling pathway	AT3G02130|AT2G31880|AT5G46330|AT5G43020|AT3G24660|AT2G41820|AT1G64210|AT3G56370|AT2G36570|AT4G03390|AT4G23740|AT1G27190|AT1G75820|AT5G65710|AT1G79620|AT5G45800|AT3G51740|AT1G09970|AT1G07650|AT4G18640|AT2G25790|AT3G57830|AT3G28450|AT5G16590|AT3G03770|AT1G67510|AT1G68400|AT5G14210|AT2G15300|AT1G48480|AT4G20140|AT5G58300|AT5G65700|AT5G53890|AT2G01210|AT2G01950|AT1G72300|AT4G36180|AT1G28440|AT2G02220…
10468	4.3914e-11	3.136e-09	282	832	2724	11237	regulation of gene expression	AT1G32240|AT1G08010|AT2G22090|AT3G07340|AT1G68550|AT1G68670|AT3G51060|AT5G25190|AT2G46970|AT1G72010|AT5G62940|AT3G11280|AT2G01940|AT4G35580|AT2G22760|AT4G17230|AT2G47260|AT2G24260|AT3G50410|AT5G03720|AT1G46768|AT3G56400|AT2G33550|AT1G09570|AT1G24190|AT5G66730|AT5G65640|AT4G01680|AT2G32460|AT2G20570|AT2G25900|AT3G60580|AT1G01040|AT1G07705|AT5G53430|AT4G31550|AT5G11590|AT3G10760|AT1G54490|AT5G20730…
32870	1.1903e-10	8.2171e-09	72	149	2724	11237	cellular response to hormone stimulus	AT1G78080|AT5G44790|AT5G54510|AT3G18040|AT3G57040|AT5G25190|AT3G16770|AT1G74670|AT5G08130|AT1G27320|AT5G61850|AT5G35750|AT5G11260|AT2G20180|AT1G09530|AT1G75080|AT4G17870|AT5G27320|AT4G21670|AT2G32460|AT2G42580|AT4G35230|AT3G63010|AT2G01830|AT2G22430|AT5G13530|AT3G45640|AT2G01950|AT2G17290|AT4G00710|AT5G01550|AT1G54490|AT1G15080|AT3G11410|AT2G36830|AT2G34650|AT2G25180|AT1G59940|AT1G66350|AT5G65670…
9755	1.6448e-10	1.0988e-08	71	147	2724	11237	hormone-mediated signaling pathway	AT1G78080|AT5G44790|AT5G54510|AT3G18040|AT3G57040|AT5G25190|AT3G16770|AT1G74670|AT5G08130|AT1G27320|AT5G61850|AT5G35750|AT5G11260|AT2G20180|AT1G09530|AT1G75080|AT4G17870|AT5G27320|AT4G21670|AT2G32460|AT2G42580|AT4G35230|AT3G63010|AT2G01830|AT2G22430|AT5G13530|AT3G45640|AT2G01950|AT2G17290|AT4G00710|AT5G01550|AT1G54490|AT1G15080|AT3G11410|AT2G36830|AT2G34650|AT2G25180|AT1G59940|AT1G66350|AT5G65670…
60255	6.063e-10	3.9239e-08	285	861	2724	11237	regulation of macromolecule metabolic process	AT1G32240|AT1G08010|AT2G22090|AT3G07340|AT1G68550|AT1G68670|AT3G51060|AT5G25190|AT2G46970|AT1G72010|AT5G62940|AT3G11280|AT2G01940|AT4G35580|AT2G22760|AT4G17230|AT2G47260|AT2G24260|AT3G50410|AT5G03720|AT1G46768|AT3G56400|AT2G33550|AT1G09570|AT1G24190|AT5G66730|AT5G65640|AT4G01680|AT2G32460|AT2G20570|AT2G25900|AT3G60580|AT1G01040|AT1G07705|AT5G53430|AT4G31550|AT5G11590|AT3G10760|AT1G54490|AT5G20730…
71310	6.5421e-10	4.1057e-08	97	228	2724	11237	cellular response to organic substance	AT5G67030|AT1G78080|AT5G44790|AT5G54510|AT1G32640|AT3G57040|AT5G25190|AT2G18790|AT1G74670|AT1G27320|AT5G61850|AT2G20180|AT1G75080|AT4G17870|AT3G56400|AT1G15750|AT3G50660|AT5G25220|AT2G32460|AT4G35230|AT2G01830|AT5G13530|AT1G01040|AT2G01950|AT2G17290|AT5G01550|AT1G54490|AT1G15080|AT2G26150|AT5G65670|AT2G26980|AT2G47000|AT3G03450|AT4G28720|AT1G35160|AT1G59870|AT3G56860|AT5G17300|AT1G14920|AT5G62390…
9628	1.0578e-09	6.4432e-08	263	787	2724	11237	response to abiotic stimulus	AT1G67900|AT5G67030|AT1G56450|AT1G59960|AT5G49720|AT4G35900|AT2G39760|AT3G17390|AT1G48270|AT4G34250|AT2G46970|AT5G05580|AT3G12490|AT2G01940|AT1G27320|AT5G53660|AT4G26080|AT1G50460|AT1G74310|AT5G03720|AT1G46768|AT3G04880|AT5G51810|AT5G50720|AT1G09210|AT3G54220|AT1G09570|AT2G17840|AT1G69530|AT1G76500|AT2G01830|AT3G14440|AT5G10140|AT1G54490|AT1G73590|AT1G03220|AT5G20730|AT4G38620|AT2G26670|AT4G25200…
7166	5.4953e-09	3.2517e-07	47	89	2724	11237	cell surface receptor linked signaling pathway	AT3G02130|AT2G31880|AT5G46330|AT5G43020|AT5G23450|AT3G24660|AT2G41820|AT1G64210|AT3G56370|AT2G36570|AT4G03390|AT4G23740|AT1G27190|AT1G31930|AT1G75820|AT5G65710|AT1G79620|AT5G45800|AT3G51740|AT1G09970|AT1G07650|AT4G18640|AT2G25790|AT3G57830|AT3G28450|AT5G16590|AT3G03770|AT1G67510|AT1G68400|AT5G14210|AT2G15300|AT1G48480|AT4G20140|AT5G58300|AT5G65700|AT5G53890|AT2G01210|AT2G01950|AT1G72300|AT4G36180…
70887	6.0262e-09	3.4667e-07	103	255	2724	11237	cellular response to chemical stimulus	AT5G67030|AT1G78080|AT5G44790|AT5G54510|AT1G32640|AT3G57040|AT5G25190|AT2G18790|AT1G74670|AT1G27320|AT5G61850|AT2G20180|AT1G75080|AT4G17870|AT3G56400|AT1G15750|AT3G50660|AT5G25220|AT2G32460|AT4G35230|AT2G01830|AT5G13530|AT1G01040|AT2G01950|AT2G17290|AT5G01550|AT1G54490|AT1G15080|AT2G26150|AT5G65670|AT2G26980|AT2G47000|AT3G03450|AT4G28720|AT1G35160|AT1G59870|AT3G56860|AT5G17300|AT1G14920|AT5G62390…
50896	3.0457e-08	1.7047e-06	590	2035	2724	11237	response to stimulus	AT1G56450|AT1G59960|AT5G42650|AT3G08670|AT5G62020|AT5G54510|AT1G67100|AT2G39760|AT3G17390|AT1G71960|AT5G25190|AT4G34250|AT5G05580|AT5G53660|AT1G61800|AT2G47260|AT1G60710|AT5G52450|AT5G07400|AT1G46768|AT1G75080|AT4G34131|AT4G24220|AT3G56400|AT5G17680|AT5G16590|AT1G09210|AT3G54220|AT1G09570|AT2G17840|AT1G69530|AT4G33050|AT4G35230|AT5G53550|AT1G78240|AT1G01720|AT1G75090|AT1G54490|AT5G20730|AT4G38620…
9225	1.0608e-07	5.7813e-06	13	14	2724	11237	nucleotide-sugar metabolic process	AT3G51160|AT4G00110|AT3G53520|AT1G63000|AT1G17890|AT3G62830|AT3G23820|AT1G30620|AT5G28840|AT1G78570|AT4G30440|AT5G59290|AT1G08200
16051	1.9107e-07	1.0147e-05	61	138	2724	11237	carbohydrate biosynthetic process	AT2G33100|AT5G40390|AT5G44030|AT1G13440|AT5G15470|AT1G65880|AT4G02500|AT5G49720|AT2G18700|AT3G62830|AT5G47780|AT4G03550|AT5G67230|AT1G30620|AT1G27440|AT1G27680|AT1G27600|AT3G43190|AT1G13250|AT5G27320|AT1G17890|AT3G63010|AT5G61760|AT1G78240|AT2G20370|AT3G28340|AT3G51160|AT5G15050|AT1G63000|AT4G02280|AT3G58790|AT3G02870|AT2G37090|AT4G16600|AT5G64740|AT5G01360|AT1G78570|AT4G18780|AT4G32410|AT1G26810…
9629	1.495e-06	7.7406e-05	24	40	2724	11237	response to gravity	AT5G46860|AT5G19770|AT2G34650|AT3G54220|AT3G28860|AT1G09570|AT2G36910|AT1G70940|AT2G38120|AT1G31930|AT5G13930|AT4G14960|AT2G18790|AT5G58960|AT2G01940|AT2G02950|AT5G57090|AT5G45710|AT2G20180|AT1G54490|AT1G73590|AT2G47000|AT5G20730|AT2G46990
48513	2.8934e-06	0.00014615	163	491	2724	11237	organ development	AT2G37620|AT1G32240|AT4G31820|AT5G51640|AT5G49720|AT3G51060|AT2G37860|AT5G62940|AT5G65930|AT1G27320|AT5G53660|AT5G61850|AT5G03680|AT1G77300|AT1G79840|AT5G58270|AT4G16780|AT5G43900|AT1G15750|AT3G50660|AT5G53950|AT2G37630|AT4G20140|AT1G23010|AT2G01830|AT1G47200|AT1G74720|AT1G48410|AT1G17020|AT1G13180|AT1G78240|AT1G73590|AT2G02480|AT5G20730|AT4G32880|AT2G26670|AT2G04160|AT5G24520|AT3G07880|AT1G55020…
48731	3.3121e-06	0.00016332	163	492	2724	11237	system development	AT2G37620|AT1G32240|AT4G31820|AT5G51640|AT5G49720|AT3G51060|AT2G37860|AT5G62940|AT5G65930|AT1G27320|AT5G53660|AT5G61850|AT5G03680|AT1G77300|AT1G79840|AT5G58270|AT4G16780|AT5G43900|AT1G15750|AT3G50660|AT5G53950|AT2G37630|AT4G20140|AT1G23010|AT2G01830|AT1G47200|AT1G74720|AT1G48410|AT1G17020|AT1G13180|AT1G78240|AT1G73590|AT2G02480|AT5G20730|AT4G32880|AT2G26670|AT2G04160|AT5G24520|AT3G07880|AT1G55020…
9606	3.6594e-06	0.00017625	25	44	2724	11237	tropism	AT2G34650|AT3G28860|AT2G36910|AT1G31930|AT2G18790|AT2G01940|AT2G02950|AT2G20180|AT2G47000|AT2G46990|AT5G46860|AT3G54220|AT1G09570|AT1G70940|AT2G38120|AT5G64330|AT5G04190|AT5G58960|AT5G57090|AT3G45780|AT5G45710|AT1G54490|AT1G73590|AT5G20730|AT5G58140
10200	4.9774e-06	0.00023428	33	66	2724	11237	response to chitin	AT3G05200|AT5G62020|AT1G32640|AT5G64660|AT2G38470|AT4G01250|AT3G21630|AT3G61460|AT4G37260|AT5G03680|AT4G18880|AT4G17230|AT1G80840|AT5G03720|AT3G18710|AT3G56400|AT1G62300|AT2G35930|AT5G27420|AT1G51700|AT4G33050|AT1G27730|AT3G15210|AT4G11660|AT5G56960|AT2G18060|AT3G45640|AT4G31550|AT1G42990|AT2G40140|AT2G26150|AT3G16720|AT2G04240
9630	6.8131e-06	0.00031355	21	35	2724	11237	gravitropism	AT5G46860|AT2G34650|AT3G54220|AT3G28860|AT1G09570|AT2G36910|AT1G70940|AT2G38120|AT1G31930|AT2G18790|AT5G58960|AT2G01940|AT2G02950|AT5G57090|AT5G45710|AT2G20180|AT1G54490|AT1G73590|AT2G47000|AT5G20730|AT2G46990
9741	9.2842e-06	0.00041799	22	38	2724	11237	response to brassinosteroid stimulus	AT4G28720|AT1G35160|AT3G50660|AT1G32130|AT1G71830|AT1G30570|AT4G08950|AT4G39400|AT1G74660|AT2G42580|AT4G35230|AT4G34160|AT5G08130|AT1G78300|AT3G61460|AT2G01950|AT2G26710|AT5G04240|AT4G00710|AT1G75080|AT4G33430|AT5G54380
9653	1.9027e-05	0.0008384	121	357	2724	11237	anatomical structure morphogenesis	AT2G37620|AT5G49720|AT5G54510|AT3G45970|AT5G65930|AT5G03680|AT1G77300|AT4G16780|AT5G43900|AT5G46860|AT5G51810|AT1G15750|AT3G50660|AT5G53950|AT1G69530|AT1G30570|AT2G37630|AT2G01830|AT1G48410|AT4G27060|AT4G34940|AT1G13180|AT1G54490|AT1G73590|AT2G02480|AT4G32880|AT2G04160|AT3G27010|AT5G24520|AT3G51160|AT3G07880|AT4G01710|AT3G52770|AT1G33430|AT1G65060|AT5G10510|AT1G73360|AT3G16630|AT1G69780|AT2G47000…
5975	1.9568e-05	0.00084426	151	463	2724	11237	carbohydrate metabolic process	AT1G12990|AT3G02570|AT2G28470|AT5G44030|AT3G26380|AT1G80160|AT1G13440|AT3G55780|AT3G53520|AT5G16760|AT5G49720|AT2G18700|AT1G11820|AT5G47780|AT5G66460|AT1G30620|AT5G08570|AT3G16850|AT1G27440|AT1G27680|AT2G26600|AT4G31140|AT1G27600|AT4G33440|AT1G12000|AT1G65610|AT4G00110|AT3G55430|AT3G04240|AT1G17890|AT3G23820|AT5G40760|AT1G78240|AT3G13750|AT4G15560|AT1G58370|AT3G28340|AT3G51160|AT4G03210|AT1G80460…
48827	2.1063e-05	0.00089023	59	149	2724	11237	phyllome development	AT4G31820|AT4G03550|AT2G37860|AT5G65930|AT5G53660|AT2G22840|AT3G13300|AT3G13540|AT4G36870|AT3G52910|AT3G50660|AT1G80350|AT5G53950|AT2G37630|AT3G58070|AT1G48410|AT1G13180|AT1G52150|AT4G34740|AT1G73590|AT2G02480|AT2G28890|AT5G20730|AT5G01600|AT2G34650|AT5G24520|AT4G02440|AT4G24150|AT4G01710|AT1G03060|AT3G52770|AT4G26690|AT4G39400|AT1G73360|AT3G16630|AT4G31160|AT1G69780|AT5G13300|AT5G55540|AT2G26700…
9416	2.6518e-05	0.001063	110	321	2724	11237	response to light stimulus	AT1G67900|AT5G67030|AT1G78080|AT4G31820|AT4G35900|AT1G12910|AT1G48270|AT4G34250|AT2G46970|AT2G18790|AT5G53660|AT1G74310|AT2G20180|AT4G16780|AT3G04880|AT5G51810|AT5G48800|AT5G25220|AT1G09570|AT3G55270|AT2G17840|AT1G69530|AT5G13930|AT1G27730|AT1G76500|AT5G58960|AT1G48410|AT2G26710|AT5G42820|AT1G73590|AT2G26150|AT5G20730|AT4G38620|AT2G26670|AT5G42270|AT2G30490|AT2G35940|AT3G55120|AT3G28860|AT2G36910…
48869	2.6687e-05	0.001063	101	290	2724	11237	cellular developmental process	AT2G37620|AT5G49720|AT5G54510|AT3G45970|AT5G65930|AT5G61850|AT1G79840|AT4G16780|AT5G43900|AT5G46860|AT5G51810|AT3G50660|AT1G69530|AT1G30570|AT4G33050|AT4G27060|AT4G34940|AT1G13180|AT1G54490|AT2G02480|AT2G35940|AT5G24520|AT3G51160|AT3G07880|AT4G01710|AT1G33430|AT1G65060|AT1G73360|AT2G22540|AT3G16630|AT1G75820|AT2G47000|AT1G62360|AT1G70940|AT4G09820|AT3G57670|AT4G02350|AT5G05690|AT3G16640|AT2G02820…
34637	2.669e-05	0.001063	44	103	2724	11237	cellular carbohydrate biosynthetic process	AT5G40390|AT3G51160|AT5G44030|AT1G13440|AT1G65880|AT4G02500|AT1G63000|AT5G49720|AT2G18700|AT4G02280|AT3G62830|AT3G02870|AT4G03550|AT5G67230|AT1G30620|AT2G37090|AT1G27440|AT5G64740|AT1G27680|AT5G01360|AT1G78570|AT4G18780|AT4G32410|AT1G26810|AT1G27600|AT4G17770|AT3G43190|AT3G25140|AT4G04970|AT5G17420|AT5G48300|AT1G17890|AT1G68020|AT3G08900|AT4G24000|AT5G05170|AT5G63840|AT5G61760|AT1G78240|AT1G73370…
48367	2.9014e-05	0.0011337	73	196	2724	11237	shoot development	AT2G34710|AT4G31820|AT5G49720|AT4G03550|AT2G37860|AT5G65930|AT5G53660|AT2G22840|AT1G77300|AT5G02030|AT3G13300|AT3G13540|AT4G16780|AT4G36870|AT3G52910|AT1G15750|AT3G50660|AT1G80350|AT5G53950|AT2G37630|AT3G58070|AT1G48410|AT2G42620|AT1G13180|AT1G52150|AT1G78240|AT1G04110|AT4G34740|AT1G73590|AT2G02480|AT2G28890|AT5G20730|AT4G32880|AT5G01600|AT2G34650|AT5G24520|AT4G02440|AT4G24150|AT2G25180|AT4G01710…
40007	3.0059e-05	0.0011528	69	183	2724	11237	growth	AT2G37620|AT4G02500|AT5G49720|AT5G54510|AT1G68990|AT3G45970|AT5G60920|AT4G16780|AT5G43900|AT5G51810|AT3G50660|AT1G80350|AT3G56960|AT1G69530|AT1G30570|AT5G55810|AT1G12840|AT1G21270|AT1G27730|AT5G28490|AT5G13530|AT4G27060|AT4G34940|AT1G13180|AT1G54490|AT2G20370|AT2G30490|AT2G34650|AT3G51160|AT2G39700|AT3G07880|AT1G55020|AT4G01710|AT1G03060|AT5G40770|AT1G68530|AT1G17420|AT4G26690|AT1G10550|AT5G10510…
65008	3.3074e-05	0.001232	129	389	2724	11237	regulation of biological quality	AT2G37620|AT4G31820|AT1G34780|AT5G49720|AT5G54510|AT3G51060|AT2G18790|AT2G45400|AT3G45970|AT5G60920|AT5G01420|AT4G16780|AT5G43900|AT5G51810|AT5G25620|AT3G50660|AT3G54220|AT1G69530|AT1G30570|AT5G13810|AT5G13930|AT4G37650|AT5G39865|AT5G56660|AT3G17790|AT1G01040|AT1G48410|AT2G26710|AT4G27060|AT4G34940|AT1G13180|AT4G16370|AT1G54490|AT1G73590|AT2G41330|AT5G48930|AT3G51160|AT3G07880|AT4G01710|AT3G28860…
48366	3.3314e-05	0.001232	54	135	2724	11237	leaf development	AT4G03550|AT2G37860|AT5G65930|AT5G53660|AT2G22840|AT3G13300|AT3G13540|AT4G36870|AT3G52910|AT3G50660|AT1G80350|AT5G53950|AT2G37630|AT3G58070|AT1G48410|AT1G13180|AT1G52150|AT4G34740|AT1G73590|AT2G02480|AT2G28890|AT5G20730|AT5G01600|AT5G24520|AT4G02440|AT4G24150|AT4G01710|AT1G03060|AT3G52770|AT4G26690|AT4G39400|AT1G73360|AT3G16630|AT4G31160|AT1G69780|AT5G13300|AT5G55540|AT5G28640|AT3G13960|AT2G46870…
8361	4.2242e-05	0.0015148	63	165	2724	11237	regulation of cell size	AT2G37620|AT4G02500|AT5G49720|AT5G54510|AT1G68990|AT4G40060|AT3G45970|AT5G60920|AT4G16780|AT5G43900|AT5G51810|AT3G50660|AT1G80350|AT3G56960|AT1G69530|AT1G30570|AT5G55810|AT1G12840|AT1G21270|AT5G28490|AT4G27060|AT4G34940|AT1G13180|AT1G54490|AT2G20370|AT2G34650|AT3G51160|AT2G39700|AT3G07880|AT4G01710|AT3G28860|AT1G03060|AT5G40770|AT2G36910|AT1G68530|AT4G26690|AT1G10550|AT3G21510|AT4G39400|AT4G38430…
9737	4.2423e-05	0.0015148	70	188	2724	11237	response to abscisic acid stimulus	AT1G64990|AT5G51760|AT1G32640|AT1G71960|AT3G18040|AT1G48270|AT5G16600|AT5G46050|AT4G26080|AT5G35750|AT5G11260|AT4G17870|AT5G50720|AT1G24190|AT5G47390|AT4G21670|AT3G59030|AT1G27730|AT3G15210|AT3G17510|AT2G22430|AT3G63210|AT5G13530|AT3G45640|AT3G47620|AT2G17290|AT1G70000|AT5G01550|AT1G15080|AT1G22640|AT3G11410|AT2G35940|AT1G55020|AT1G66350|AT3G24500|AT1G31930|AT1G13740|AT3G14050|AT4G37260|AT2G26980…
22621	5.1907e-05	0.0017438	73	199	2724	11237	shoot system development	AT2G34710|AT4G31820|AT5G49720|AT4G03550|AT2G37860|AT5G65930|AT5G53660|AT2G22840|AT1G77300|AT5G02030|AT3G13300|AT3G13540|AT4G16780|AT4G36870|AT3G52910|AT1G15750|AT3G50660|AT1G80350|AT5G53950|AT2G37630|AT3G58070|AT1G48410|AT2G42620|AT1G13180|AT1G52150|AT1G78240|AT1G04110|AT4G34740|AT1G73590|AT2G02480|AT2G28890|AT5G20730|AT4G32880|AT5G01600|AT2G34650|AT5G24520|AT4G02440|AT4G24150|AT2G25180|AT4G01710…
9414	5.2149e-05	0.0017438	49	121	2724	11237	response to water deprivation	AT5G67030|AT1G12110|AT5G40390|AT5G47100|AT1G78080|AT1G32640|AT2G38470|AT2G45960|AT1G27320|AT3G63520|AT5G35750|AT1G46768|AT4G00430|AT5G50720|AT2G35930|AT3G29320|AT2G17840|AT1G11755|AT1G27730|AT2G01830|AT2G22430|AT1G68090|AT3G14440|AT2G42620|AT1G47128|AT1G06770|AT3G11410|AT4G39090|AT5G45340|AT3G53420|AT4G24190|AT5G47120|AT3G24500|AT2G18050|AT2G47800|AT4G18780|AT1G56280|AT4G30960|AT1G15690|AT1G56600…
32535	5.2203e-05	0.0017438	63	166	2724	11237	regulation of cellular component size	AT2G37620|AT4G02500|AT5G49720|AT5G54510|AT1G68990|AT4G40060|AT3G45970|AT5G60920|AT4G16780|AT5G43900|AT5G51810|AT3G50660|AT1G80350|AT3G56960|AT1G69530|AT1G30570|AT5G55810|AT1G12840|AT1G21270|AT5G28490|AT4G27060|AT4G34940|AT1G13180|AT1G54490|AT2G20370|AT2G34650|AT3G51160|AT2G39700|AT3G07880|AT4G01710|AT3G28860|AT1G03060|AT5G40770|AT2G36910|AT1G68530|AT4G26690|AT1G10550|AT3G21510|AT4G39400|AT4G38430…
90066	5.2203e-05	0.0017438	63	166	2724	11237	regulation of anatomical structure size	AT2G37620|AT4G02500|AT5G49720|AT5G54510|AT1G68990|AT4G40060|AT3G45970|AT5G60920|AT4G16780|AT5G43900|AT5G51810|AT3G50660|AT1G80350|AT3G56960|AT1G69530|AT1G30570|AT5G55810|AT1G12840|AT1G21270|AT5G28490|AT4G27060|AT4G34940|AT1G13180|AT1G54490|AT2G20370|AT2G34650|AT3G51160|AT2G39700|AT3G07880|AT4G01710|AT3G28860|AT1G03060|AT5G40770|AT2G36910|AT1G68530|AT4G26690|AT1G10550|AT3G21510|AT4G39400|AT4G38430…
16049	6.1735e-05	0.0020294	60	157	2724	11237	cell growth	AT2G37620|AT4G02500|AT5G49720|AT5G54510|AT1G68990|AT3G45970|AT5G60920|AT4G16780|AT5G43900|AT5G51810|AT3G50660|AT1G80350|AT3G56960|AT1G69530|AT1G30570|AT5G55810|AT1G12840|AT1G21270|AT5G28490|AT4G27060|AT4G34940|AT1G13180|AT1G54490|AT2G20370|AT2G34650|AT3G51160|AT2G39700|AT3G07880|AT4G01710|AT1G03060|AT5G40770|AT1G68530|AT4G26690|AT1G10550|AT3G21510|AT4G39400|AT4G38430|AT5G55020|AT5G55540|AT5G64740…
9735	7.6189e-05	0.0024654	22	42	2724	11237	response to cytokinin stimulus	AT2G25180|AT5G25220|AT5G49720|AT1G59940|AT1G48270|AT3G57040|AT3G21510|AT5G10720|AT1G69040|AT3G16770|AT1G74660|AT4G34160|AT2G01830|AT5G62920|AT4G37790|AT1G27320|AT5G35750|AT1G78240|AT2G26980|AT2G47000|AT4G16780|AT4G16110
71214	9.0383e-05	0.0028399	20	37	2724	11237	cellular response to abiotic stimulus	AT5G19770|AT4G02440|AT1G78080|AT1G09570|AT2G39760|AT1G59940|AT5G64330|AT5G04190|AT4G14960|AT2G46970|AT2G18790|AT2G02950|AT3G45640|AT5G11260|AT2G46370|AT2G20180|AT1G09530|AT5G20730|AT4G16780|AT2G26670
9888	9.151e-05	0.0028399	70	192	2724	11237	tissue development	AT2G37620|AT2G34710|AT4G02500|AT4G27760|AT5G62940|AT5G65930|AT3G44200|AT5G61850|AT5G02030|AT1G79840|AT2G44190|AT3G13540|AT4G18640|AT5G43900|AT1G15750|AT1G80350|AT5G26751|AT5G53950|AT2G38120|AT4G20140|AT1G23010|AT3G58070|AT4G28190|AT1G13180|AT1G52150|AT4G36920|AT5G46700|AT2G02480|AT5G13290|AT4G32880|AT2G26670|AT2G34650|AT5G24520|AT3G07880|AT4G01710|AT1G03060|AT4G24190|AT1G62990|AT3G52770|AT4G26690…
9611	9.1875e-05	0.0028399	39	92	2724	11237	response to wounding	AT2G30490|AT1G55020|AT5G14780|AT5G42650|AT3G25230|AT1G32640|AT4G08500|AT1G17420|AT2G39940|AT3G53260|AT5G46050|AT3G61060|AT3G14050|AT2G47800|AT4G10265|AT2G44810|AT4G34710|AT2G46370|AT1G80840|AT4G39980|AT2G06050|AT1G20510|AT4G24220|AT3G24550|AT1G71697|AT4G22880|AT1G64280|AT5G13930|AT1G27730|AT5G53890|AT1G01140|AT3G45640|AT1G72300|AT5G53750|AT1G51680|AT2G02220|AT1G01720|AT5G09810|AT1G22640
9415	0.00010839	0.003301	49	124	2724	11237	response to water	AT5G67030|AT1G12110|AT5G40390|AT5G47100|AT1G78080|AT1G32640|AT2G38470|AT2G45960|AT1G27320|AT3G63520|AT5G35750|AT1G46768|AT4G00430|AT5G50720|AT2G35930|AT3G29320|AT2G17840|AT1G11755|AT1G27730|AT2G01830|AT2G22430|AT1G68090|AT3G14440|AT2G42620|AT1G47128|AT1G06770|AT3G11410|AT4G39090|AT5G45340|AT3G53420|AT4G24190|AT5G47120|AT3G24500|AT2G18050|AT2G47800|AT4G18780|AT1G56280|AT4G30960|AT1G15690|AT1G56600…
10646	0.00013116	0.0039368	31	69	2724	11237	regulation of cell communication	AT4G24210|AT3G23150|AT1G35670|AT5G25350|AT1G17440|AT1G66350|AT3G55020|AT3G51060|AT1G50640|AT4G26080|AT2G04550|AT2G25490|AT3G03450|AT3G49350|AT3G04580|AT5G27320|AT1G14920|AT4G29950|AT2G32460|AT3G15210|AT3G63010|AT2G22430|AT5G53570|AT3G45640|AT3G53710|AT2G01570|AT2G43850|AT1G01720|AT4G18950|AT3G15730|AT3G11410
9408	0.00015508	0.0045882	40	97	2724	11237	response to heat	AT4G26850|AT5G67030|AT4G25200|AT5G15450|AT3G25230|AT5G46170|AT5G09590|AT4G21320|AT2G38470|AT3G24500|AT5G28540|AT4G26080|AT1G52560|AT1G74310|AT4G17250|AT5G03720|AT3G53110|AT2G32120|AT5G49910|AT1G07890|AT5G52640|AT2G47180|AT5G62390|AT5G65020|AT4G27670|AT1G64280|AT4G10250|AT1G68090|AT4G38580|AT1G53540|AT1G16030|AT5G12020|AT5G45710|AT5G47910|AT2G46240|AT1G54050|AT2G26150|AT2G40340|AT1G07400|AT5G02500
9733	0.00018407	0.0052799	62	169	2724	11237	response to auxin stimulus	AT2G33860|AT1G09540|AT5G54510|AT3G61900|AT2G47260|AT2G46370|AT3G50410|AT3G48360|AT4G16780|AT1G15750|AT2G33310|AT2G38120|AT2G37630|AT2G34680|AT2G42580|AT4G29080|AT1G48410|AT2G01950|AT1G70000|AT4G36800|AT3G16500|AT5G20730|AT4G32880|AT2G04160|AT2G34650|AT1G57560|AT2G14960|AT3G28860|AT5G40770|AT2G36910|AT3G04730|AT5G65670|AT5G13300|AT5G12330|AT3G16350|AT1G78570|AT1G75580|AT2G04550|AT2G47000|AT2G46990…
9314	0.00019063	0.0052799	110	335	2724	11237	response to radiation	AT1G67900|AT5G67030|AT1G78080|AT4G31820|AT4G35900|AT1G12910|AT1G48270|AT4G34250|AT2G46970|AT2G18790|AT5G53660|AT1G74310|AT2G20180|AT4G16780|AT3G04880|AT5G51810|AT5G48800|AT5G25220|AT1G09570|AT3G55270|AT2G17840|AT1G69530|AT5G13930|AT1G27730|AT1G76500|AT5G58960|AT1G48410|AT2G26710|AT5G42820|AT1G73590|AT2G26150|AT5G20730|AT4G38620|AT2G26670|AT5G42270|AT2G30490|AT2G35940|AT3G55120|AT3G28860|AT2G36910…
9742	0.00019631	0.0052799	14	23	2724	11237	brassinosteroid mediated signaling pathway	AT4G28720|AT1G35160|AT1G32130|AT1G71830|AT4G39400|AT2G42580|AT4G35230|AT5G08130|AT1G78300|AT2G01950|AT4G00710|AT1G75080|AT4G33430|AT5G54380
71367	0.00019631	0.0052799	14	23	2724	11237	cellular response to brassinosteroid stimulus	AT4G28720|AT1G35160|AT1G32130|AT1G71830|AT4G39400|AT2G42580|AT4G35230|AT5G08130|AT1G78300|AT2G01950|AT4G00710|AT1G75080|AT4G33430|AT5G54380
71383	0.00019631	0.0052799	14	23	2724	11237	cellular response to steroid hormone stimulus	AT4G28720|AT1G35160|AT1G32130|AT1G71830|AT4G39400|AT2G42580|AT4G35230|AT5G08130|AT1G78300|AT2G01950|AT4G00710|AT1G75080|AT4G33430|AT5G54380
43401	0.00019631	0.0052799	14	23	2724	11237	steroid hormone mediated signaling pathway	AT4G28720|AT1G35160|AT1G32130|AT1G71830|AT4G39400|AT2G42580|AT4G35230|AT5G08130|AT1G78300|AT2G01950|AT4G00710|AT1G75080|AT4G33430|AT5G54380
48545	0.00019631	0.0052799	14	23	2724	11237	response to steroid hormone stimulus	AT4G28720|AT1G35160|AT1G32130|AT1G71830|AT4G39400|AT2G42580|AT4G35230|AT5G08130|AT1G78300|AT2G01950|AT4G00710|AT1G75080|AT4G33430|AT5G54380
9226	0.00020208	0.0053452	6	6	2724	11237	nucleotide-sugar biosynthetic process	AT3G51160|AT1G63000|AT1G17890|AT1G78570|AT1G08200|AT3G62830
9887	0.0002039	0.0053452	50	130	2724	11237	organ morphogenesis	AT1G59640|AT4G03550|AT1G69560|AT5G65930|AT5G03680|AT5G02030|AT3G13300|AT3G13540|AT4G36870|AT3G50660|AT1G80350|AT5G27320|AT5G53950|AT2G38120|AT2G37630|AT3G63010|AT3G58070|AT1G48410|AT1G13180|AT1G52150|AT4G36920|AT4G34740|AT1G73590|AT2G02480|AT5G24520|AT4G01710|AT1G03060|AT3G52770|AT4G26690|AT5G10510|AT4G39400|AT1G73360|AT3G16630|AT1G69780|AT5G13300|AT5G55540|AT3G01470|AT5G24310|AT4G09820|AT2G35110…
71554	0.00022675	0.0058699	48	124	2724	11237	cell wall organization or biogenesis	AT2G33100|AT4G26850|AT5G44030|AT5G46330|AT2G39700|AT5G47820|AT5G15630|AT4G26690|AT2G33580|AT4G03550|AT1G10550|AT5G44070|AT5G67230|AT1G30620|AT2G38080|AT2G37090|AT2G21770|AT1G27440|AT3G45970|AT5G64740|AT5G09760|AT5G01360|AT4G18780|AT3G50410|AT4G32410|AT2G23770|AT5G60920|AT1G21880|AT1G05310|AT1G27600|AT1G14420|AT3G03050|AT1G59870|AT1G80350|AT5G17420|AT3G56960|AT3G17060|AT1G69530|AT3G08900|AT5G64570…
9607	0.00023521	0.0060138	116	358	2724	11237	response to biotic stimulus	AT5G44030|AT5G46330|AT1G13440|AT5G25110|AT5G42650|AT5G46050|AT1G73620|AT1G27320|AT5G04770|AT3G12250|AT1G61800|AT2G47260|AT5G52450|AT1G80840|AT2G06050|AT4G34131|AT2G42010|AT1G58360|AT3G56400|AT5G16590|AT4G24180|AT2G37630|AT2G01830|AT5G58600|AT1G01040|AT1G48410|AT5G53550|AT3G46530|AT4G31550|AT2G40000|AT2G26150|AT2G35940|AT3G54950|AT1G80460|AT1G55020|AT2G36910|AT1G59740|AT2G22300|AT2G47800|AT1G19250…
35466	0.00024799	0.0062633	29	65	2724	11237	regulation of signaling pathway	AT4G24210|AT3G23150|AT1G35670|AT5G25350|AT1G17440|AT1G66350|AT3G55020|AT3G51060|AT1G50640|AT4G26080|AT2G04550|AT2G25490|AT3G03450|AT3G49350|AT3G04580|AT5G27320|AT1G14920|AT4G29950|AT2G32460|AT3G15210|AT3G63010|AT2G22430|AT5G53570|AT3G45640|AT3G53710|AT2G01570|AT1G01720|AT3G15730|AT3G11410
10016	0.00026418	0.0065919	45	115	2724	11237	shoot morphogenesis	AT5G24520|AT2G34710|AT4G01710|AT1G03060|AT3G52770|AT4G26690|AT4G03550|AT1G73360|AT3G16630|AT1G69780|AT5G13300|AT5G65930|AT5G55540|AT1G77300|AT5G02030|AT3G13300|AT3G13540|AT4G16780|AT4G36870|AT3G01470|AT1G15750|AT3G50660|AT1G80350|AT5G24310|AT5G53950|AT4G09820|AT2G37630|AT2G35110|AT2G02820|AT3G58070|AT1G48410|AT4G36380|AT3G15030|AT5G03790|AT2G42620|AT2G26330|AT1G13180|AT1G52150|AT1G04110|AT4G34740…
9937	0.00032841	0.0080969	8	10	2724	11237	regulation of gibberellic acid mediated signaling pathway	AT3G03450|AT4G24210|AT3G63010|AT5G27320|AT2G01570|AT1G66350|AT1G14920|AT3G51060
51704	0.00033763	0.0081669	142	455	2724	11237	multi-organism process	AT5G44030|AT5G46330|AT1G13440|AT1G61480|AT5G25110|AT5G42650|AT4G03230|AT5G46050|AT1G11300|AT1G73620|AT5G65930|AT1G27320|AT5G04770|AT3G12250|AT4G27290|AT1G61800|AT2G47260|AT5G52450|AT1G80840|AT2G06050|AT4G34131|AT2G42010|AT1G58360|AT3G56400|AT5G16590|AT1G61370|AT4G24180|AT1G61490|AT2G37630|AT2G01830|AT5G58600|AT1G01040|AT1G48410|AT5G53550|AT5G53430|AT3G46530|AT4G34940|AT4G31550|AT2G40000|AT2G35940…
9739	0.00033914	0.0081669	30	69	2724	11237	response to gibberellin stimulus	AT2G36830|AT1G57560|AT4G23060|AT5G52830|AT1G67100|AT1G66350|AT3G11280|AT1G74670|AT3G16350|AT5G61850|AT5G11260|AT2G20180|AT1G09530|AT3G03450|AT5G51810|AT5G27320|AT5G47390|AT1G69530|AT2G37630|AT1G14920|AT5G67480|AT2G32460|AT1G74660|AT3G63010|AT3G58070|AT3G47620|AT1G01060|AT1G70000|AT2G01570|AT2G04240
9743	0.00035091	0.0083534	48	126	2724	11237	response to carbohydrate stimulus	AT3G05200|AT5G67030|AT5G62020|AT1G32640|AT5G64660|AT2G38470|AT4G01250|AT1G31930|AT3G21630|AT1G74670|AT1G69780|AT4G34590|AT3G61460|AT4G37260|AT1G28330|AT5G03680|AT4G18880|AT1G61800|AT4G17230|AT1G80840|AT5G03720|AT3G48360|AT3G18710|AT3G56400|AT1G62300|AT2G35930|AT3G51770|AT5G27420|AT3G20770|AT1G51700|AT4G33050|AT1G27730|AT4G34160|AT3G15210|AT4G11660|AT5G56960|AT2G18060|AT1G01140|AT3G45640|AT4G31550…
10817	0.00036191	0.0085172	38	94	2724	11237	regulation of hormone levels	AT2G34650|AT2G33860|AT4G31820|AT3G28860|AT2G36910|AT1G55320|AT3G02875|AT5G14420|AT3G30180|AT2G45400|AT5G55540|AT1G78570|AT2G47000|AT4G28720|AT5G25620|AT3G50660|AT4G30960|AT1G62360|AT1G15690|AT5G17300|AT3G19160|AT1G70940|AT2G38120|AT1G68460|AT1G53700|AT5G13930|AT5G05690|AT5G56660|AT1G48410|AT4G36380|AT2G26710|AT1G54990|AT1G76520|AT2G42620|AT5G57090|AT1G77110|AT1G73590|AT1G71090
44262	0.00037805	0.0087971	89	266	2724	11237	cellular carbohydrate metabolic process	AT1G12990|AT5G40390|AT5G44030|AT1G13440|AT3G53520|AT5G16760|AT1G65880|AT4G02500|AT5G49720|AT2G18700|AT4G26270|AT3G62830|AT4G03550|AT5G44070|AT5G67230|AT1G30620|AT5G08570|AT1G27440|AT1G27680|AT5G62620|AT1G49710|AT1G27600|AT3G43190|AT1G12000|AT1G08280|AT1G05170|AT3G27540|AT3G04240|AT1G17890|AT2G36460|AT1G01090|AT1G11755|AT5G61760|AT5G40760|AT1G78240|AT5G59290|AT2G20370|AT4G15560|AT3G51160|AT4G03210…
30154	0.00039752	0.0091473	69	197	2724	11237	cell differentiation	AT2G37620|AT2G33860|AT4G02500|AT1G68990|AT2G34790|AT5G65930|AT5G28540|AT3G44200|AT5G61850|AT5G02030|AT1G79840|AT3G13540|AT4G18640|AT5G43900|AT1G80350|AT3G56960|AT4G05440|AT2G38120|AT5G55810|AT4G33050|AT3G58070|AT5G11790|AT4G34940|AT1G13180|AT4G36920|AT2G02480|AT2G35940|AT2G34650|AT5G24520|AT3G07880|AT4G01710|AT1G03060|AT4G26690|AT4G39400|AT4G38430|AT5G55020|AT1G73360|AT2G22540|AT3G16630|AT1G75820…
30243	0.00050202	0.011425	13	22	2724	11237	cellulose metabolic process	AT5G44030|AT5G17420|AT5G49720|AT4G26690|AT3G08900|AT4G24000|AT5G05170|AT5G63840|AT5G64740|AT5G01360|AT4G18780|AT4G32410|AT5G06700
9965	0.00052399	0.011795	35	86	2724	11237	leaf morphogenesis	AT5G24520|AT4G01710|AT1G03060|AT3G52770|AT4G26690|AT4G03550|AT1G73360|AT3G16630|AT1G69780|AT5G13300|AT5G65930|AT5G55540|AT3G13300|AT3G13540|AT4G36870|AT3G01470|AT3G50660|AT1G80350|AT5G24310|AT4G09820|AT2G37630|AT2G35110|AT3G58070|AT1G48410|AT4G36380|AT3G15030|AT5G03790|AT2G26330|AT1G13180|AT1G52150|AT4G34740|AT1G73590|AT4G38600|AT2G02480|AT5G41315
9651	0.00053341	0.011878	76	223	2724	11237	response to salt stress	AT1G78080|AT1G56450|AT2G16720|AT2G40950|AT1G59960|AT5G49720|AT2G39760|AT1G18330|AT5G09590|AT2G38470|AT1G28380|AT5G46050|AT4G14960|AT2G45960|AT1G02500|AT1G27320|AT5G35750|AT1G50460|AT1G04120|AT5G60920|AT4G33000|AT5G50720|AT1G09210|AT3G55270|AT2G17840|AT4G11600|AT5G47390|AT5G62690|AT2G37630|AT5G17920|AT1G27730|AT3G17510|AT1G68090|AT4G10310|AT3G14440|AT1G50010|AT1G70000|AT5G11150|AT1G03220|AT1G22640…
60918	0.000548	0.012073	20	41	2724	11237	auxin transport	AT2G34650|AT4G30960|AT4G31820|AT3G28860|AT2G36910|AT1G15690|AT1G70940|AT2G38120|AT1G53700|AT5G13930|AT5G55540|AT1G54990|AT1G76520|AT2G42620|AT5G57090|AT1G78570|AT1G77110|AT1G73590|AT2G47000|AT1G71090
6970	0.00058002	0.012644	81	241	2724	11237	response to osmotic stress	AT5G67030|AT1G78080|AT1G56450|AT2G16720|AT2G40950|AT1G59960|AT5G49720|AT2G39760|AT1G18330|AT5G09590|AT2G38470|AT1G28380|AT5G46050|AT4G14960|AT2G45960|AT1G02500|AT1G27320|AT5G35750|AT1G50460|AT1G04120|AT5G60920|AT4G33000|AT5G50720|AT1G09210|AT3G55270|AT2G17840|AT4G11600|AT5G47390|AT5G62690|AT2G37630|AT5G17920|AT1G27730|AT3G17510|AT1G68090|AT3G45640|AT4G10310|AT3G14440|AT1G50010|AT1G70000|AT5G11150…
32501	0.00059461	0.012654	338	1202	2724	11237	multicellular organismal process	AT4G24210|AT3G02570|AT1G32240|AT1G61480|AT1G64990|AT5G49720|AT1G48270|AT3G51060|AT1G11300|AT5G02190|AT5G62940|AT2G01940|AT1G27320|AT5G53660|AT5G61850|AT4G27290|AT5G45800|AT4G24220|AT5G51810|AT1G61370|AT3G50660|AT3G54220|AT1G09570|AT1G61490|AT4G33050|AT4G37650|AT1G76500|AT2G01830|AT1G01040|AT2G01950|AT4G27060|AT4G34940|AT1G13180|AT1G78240|AT5G01550|AT1G01720|AT1G54490|AT1G73590|AT2G02480|AT5G20730…
48507	0.00059608	0.012654	31	74	2724	11237	meristem development	AT2G34710|AT4G24190|AT3G52770|AT5G10510|AT4G27760|AT5G62940|AT2G22540|AT5G55540|AT1G23380|AT5G61850|AT5G02030|AT2G27230|AT1G15750|AT5G26751|AT1G05470|AT5G53950|AT1G70940|AT5G60690|AT1G19850|AT2G35350|AT1G23010|AT5G65700|AT4G28190|AT2G46920|AT5G03150|AT1G52150|AT4G36920|AT5G46700|AT5G13290|AT4G32880|AT2G26670
9695	0.00060492	0.012654	10	15	2724	11237	jasmonic acid biosynthetic process	AT1G55020|AT5G42650|AT2G43710|AT2G44810|AT1G13280|AT1G17420|AT4G05160|AT2G06050|AT1G20510|AT5G63380
6904	0.00060492	0.012654	10	15	2724	11237	vesicle docking involved in exocytosis	AT5G59730|AT1G72470|AT5G58430|AT3G09520|AT2G39380|AT4G31540|AT5G13150|AT5G52340|AT5G61010|AT5G50380
271	0.00062346	0.012912	29	68	2724	11237	polysaccharide biosynthetic process	AT2G33100|AT5G44030|AT4G02500|AT5G49720|AT4G03550|AT5G67230|AT2G37090|AT1G27440|AT5G64740|AT1G27680|AT5G01360|AT4G18780|AT4G32410|AT1G26810|AT1G27600|AT3G25140|AT4G04970|AT3G03050|AT5G17420|AT5G48300|AT3G08900|AT4G24000|AT5G05170|AT5G63840|AT1G78240|AT4G39210|AT5G06700|AT2G20370|AT2G28110
21700	0.00063962	0.013115	17	33	2724	11237	developmental maturation	AT3G02130|AT2G34650|AT2G37620|AT4G02500|AT1G71830|AT1G70940|AT2G38120|AT4G26690|AT1G14830|AT3G16640|AT3G62980|AT2G44810|AT2G26650|AT2G47000|AT5G09810|AT4G18640|AT5G43900
48589	0.00065217	0.013242	48	129	2724	11237	developmental growth	AT2G34650|AT3G51160|AT2G39700|AT2G37620|AT3G07880|AT4G02500|AT5G49720|AT5G54510|AT1G68530|AT1G68990|AT4G26690|AT4G39400|AT4G38430|AT5G55020|AT3G45970|AT2G47000|AT4G16780|AT5G43900|AT5G51810|AT3G50660|AT1G60420|AT3G56960|AT1G69530|AT1G30570|AT1G70940|AT5G55810|AT3G57670|AT1G12840|AT4G02350|AT2G35350|AT5G47370|AT1G21270|AT5G28490|AT5G05690|AT3G16640|AT1G70140|AT5G13530|AT5G63840|AT4G36380|AT4G27060…
30244	0.00068605	0.013794	12	20	2724	11237	cellulose biosynthetic process	AT5G44030|AT5G05170|AT5G63840|AT5G17420|AT5G64740|AT5G49720|AT5G01360|AT4G18780|AT4G32410|AT3G08900|AT5G06700|AT4G24000
9738	0.0007088	0.01398	18	36	2724	11237	abscisic acid mediated signaling pathway	AT3G56860|AT3G18040|AT4G21670|AT2G40180|AT2G22430|AT5G13530|AT3G45640|AT2G17290|AT2G26980|AT5G01560|AT5G01550|AT1G45249|AT1G15080|AT2G46680|AT2G28350|AT4G17870|AT3G11410|AT4G34000
71215	0.0007088	0.01398	18	36	2724	11237	cellular response to abscisic acid stimulus	AT3G56860|AT3G18040|AT4G21670|AT2G40180|AT2G22430|AT5G13530|AT3G45640|AT2G17290|AT2G26980|AT5G01560|AT5G01550|AT1G45249|AT1G15080|AT2G46680|AT2G28350|AT4G17870|AT3G11410|AT4G34000
9926	0.00076548	0.014956	19	39	2724	11237	auxin polar transport	AT2G34650|AT4G30960|AT4G31820|AT3G28860|AT2G36910|AT1G15690|AT1G70940|AT2G38120|AT1G53700|AT5G13930|AT5G55540|AT1G54990|AT1G76520|AT2G42620|AT5G57090|AT1G77110|AT1G73590|AT2G47000|AT1G71090
35467	0.00078031	0.015103	15	28	2724	11237	negative regulation of signaling pathway	AT3G03450|AT3G23150|AT3G04580|AT5G25350|AT1G66350|AT1G14920|AT3G51060|AT3G15210|AT1G50640|AT2G22430|AT4G26080|AT2G01570|AT1G01720|AT2G25490|AT3G11410
9914	0.00081004	0.015391	20	42	2724	11237	hormone transport	AT2G34650|AT4G30960|AT4G31820|AT3G28860|AT2G36910|AT1G15690|AT1G70940|AT2G38120|AT1G53700|AT5G13930|AT5G55540|AT1G54990|AT1G76520|AT2G42620|AT5G57090|AT1G78570|AT1G77110|AT1G73590|AT2G47000|AT1G71090
10073	0.00081004	0.015391	20	42	2724	11237	meristem maintenance	AT4G24190|AT3G52770|AT1G70940|AT5G10510|AT2G35350|AT4G27760|AT1G23010|AT2G22540|AT5G65700|AT4G28190|AT2G46920|AT1G23380|AT5G03150|AT5G61850|AT5G02030|AT1G52150|AT4G36920|AT5G13290|AT2G27230|AT2G26670
15802	0.00083479	0.015717	5	5	2724	11237	basic amino acid transport	AT1G79900|AT2G34960|AT1G44100|AT4G21120|AT1G77380
71478	0.00089595	0.01634	16	31	2724	11237	cellular response to radiation	AT4G02440|AT1G78080|AT1G09570|AT1G59940|AT5G64330|AT5G04190|AT2G46970|AT2G18790|AT2G02950|AT5G11260|AT2G46370|AT2G20180|AT1G09530|AT5G20730|AT4G16780|AT2G26670
71482	0.00089595	0.01634	16	31	2724	11237	cellular response to light stimulus	AT4G02440|AT1G78080|AT1G09570|AT1G59940|AT5G64330|AT5G04190|AT2G46970|AT2G18790|AT2G02950|AT5G11260|AT2G46370|AT2G20180|AT1G09530|AT5G20730|AT4G16780|AT2G26670
6972	0.00089595	0.01634	16	31	2724	11237	hyperosmotic response	AT3G03450|AT3G55610|AT5G50720|AT4G30960|AT2G40950|AT5G49720|AT1G66350|AT1G14920|AT5G46050|AT1G79900|AT4G38240|AT3G14440|AT2G01570|AT4G32410|AT5G01410|AT4G33000
10476	0.00089945	0.01634	13	23	2724	11237	gibberellin mediated signaling pathway	AT3G03450|AT2G36830|AT5G27320|AT1G66350|AT1G14920|AT2G32460|AT1G74670|AT3G63010|AT5G61850|AT5G11260|AT2G20180|AT1G09530|AT2G01570
9694	0.00093366	0.01665	11	18	2724	11237	jasmonic acid metabolic process	AT1G55020|AT5G42650|AT2G43710|AT2G44810|AT1G13280|AT2G46370|AT1G17420|AT4G05160|AT2G06050|AT1G20510|AT5G63380
9639	0.00093543	0.01665	42	111	2724	11237	response to red or far red light	AT5G67030|AT2G35940|AT4G02440|AT1G78080|AT5G45340|AT3G24220|AT3G28860|AT3G08010|AT2G36910|AT1G59940|AT5G48150|AT2G46970|AT2G18790|AT1G22770|AT2G02950|AT5G53660|AT5G11260|AT2G46370|AT2G20180|AT1G09530|AT4G19230|AT4G16780|AT2G27110|AT5G51810|AT1G09570|AT1G06040|AT3G55370|AT1G69530|AT3G61850|AT1G14920|AT5G04190|AT5G47370|AT5G28490|AT1G74660|AT1G76500|AT5G58960|AT1G68090|AT1G48410|AT5G28530|AT2G01570…
9620	0.00094061	0.01665	38	98	2724	11237	response to fungus	AT2G35940|AT5G44030|AT2G34930|AT5G25110|AT1G61560|AT5G42650|AT5G61890|AT1G17420|AT2G39940|AT2G38470|AT4G03550|AT3G21630|AT2G15890|AT5G38900|AT1G19250|AT4G18780|AT1G80840|AT4G19230|AT3G11820|AT2G06050|AT5G38280|AT5G45110|AT3G56400|AT5G16590|AT1G59870|AT3G24550|AT1G29340|AT2G37630|AT1G64280|AT5G58600|AT1G51680|AT3G06490|AT2G26330|AT5G47910|AT5G52020|AT2G40140|AT2G46240|AT4G33430
51707	0.00099109	0.017395	109	345	2724	11237	response to other organism	AT5G44030|AT5G46330|AT1G13440|AT5G25110|AT5G42650|AT5G46050|AT1G73620|AT1G27320|AT5G04770|AT3G12250|AT1G61800|AT2G47260|AT5G52450|AT1G80840|AT2G06050|AT4G34131|AT2G42010|AT1G58360|AT3G56400|AT5G16590|AT4G24180|AT2G37630|AT2G01830|AT5G58600|AT1G01040|AT1G48410|AT5G53550|AT3G46530|AT4G31550|AT2G40000|AT2G35940|AT3G54950|AT1G80460|AT1G55020|AT2G36910|AT1G59740|AT2G47800|AT1G19250|AT4G12720|AT4G18780…
51193	0.0010953	0.018903	7	9	2724	11237	regulation of cofactor metabolic process	AT2G20570|AT1G27320|AT2G25180|AT3G22690|AT5G35750|AT5G58270|AT1G20780
90056	0.0010953	0.018903	7	9	2724	11237	regulation of chlorophyll metabolic process	AT2G20570|AT1G27320|AT2G25180|AT3G22690|AT5G35750|AT5G58270|AT1G20780
71216	0.0011211	0.019189	6	7	2724	11237	cellular response to biotic stimulus	AT1G42990|AT2G17520|AT1G11755|AT5G47120|AT5G62390|AT2G26150
51252	0.0011905	0.019966	122	394	2724	11237	regulation of RNA metabolic process	AT1G78080|AT1G08010|AT2G22090|AT1G32640|AT1G68550|AT1G57820|AT5G25190|AT2G18790|AT1G79840|AT2G47260|AT4G39780|AT1G80840|AT5G03720|AT1G46768|AT4G16780|AT3G56400|AT1G09570|AT1G24190|AT5G49330|AT3G19184|AT2G32460|AT2G20570|AT4G11880|AT4G13940|AT2G01430|AT5G53430|AT4G31550|AT5G11590|AT5G20730|AT4G32880|AT1G57560|AT5G18000|AT3G56850|AT5G62165|AT5G10510|AT1G73360|AT1G69780|AT2G20880|AT4G37260|AT5G07100…
48585	0.0012202	0.019966	23	52	2724	11237	negative regulation of response to stimulus	AT3G03450|AT1G59870|AT3G23150|AT3G04580|AT5G25350|AT1G66350|AT2G39940|AT1G14920|AT3G51060|AT1G64280|AT4G12560|AT3G15210|AT1G50640|AT2G22430|AT4G26080|AT5G04240|AT2G46370|AT2G20180|AT2G01570|AT1G01720|AT2G25490|AT3G11820|AT3G11410
5976	0.0012229	0.019966	41	109	2724	11237	polysaccharide metabolic process	AT2G33100|AT5G44030|AT4G03210|AT4G02500|AT5G49720|AT4G02280|AT4G26690|AT2G36870|AT4G03550|AT3G23730|AT5G67230|AT2G37090|AT1G27440|AT5G64740|AT1G27680|AT5G01360|AT4G18780|AT4G32410|AT1G26810|AT1G27600|AT1G32170|AT5G18670|AT3G25140|AT4G04970|AT3G03050|AT5G17420|AT5G48300|AT4G25810|AT3G08900|AT5G64570|AT3G23920|AT4G24000|AT5G05170|AT5G63840|AT5G13870|AT3G18660|AT1G78240|AT4G39210|AT5G06700|AT2G20370…
46165	0.0012491	0.019966	12	21	2724	11237	alcohol biosynthetic process	AT5G40390|AT3G51160|AT1G13440|AT5G61760|AT1G63000|AT1G17890|AT1G78570|AT3G62830|AT1G11755|AT3G02870|AT1G30620|AT2G20370
10648	0.0012568	0.019966	15	29	2724	11237	negative regulation of cell communication	AT3G03450|AT3G23150|AT3G04580|AT5G25350|AT1G66350|AT1G14920|AT3G51060|AT3G15210|AT1G50640|AT2G22430|AT4G26080|AT2G01570|AT1G01720|AT2G25490|AT3G11410
44036	0.0012568	0.019966	15	29	2724	11237	cell wall macromolecule metabolic process	AT5G17420|AT4G26690|AT2G33580|AT5G64570|AT1G51940|AT5G62150|AT5G67230|AT2G17120|AT2G37090|AT1G27440|AT4G01700|AT2G23770|AT1G21880|AT1G27600|AT2G28110
9834	0.001263	0.019966	10	16	2724	11237	secondary cell wall biogenesis	AT2G38080|AT2G37090|AT5G44030|AT1G27440|AT5G17420|AT4G18780|AT5G15630|AT1G27600|AT5G06700|AT2G28110
22406	0.001263	0.019966	10	16	2724	11237	membrane docking	AT5G59730|AT1G72470|AT5G58430|AT3G09520|AT2G39380|AT4G31540|AT5G13150|AT5G52340|AT5G61010|AT5G50380
6887	0.001263	0.019966	10	16	2724	11237	exocytosis	AT5G59730|AT1G72470|AT5G58430|AT3G09520|AT2G39380|AT4G31540|AT5G13150|AT5G52340|AT5G61010|AT5G50380
48278	0.001263	0.019966	10	16	2724	11237	vesicle docking	AT5G59730|AT1G72470|AT5G58430|AT3G09520|AT2G39380|AT4G31540|AT5G13150|AT5G52340|AT5G61010|AT5G50380
9698	0.001382	0.021683	35	90	2724	11237	phenylpropanoid metabolic process	AT3G02130|AT3G51240|AT5G48930|AT2G30490|AT3G55120|AT3G17390|AT1G12910|AT5G26660|AT5G60020|AT1G65060|AT3G53260|AT4G34050|AT5G07480|AT2G45400|AT5G03260|AT1G78570|AT4G30210|AT2G40890|AT1G20510|AT1G15950|AT5G49330|AT5G09360|AT3G59030|AT1G12840|AT4G22880|AT4G27430|AT5G13930|AT2G21100|AT4G36220|AT1G72680|AT5G07990|AT1G17020|AT1G51680|AT1G22640|AT5G54160
33692	0.0015264	0.02364	27	65	2724	11237	cellular polysaccharide biosynthetic process	AT5G44030|AT4G02500|AT5G49720|AT4G03550|AT5G67230|AT2G37090|AT1G27440|AT5G64740|AT1G27680|AT5G01360|AT4G18780|AT4G32410|AT1G26810|AT1G27600|AT3G25140|AT4G04970|AT5G17420|AT5G48300|AT3G08900|AT4G24000|AT5G05170|AT5G63840|AT1G78240|AT4G39210|AT5G06700|AT2G20370|AT2G28110
10119	0.0015295	0.02364	13	24	2724	11237	regulation of stomatal movement	AT5G44790|AT1G62400|AT1G09540|AT1G70410|AT4G03560|AT2G17290|AT4G26080|AT5G55630|AT3G45780|AT2G46370|AT3G15730|AT3G11410|AT4G16110
51716	0.00172	0.026386	151	505	2724	11237	cellular response to stimulus	AT5G67030|AT5G46330|AT1G78080|AT5G44790|AT5G54510|AT2G39760|AT1G32640|AT1G28380|AT3G57040|AT5G25190|AT3G18630|AT2G46970|AT2G18790|AT1G74670|AT1G27320|AT5G61850|AT2G20180|AT5G07400|AT1G75080|AT1G29900|AT4G17870|AT4G16780|AT3G04880|AT3G56400|AT1G15750|AT5G43350|AT5G44680|AT3G50660|AT5G25220|AT1G09570|AT2G32460|AT1G23010|AT4G35230|AT2G01830|AT5G13530|AT1G01040|AT2G01950|AT2G17290|AT3G46530|AT5G01550…
42538	0.0017656	0.026497	14	27	2724	11237	hyperosmotic salinity response	AT3G03450|AT3G55610|AT5G50720|AT4G30960|AT2G40950|AT5G49720|AT1G66350|AT1G14920|AT5G46050|AT3G14440|AT2G01570|AT4G32410|AT5G01410|AT4G33000
10017	0.0017656	0.026497	14	27	2724	11237	red or far-red light signaling pathway	AT4G02440|AT1G78080|AT1G09570|AT1G59940|AT5G04190|AT2G46970|AT2G18790|AT2G02950|AT5G11260|AT2G46370|AT2G20180|AT1G09530|AT4G16780|AT2G26670
71489	0.0017656	0.026497	14	27	2724	11237	cellular response to red or far red light	AT4G02440|AT1G78080|AT1G09570|AT1G59940|AT5G04190|AT2G46970|AT2G18790|AT2G02950|AT5G11260|AT2G46370|AT2G20180|AT1G09530|AT4G16780|AT2G26670
6355	0.0018467	0.027514	120	391	2724	11237	regulation of transcription, DNA-dependent	AT1G78080|AT1G08010|AT1G32640|AT1G68550|AT1G57820|AT5G25190|AT2G18790|AT1G79840|AT2G47260|AT4G39780|AT1G80840|AT5G03720|AT1G46768|AT4G16780|AT3G56400|AT1G09570|AT1G24190|AT5G49330|AT3G19184|AT2G32460|AT2G20570|AT4G11880|AT4G13940|AT2G01430|AT5G53430|AT4G31550|AT5G11590|AT5G20730|AT4G32880|AT1G57560|AT5G18000|AT3G56850|AT5G62165|AT5G10510|AT1G73360|AT1G69780|AT2G20880|AT4G37260|AT5G07100|AT1G50680…
902	0.0020234	0.029822	55	159	2724	11237	cell morphogenesis	AT5G49720|AT5G54510|AT1G68990|AT3G45970|AT5G65930|AT3G13540|AT4G16780|AT5G46860|AT5G51810|AT3G50660|AT1G80350|AT3G56960|AT1G69530|AT1G30570|AT5G55810|AT1G12840|AT1G21270|AT5G28490|AT3G58070|AT4G27060|AT4G34940|AT1G13180|AT1G54490|AT2G02480|AT2G20370|AT2G34650|AT3G51160|AT2G39700|AT3G07880|AT4G01710|AT1G03060|AT1G68530|AT4G26690|AT4G39400|AT4G38430|AT5G55020|AT1G73360|AT3G16630|AT1G60420|AT5G24310…
44264	0.0020304	0.029822	36	95	2724	11237	cellular polysaccharide metabolic process	AT5G44030|AT4G03210|AT4G02500|AT5G49720|AT4G02280|AT2G36870|AT4G03550|AT3G23730|AT5G67230|AT2G37090|AT1G27440|AT5G64740|AT1G27680|AT5G01360|AT4G18780|AT4G32410|AT1G26810|AT1G27600|AT1G32170|AT3G25140|AT4G04970|AT5G17420|AT5G48300|AT4G25810|AT3G08900|AT3G23920|AT4G24000|AT5G05170|AT5G63840|AT5G13870|AT3G18660|AT1G78240|AT4G39210|AT5G06700|AT2G20370|AT2G28110
10051	0.0021003	0.030418	16	33	2724	11237	xylem and phloem pattern formation	AT4G24220|AT1G15750|AT1G05470|AT3G52770|AT5G60690|AT1G19850|AT3G51060|AT2G42580|AT4G08150|AT5G13300|AT5G55540|AT2G01950|AT5G02030|AT5G46700|AT1G73590|AT2G46990
6470	0.0021003	0.030418	16	33	2724	11237	protein amino acid dephosphorylation	AT2G29380|AT4G33920|AT5G27840|AT1G48040|AT2G35320|AT2G35680|AT5G53140|AT5G06750|AT1G72770|AT4G26080|AT3G06270|AT4G31860|AT4G31750|AT1G07430|AT2G20050|AT4G38520
46364	0.0022367	0.031915	8	12	2724	11237	monosaccharide biosynthetic process	AT3G51160|AT1G13440|AT1G63000|AT1G17890|AT1G78570|AT3G62830|AT1G30620|AT2G20370
9638	0.0022367	0.031915	8	12	2724	11237	phototropism	AT2G18790|AT2G02950|AT1G09570|AT3G45780|AT5G64330|AT5G04190|AT5G20730|AT5G58140
16311	0.0022738	0.031915	18	39	2724	11237	dephosphorylation	AT2G29380|AT4G33920|AT5G27840|AT1G05470|AT1G48040|AT2G35320|AT2G35680|AT5G53140|AT5G06750|AT1G72770|AT4G26080|AT3G06270|AT4G18010|AT4G31860|AT4G31750|AT1G07430|AT2G20050|AT4G38520
8544	0.0022808	0.031915	34	89	2724	11237	epidermis development	AT2G34650|AT5G24520|AT2G37620|AT3G07880|AT4G01710|AT1G03060|AT4G02500|AT4G26690|AT1G73360|AT3G16630|AT5G65930|AT3G44200|AT1G79840|AT3G13540|AT2G47000|AT4G18640|AT5G43900|AT1G80350|AT5G24310|AT1G70940|AT4G09820|AT2G38120|AT2G35110|AT4G20140|AT3G16640|AT2G02820|AT3G58070|AT1G13180|AT2G26650|AT4G38600|AT2G02480|AT5G41315|AT5G09810|AT5G02820
7398	0.0022808	0.031915	34	89	2724	11237	ectoderm development	AT2G34650|AT5G24520|AT2G37620|AT3G07880|AT4G01710|AT1G03060|AT4G02500|AT4G26690|AT1G73360|AT3G16630|AT5G65930|AT3G44200|AT1G79840|AT3G13540|AT2G47000|AT4G18640|AT5G43900|AT1G80350|AT5G24310|AT1G70940|AT4G09820|AT2G38120|AT2G35110|AT4G20140|AT3G16640|AT2G02820|AT3G58070|AT1G13180|AT2G26650|AT4G38600|AT2G02480|AT5G41315|AT5G09810|AT5G02820
9411	0.0023153	0.032093	21	48	2724	11237	response to UV	AT3G04880|AT3G51240|AT4G00730|AT3G55120|AT3G28860|AT5G51100|AT2G36910|AT3G55270|AT5G26660|AT1G65060|AT5G13930|AT4G39400|AT4G36220|AT5G05690|AT5G07990|AT1G51680|AT4G15480|AT5G11260|AT5G01410|AT4G38620|AT3G12610
9832	0.0023245	0.032093	20	45	2724	11237	plant-type cell wall biogenesis	AT2G33100|AT5G44030|AT3G03050|AT1G80350|AT5G47820|AT5G17420|AT5G15630|AT1G30620|AT2G38080|AT2G37090|AT5G05170|AT2G21770|AT1G27440|AT5G64740|AT4G18780|AT4G32410|AT5G60920|AT1G27600|AT5G06700|AT2G28110
10075	0.0024033	0.032745	10	17	2724	11237	regulation of meristem growth	AT5G65700|AT4G28190|AT5G03150|AT4G24190|AT3G52770|AT1G52150|AT1G70940|AT5G13290|AT5G10510|AT2G26670
43455	0.0024033	0.032745	10	17	2724	11237	regulation of secondary metabolic process	AT5G13930|AT5G48930|AT2G25180|AT1G32640|AT5G11260|AT4G18780|AT1G20780|AT1G09530|AT2G28350|AT1G61720
42542	0.002751	0.037237	14	28	2724	11237	response to hydrogen peroxide	AT5G01600|AT2G32120|AT1G07890|AT2G47180|AT4G27670|AT1G22770|AT3G17790|AT1G52760|AT1G52560|AT1G74310|AT2G46240|AT1G54050|AT2G26150|AT4G14030
32502	0.0029395	0.039505	342	1245	2724	11237	developmental process	AT4G24210|AT3G02570|AT1G32240|AT1G64990|AT5G49720|AT5G54510|AT1G48270|AT3G51060|AT5G02190|AT5G62940|AT3G45970|AT1G27320|AT5G53660|AT5G61850|AT5G45800|AT4G24220|AT5G51810|AT5G66170|AT3G50660|AT3G54220|AT1G69530|AT4G33050|AT4G37650|AT3G45600|AT1G76500|AT2G01830|AT5G13530|AT1G01040|AT2G01950|AT4G27060|AT4G34940|AT1G13180|AT1G78240|AT5G01550|AT1G01720|AT1G54490|AT1G73590|AT2G02480|AT5G20730|AT4G32880…
71669	0.0029968	0.039505	29	74	2724	11237	plant-type cell wall organization or biogenesis	AT2G33100|AT5G44030|AT2G39700|AT5G47820|AT5G15630|AT4G26690|AT1G10550|AT1G30620|AT2G38080|AT2G37090|AT2G21770|AT1G27440|AT3G45970|AT5G64740|AT5G01360|AT4G18780|AT4G32410|AT5G60920|AT1G27600|AT1G14420|AT3G03050|AT1G80350|AT5G17420|AT3G56960|AT1G69530|AT5G05170|AT4G34980|AT5G06700|AT2G28110
9913	0.003	0.039505	33	87	2724	11237	epidermal cell differentiation	AT2G34650|AT5G24520|AT2G37620|AT3G07880|AT4G01710|AT1G03060|AT4G02500|AT4G26690|AT1G73360|AT3G16630|AT5G65930|AT3G44200|AT1G79840|AT3G13540|AT2G47000|AT4G18640|AT5G43900|AT1G80350|AT5G24310|AT1G70940|AT4G09820|AT2G38120|AT2G35110|AT3G16640|AT2G02820|AT3G58070|AT1G13180|AT2G26650|AT4G38600|AT2G02480|AT5G41315|AT5G09810|AT5G02820
48544	0.0030139	0.039505	11	20	2724	11237	recognition of pollen	AT4G21380|AT2G19130|AT4G21390|AT1G61370|AT1G61480|AT4G27290|AT1G61490|AT2G41890|AT4G03230|AT1G11300|AT1G11410
8037	0.0030139	0.039505	11	20	2724	11237	cell recognition	AT4G21380|AT2G19130|AT4G21390|AT1G61370|AT1G61480|AT4G27290|AT1G61490|AT2G41890|AT4G03230|AT1G11300|AT1G11410
46942	0.0031396	0.040639	21	49	2724	11237	carboxylic acid transport	AT1G58360|AT2G34960|AT1G17120|AT3G30390|AT2G38120|AT1G31830|AT4G21120|AT1G17840|AT4G24230|AT1G79900|AT1G47670|AT3G19553|AT5G12860|AT3G18440|AT3G13620|AT5G01240|AT2G42005|AT1G44100|AT5G46800|AT5G23810|AT1G77380
15849	0.0031396	0.040639	21	49	2724	11237	organic acid transport	AT1G58360|AT2G34960|AT1G17120|AT3G30390|AT2G38120|AT1G31830|AT4G21120|AT1G17840|AT4G24230|AT1G79900|AT1G47670|AT3G19553|AT5G12860|AT3G18440|AT3G13620|AT5G01240|AT2G42005|AT1G44100|AT5G46800|AT5G23810|AT1G77380
44267	0.0033812	0.043271	349	1275	2724	11237	cellular protein metabolic process	AT4G03510|AT1G12990|AT5G46330|AT1G61480|AT1G56450|AT5G16000|AT1G16670|AT5G65530|AT1G34300|AT1G34420|AT1G25390|AT1G67580|AT1G11300|AT4G33160|AT5G02070|AT4G26080|AT4G27290|AT1G74310|AT5G45800|AT3G51740|AT3G50530|AT1G53050|AT1G70190|AT5G16590|AT1G61370|AT3G55550|AT1G07150|AT1G63430|AT1G01290|AT2G15300|AT1G61490|AT3G59110|AT5G43190|AT2G02800|AT2G01830|AT2G46500|AT2G01710|AT1G21230|AT5G10020|AT5G13530…
71491	0.0034475	0.043271	4	4	2724	11237	cellular response to red light	AT2G18790|AT1G09570|AT1G59940|AT2G20180
10161	0.0034475	0.043271	4	4	2724	11237	red light signaling pathway	AT2G18790|AT1G09570|AT1G59940|AT2G20180
6556	0.0034475	0.043271	4	4	2724	11237	S-adenosylmethionine biosynthetic process	AT1G02500|AT4G01850|AT3G17390|AT2G36880
15809	0.0034475	0.043271	4	4	2724	11237	arginine transport	AT1G79900|AT2G34960|AT1G44100|AT4G21120
48583	0.0037329	0.046571	44	125	2724	11237	regulation of response to stimulus	AT4G24210|AT4G02440|AT2G31880|AT3G23150|AT1G35670|AT5G25350|AT1G17440|AT1G66350|AT2G39940|AT4G03550|AT3G51060|AT2G18790|AT4G12560|AT1G50640|AT1G22770|AT1G19250|AT4G26080|AT4G12720|AT5G11260|AT2G46370|AT2G20180|AT1G08860|AT1G80840|AT2G25490|AT3G11820|AT3G48360|AT3G03450|AT3G56400|AT1G59870|AT3G04580|AT5G27320|AT2G37630|AT1G14920|AT1G64280|AT2G32460|AT3G15210|AT3G63010|AT2G22430|AT3G45640|AT5G04240…
16567	0.0039289	0.048142	23	56	2724	11237	protein ubiquitination	AT3G54850|AT1G10560|AT5G40140|AT5G42340|AT2G35930|AT1G29340|AT5G65200|AT1G57820|AT5G15400|AT3G49810|AT2G30110|AT1G60190|AT4G21350|AT1G49780|AT5G64920|AT5G13530|AT3G46510|AT2G45910|AT2G42620|AT3G07360|AT1G27910|AT3G18710|AT3G49060
9938	0.0039983	0.048142	5	6	2724	11237	negative regulation of gibberellic acid mediated signaling pathway	AT3G03450|AT2G01570|AT1G66350|AT1G14920|AT3G51060
9956	0.0039983	0.048142	5	6	2724	11237	radial pattern formation	AT4G37650|AT5G55540|AT3G54220|AT5G60690|AT5G46700
71445	0.0039983	0.048142	5	6	2724	11237	cellular response to protein stimulus	AT1G42990|AT2G17520|AT1G11755|AT5G62390|AT2G26150
34620	0.0039983	0.048142	5	6	2724	11237	cellular response to unfolded protein	AT1G42990|AT2G17520|AT1G11755|AT5G62390|AT2G26150
6986	0.0039983	0.048142	5	6	2724	11237	response to unfolded protein	AT1G42990|AT2G17520|AT1G11755|AT5G62390|AT2G26150
42546	0.0041959	0.049614	21	50	2724	11237	cell wall biogenesis	AT2G33100|AT5G44030|AT3G03050|AT1G80350|AT5G47820|AT5G17420|AT5G15630|AT5G67230|AT1G30620|AT2G38080|AT2G37090|AT5G05170|AT2G21770|AT1G27440|AT5G64740|AT4G18780|AT4G32410|AT5G60920|AT1G27600|AT5G06700|AT2G28110
9699	0.0042031	0.049614	27	69	2724	11237	phenylpropanoid biosynthetic process	AT3G51240|AT5G48930|AT2G30490|AT3G55120|AT3G17390|AT1G12910|AT5G26660|AT3G53260|AT4G34050|AT5G07480|AT2G45400|AT1G78570|AT2G40890|AT1G15950|AT5G49330|AT3G59030|AT1G12840|AT4G22880|AT4G27430|AT5G13930|AT2G21100|AT4G36220|AT1G72680|AT5G07990|AT1G17020|AT1G22640|AT5G54160
51761	0.0042403	0.049614	10	18	2724	11237	sesquiterpene metabolic process	AT5G23960|AT2G18790|AT5G67030|AT5G45340|AT3G14440|AT3G24220|AT4G18350|AT4G19230|AT1G78390|AT2G04240
6714	0.0042403	0.049614	10	18	2724	11237	sesquiterpenoid metabolic process	AT5G23960|AT2G18790|AT5G67030|AT5G45340|AT3G14440|AT3G24220|AT4G18350|AT4G19230|AT1G78390|AT2G04240
31408	0.0042403	0.049614	10	18	2724	11237	oxylipin biosynthetic process	AT1G55020|AT5G42650|AT2G43710|AT2G44810|AT1G13280|AT1G17420|AT4G05160|AT2G06050|AT1G20510|AT5G63380
[truncated: 205 more columns]

## Sheet: Overview
Cluster	Term	Match (class 1)	Match (class 2)	Match (class 3)	Match (class 4)	Length score		Summary table and binomial test of enrichment
1	protein amino acid phosphorylation	0	0	0	1	0.4		Cluster	Count	Enrichment (# terms) over expectation	Length score	Binomial P-value (# terms)
1	phosphate metabolic process	0	0	0	1	0.4		Cluster 1	174	11.2017	0.4	< 2.2e-16
1	phosphorus metabolic process	0	0	0	1	0.4		Cluster 2	2	0.128755	0.35	3.175e-05
1	phosphorylation	0	0	0	1	0.4		Cluster 3	0	0	0.3	2.176e-07
1	post-translational protein modification	0	0	0	1	0.4		Cluster 4	1	0.0643777	0.3	4.221e-06
1	signaling pathway	0	0	0	1	0.4		Cluster 5	1	0.0643777	0.3	4.221e-06
1	protein modification process	0	0	0	1	0.4		Cluster 6	0	0	0.266667	2.176e-07
1	regulation of cellular metabolic process	0	0	0	1	0.4		Cluster 7	0	0	0.25	2.176e-07
1	biological regulation	0	0	0	1	0.4		Cluster 8	0	0	0.25	2.176e-07
1	response to chemical stimulus	0	0	0	1	0.4		Cluster 9	0	0	0.25	2.176e-07
1	macromolecule modification	0	0	0	1	0.4		Cluster 10	0	0	0.233333	2.176e-07
1	regulation of nitrogen compound metabolic process	0	0	0	1	0.4		Cluster 11	0	0	0.2	2.176e-07
1	regulation of cellular process	0	0	0	1	0.4		Cluster 12	0	0	0.2	2.176e-07
1	regulation of biosynthetic process	0	0	0	1	0.4		Cluster 13	48	3.09013	0.2	2.61e-12
1	regulation of cellular biosynthetic process	0	0	0	1	0.4		Cluster 14	7	0.450644	0.15	0.02431
1	regulation of transcription	0	0	0	1	0.4		Cluster 15	0	0	0.1	2.176e-07
1	regulation of primary metabolic process	0	0	0	1	0.4
1	response to organic substance	0	0	0	1	0.4
1	regulation of nucleobase, nucleoside, nucleotide and nucleic acid metabolic process	0	0	0	1	0.4
1	signaling	0	0	0	1	0.4
1	regulation of macromolecule biosynthetic process	0	0	0	1	0.4
1	response to hormone stimulus	0	0	0	1	0.4
1	regulation of metabolic process	0	0	0	1	0.4
1	response to endogenous stimulus	0	0	0	1	0.4
1	cellular response to endogenous stimulus	0	0	0	1	0.4
1	regulation of biological process	0	0	0	1	0.4
1	enzyme linked receptor protein signaling pathway	0	0	0	1	0.4
1	transmembrane receptor protein tyrosine kinase signaling pathway	0	0	0	1	0.4
1	regulation of gene expression	0	0	0	1	0.4
1	cellular response to hormone stimulus	0	0	0	1	0.4
1	hormone-mediated signaling pathway	0	0	0	1	0.4
1	regulation of macromolecule metabolic process	0	0	0	1	0.4
1	cellular response to organic substance	0	0	0	1	0.4
1	response to abiotic stimulus	0	0	0	1	0.4
1	cell surface receptor linked signaling pathway	0	0	0	1	0.4
1	cellular response to chemical stimulus	0	0	0	1	0.4
1	response to stimulus	0	0	0	1	0.4
1	nucleotide-sugar metabolic process	0	0	0	1	0.4
1	carbohydrate biosynthetic process	0	0	0	1	0.4
1	response to gravity	0	0	0	1	0.4
1	organ development	0	0	0	1	0.4
1	system development	0	0	0	1	0.4
1	tropism	0	0	0	1	0.4
1	response to chitin	0	0	0	1	0.4
1	gravitropism	0	0	0	1	0.4
1	response to brassinosteroid stimulus	0	0	0	1	0.4
1	anatomical structure morphogenesis	0	0	0	1	0.4
1	carbohydrate metabolic process	0	0	0	1	0.4
1	phyllome development	0	0	0	1	0.4
1	response to light stimulus	0	0	0	1	0.4
1	cellular developmental process	0	0	0	1	0.4
1	cellular carbohydrate biosynthetic process	0	0	0	1	0.4
1	shoot development	0	0	0	1	0.4
1	growth	0	0	0	1	0.4
1	regulation of biological quality	0	0	0	1	0.4
1	leaf development	0	0	0	1	0.4
1	regulation of cell size	0	0	0	1	0.4
1	response to abscisic acid stimulus	0	0	0	1	0.4
1	shoot system development	0	0	0	1	0.4
1	response to water deprivation	0	0	0	1	0.4
1	regulation of cellular component size	0	0	0	1	0.4
1	regulation of anatomical structure size	0	0	0	1	0.4
1	cell growth	0	0	0	1	0.4
1	response to cytokinin stimulus	0	0	0	1	0.4
1	cellular response to abiotic stimulus	0	0	0	1	0.4
1	tissue development	0	0	0	1	0.4
1	response to wounding	0	0	0	1	0.4
1	response to water	0	0	0	1	0.4
1	regulation of cell communication	0	0	0	1	0.4
1	response to heat	0	0	0	1	0.4
1	response to auxin stimulus	0	0	0	1	0.4
1	response to radiation	0	0	0	1	0.4
1	brassinosteroid mediated signaling pathway	0	0	0	1	0.4
1	cellular response to brassinosteroid stimulus	0	0	0	1	0.4
1	cellular response to steroid hormone stimulus	0	0	0	1	0.4
1	steroid hormone mediated signaling pathway	0	0	0	1	0.4
1	response to steroid hormone stimulus	0	0	0	1	0.4
1	nucleotide-sugar biosynthetic process	0	0	0	1	0.4
1	organ morphogenesis	0	0	0	1	0.4
1	cell wall organization or biogenesis	0	0	0	1	0.4
1	response to biotic stimulus	0	0	0	1	0.4
1	regulation of signaling pathway	0	0	0	1	0.4
1	shoot morphogenesis	0	0	0	1	0.4
1	regulation of gibberellic acid mediated signaling pathway	0	0	0	1	0.4
1	multi-organism process	0	0	0	1	0.4
1	response to gibberellin stimulus	0	0	0	1	0.4
1	response to carbohydrate stimulus	0	0	0	1	0.4
1	regulation of hormone levels	0	0	0	1	0.4
1	cellular carbohydrate metabolic process	0	0	0	1	0.4
1	cell differentiation	0	0	0	1	0.4
1	cellulose metabolic process	0	0	0	1	0.4
1	leaf morphogenesis	0	0	0	1	0.4
1	auxin transport	0	0	0	1	0.4
1	multicellular organismal process	0	0	0	1	0.4
1	meristem development	0	0	0	1	0.4
1	jasmonic acid biosynthetic process	0	0	0	1	0.4
1	vesicle docking involved in exocytosis	0	0	0	1	0.4
1	polysaccharide biosynthetic process	0	0	0	1	0.4
1	developmental maturation	0	0	0	1	0.4
1	developmental growth	0	0	0	1	0.4
1	cellulose biosynthetic process	0	0	0	1	0.4
1	abscisic acid mediated signaling pathway	0	0	0	1	0.4
1	cellular response to abscisic acid stimulus	0	0	0	1	0.4
1	auxin polar transport	0	0	0	1	0.4
1	negative regulation of signaling pathway	0	0	0	1	0.4
1	hormone transport	0	0	0	1	0.4
1	meristem maintenance	0	0	0	1	0.4
1	basic amino acid transport	0	0	0	1	0.4
1	cellular response to radiation	0	0	0	1	0.4
1	cellular response to light stimulus	0	0	0	1	0.4
1	hyperosmotic response	0	0	0	1	0.4
1	gibberellin mediated signaling pathway	0	0	0	1	0.4
1	jasmonic acid metabolic process	0	0	0	1	0.4
1	response to red or far red light	0	0	0	1	0.4
1	response to fungus	0	0	0	1	0.4
1	response to other organism	0	0	0	1	0.4
1	regulation of cofactor metabolic process	0	0	0	1	0.4
1	regulation of chlorophyll metabolic process	0	0	0	1	0.4
1	cellular response to biotic stimulus	0	0	0	1	0.4
1	regulation of RNA metabolic process	0	0	0	1	0.4
1	negative regulation of response to stimulus	0	0	0	1	0.4
1	polysaccharide metabolic process	0	0	0	1	0.4
1	alcohol biosynthetic process	0	0	0	1	0.4
1	negative regulation of cell communication	0	0	0	1	0.4
1	cell wall macromolecule metabolic process	0	0	0	1	0.4
1	secondary cell wall biogenesis	0	0	0	1	0.4
1	membrane docking	0	0	0	1	0.4
1	exocytosis	0	0	0	1	0.4
1	vesicle docking	0	0	0	1	0.4
1	phenylpropanoid metabolic process	0	0	0	1	0.4
1	cellular polysaccharide biosynthetic process	0	0	0	1	0.4
1	regulation of stomatal movement	0	0	0	1	0.4
1	cellular response to stimulus	0	0	0	1	0.4
1	hyperosmotic salinity response	0	0	0	1	0.4
1	red or far-red light signaling pathway	0	0	0	1	0.4
1	cellular response to red or far red light	0	0	0	1	0.4
1	regulation of transcription, DNA-dependent	0	0	0	1	0.4
1	cell morphogenesis	0	0	0	1	0.4
1	cellular polysaccharide metabolic process	0	0	0	1	0.4
1	xylem and phloem pattern formation	0	0	0	1	0.4
1	protein amino acid dephosphorylation	0	0	0	1	0.4
1	monosaccharide biosynthetic process	0	0	0	1	0.4
1	phototropism	0	0	0	1	0.4
1	dephosphorylation	0	0	0	1	0.4
1	epidermis development	0	0	0	1	0.4
1	ectoderm development	0	0	0	1	0.4
1	response to UV	0	0	0	1	0.4
1	plant-type cell wall biogenesis	0	0	0	1	0.4
1	regulation of meristem growth	0	0	0	1	0.4
1	regulation of secondary metabolic process	0	0	0	1	0.4
1	response to hydrogen peroxide	0	0	0	1	0.4
1	developmental process	0	0	0	1	0.4
1	plant-type cell wall organization or biogenesis	0	0	0	1	0.4
1	epidermal cell differentiation	0	0	0	1	0.4
1	recognition of pollen	0	0	0	1	0.4
1	cell recognition	0	0	0	1	0.4
1	carboxylic acid transport	0	0	0	1	0.4
1	organic acid transport	0	0	0	1	0.4
1	cellular response to red light	0	0	0	1	0.4
1	red light signaling pathway	0	0	0	1	0.4
1	S-adenosylmethionine biosynthetic process	0	0	0	1	0.4
1	arginine transport	0	0	0	1	0.4
1	regulation of response to stimulus	0	0	0	1	0.4
1	protein ubiquitination	0	0	0	1	0.4
1	negative regulation of gibberellic acid mediated signaling pathway	0	0	0	1	0.4
1	radial pattern formation	0	0	0	1	0.4
1	cellular response to protein stimulus	0	0	0	1	0.4
1	cellular response to unfolded protein	0	0	0	1	0.4
1	response to unfolded protein	0	0	0	1	0.4
1	cell wall biogenesis	0	0	0	1	0.4
1	phenylpropanoid biosynthetic process	0	0	0	1	0.4
1	sesquiterpene metabolic process	0	0	0	1	0.4
1	sesquiterpenoid metabolic process	0	0	0	1	0.4
1	oxylipin biosynthetic process	0	0	0	1	0.4
2	response to salt stress	0	0	1	1	0.35
2	response to osmotic stress	0	0	1	1	0.35
4	cellular protein metabolic process	0	1	0	1	0.3
5	response to metal ion	0	0	1	0	0.3
13	establishment of protein localization	0	1	0	0	0.2
13	protein transport	0	1	0	0	0.2
13	protein localization	0	1	0	0	0.2
13	cellular macromolecule metabolic process	0	1	0	0	0.2
13	intracellular transport	0	1	0	0	0.2
13	cellular macromolecule catabolic process	0	1	0	0	0.2
13	proteolysis involved in cellular protein catabolic process	0	1	0	0	0.2
13	macromolecule catabolic process	0	1	0	0	0.2
13	cellular protein localization	0	1	0	0	0.2
13	ubiquitin-dependent protein catabolic process	0	1	0	0	0.2
13	modification-dependent macromolecule catabolic process	0	1	0	0	0.2
13	modification-dependent protein catabolic process	0	1	0	0	0.2
13	cellular protein catabolic process	0	1	0	0	0.2
13	cellular metabolic process	0	1	0	0	0.2
13	RNA metabolic process	0	1	0	0	0.2
13	protein catabolic process	0	1	0	0	0.2
13	intracellular protein transport	0	1	0	0	0.2
13	cellular catabolic process	0	1	0	0	0.2
13	cellular macromolecule localization	0	1	0	0	0.2
13	RNA processing	0	1	0	0	0.2
13	macromolecule metabolic process	0	1	0	0	0.2
13	establishment of localization in cell	0	1	0	0	0.2
13	cellular localization	0	1	0	0	0.2
13	embryonic development ending in seed dormancy	0	1	0	0	0.2
13	nucleobase, nucleoside, nucleotide and nucleic acid metabolic process	0	1	0	0	0.2
13	embryonic development	0	1	0	0	0.2
13	catabolic process	0	1	0	0	0.2
13	nucleic acid metabolic process	0	1	0	0	0.2
13	branched chain family amino acid metabolic process	0	1	0	0	0.2
13	translational initiation	0	1	0	0	0.2
13	protein metabolic process	0	1	0	0	0.2
13	macromolecule localization	0	1	0	0	0.2
13	nitrogen compound metabolic process	0	1	0	0	0.2
13	ncRNA metabolic process	0	1	0	0	0.2
13	mRNA metabolic process	0	1	0	0	0.2
13	macromolecular complex subunit organization	0	1	0	0	0.2
13	ncRNA processing	0	1	0	0	0.2
13	cellular nitrogen compound metabolic process	0	1	0	0	0.2
13	protein localization in organelle	0	1	0	0	0.2
13	leucine metabolic process	0	1	0	0	0.2
13	protein targeting	0	1	0	0	0.2
13	seed development	0	1	0	0	0.2
13	fruit development	0	1	0	0	0.2
13	cellular process	0	1	0	0	0.2
13	primary metabolic process	0	1	0	0	0.2
13	oxidation reduction	0	1	0	0	0.2
13	posttranscriptional regulation of gene expression	0	1	0	0	0.2
13	macromolecular complex assembly	0	1	0	0	0.2
14	gene expression	1	1	0	0	0.15
14	translation	1	1	0	0	0.15
14	cellular macromolecule biosynthetic process	1	1	0	0	0.15
14	macromolecule biosynthetic process	1	1	0	0	0.15
14	cellular biosynthetic process	1	1	0	0	0.15
14	biosynthetic process	1	1	0	0	0.15
14	metabolic process	1	1	0	0	0.15
