# Supplementary material for: Integrated analysis and transcript abundance modelling of H3K4me3 and H3K27me3 in developing secondary xylem
Source: Sci Rep. 2017 Jun 13;7:3370. doi: 10.1038/s41598-017-03665-1 (PMC5469831; doi:10.1038/s41598-017-03665-1)
Supplement: Supplementary file 5 — Supplementary dataset 4 [file 41598_2017_3665_MOESM5_ESM.xls]

## Sheet: README
Supplementary dataset 3. Significant Biological Processes associated with genes marked by different H3K27me3 peak length classes (Fig. 2).
Worksheet	Description
"Class 1"	Overrepresented Biological Process Gene Ontology terms for genes within the lower 0-25% quartile of H3K27me3 ChIP-seq peak lengths
"Class 2"	Overrepresented Biological Process Gene Ontology terms for genes within the lower 25-50% quartile of H3K27me3 ChIP-seq peak lengths
"Class 3"	Overrepresented Biological Process Gene Ontology terms for genes within the upper 50-75% quartile of H3K27me3 ChIP-seq peak lengths
"Class 4"	Overrepresented Biological Process Gene Ontology terms for genes within the upper 75-100% quartile of H3K27me3 ChIP-seq peak lengths
"Overview"	Nonredundant list of Biological Processes recorded for classes 1-4, ranked by decreasing peak length score. Notable xylogenesis-related terms are highlighted in yellow. Arrangement of the terms into clusters of matching patterns across classes 1-4 and the binomial test result of cluster inflation or deflation is indicated.

## Sheet: Class 1
File created with bingo (c) on 06 Oct 2015 at 10:22:24 AM
Selected statistical test : Hypergeometric test
Selected correction : Benjamini & Hochberg False Discovery Rate (FDR) correction
Selected significance level : 0.05
The selected cluster :
AT5G20860	AT5G42650	AT1G59960	AT1G72930	AT4G02780	AT2G34080	AT3G43430	AT5G52450	AT2G47140	AT2G02230	AT3G11600	AT1G77380	AT4G28940	AT3G53010	AT1G57790	AT5G43750	AT3G54340	AT1G07030	AT2G16630	AT1G11310	AT2G15780	AT4G11000	AT4G13420	AT1G47960	AT4G28706	AT2G28610	AT2G02240	AT1G24620	AT1G01720	AT3G30387	AT1G73805	AT3G56970	AT1G29050	AT1G29290	AT4G12320	AT3G44540	AT5G06530	AT2G24280	AT1G23740	AT2G47120	AT5G45950	AT3G54320	AT2G34060	AT2G38660	AT1G69310	AT3G23600	AT4G35250	AT3G20340	AT4G33070	AT5G56840
AT3G26310	AT4G13090	AT5G21482	AT1G15690	AT3G61530	AT3G57030	AT4G09820	AT4G05220	AT2G30140	AT2G23620	AT2G01610	AT2G47810	AT3G60440	AT4G18770	AT3G52820	AT5G01650	AT2G44540	AT1G60470	AT5G25830	AT1G61560	AT5G06080	AT3G16770	AT5G60440	AT2G01620	AT3G15680	AT1G72210	AT5G57260	AT1G80070	AT5G50400	AT3G26330	AT5G09360	AT1G19630	AT4G05200	AT4G03020	AT3G16300	AT2G18060	AT5G62850	AT1G04350	AT1G05680	AT1G03020	AT4G30380	AT4G31470	AT1G58170	AT1G06570	AT4G21440	AT5G14920	AT1G71140	AT1G75500	AT1G05230	AT1G09830
AT2G39210	AT2G15220	AT1G64160	AT4G24026	AT2G37030	AT1G10385	AT1G22360	AT1G21270	AT1G23210	AT1G43040	AT5G13170	AT1G75290	AT3G13710	AT3G53140	AT2G25060	AT3G56891	AT5G18600	AT1G70850	AT5G23190	AT3G45310	AT4G35160	AT2G40890	AT1G75060	AT1G14960	AT1G31280	AT1G12540	AT1G09390	AT1G34790	AT1G71710	AT1G03840	AT1G19180	AT2G42840	AT5G39760	AT5G07710	AT1G79670	AT1G45688	AT5G52160	AT1G01420	AT5G23850	AT4G02820	AT1G07560	AT4G18170	AT1G65680	AT5G60360	AT1G27170	AT3G15000	AT5G10770	AT4G20930	AT4G37360	AT1G53210
AT3G15358	AT4G34880	AT2G45550	AT5G06839	AT3G23550	AT5G66460	AT3G50930	AT2G38600	AT2G14610	AT1G68040	AT1G27970	AT5G54240	AT5G04660	AT1G71450	AT5G60910	AT3G50700	AT1G80180	AT5G26667	AT5G45540	AT1G14870	AT1G62510	AT3G55120	AT3G24420	AT1G50720	AT1G24430	AT5G54010	AT1G02205	AT2G03500	AT5G36220	AT5G57520	AT3G14610	AT2G25770	AT4G37700	AT2G20080	AT4G37940	AT4G15550	AT4G36850	AT4G30074	AT5G65380	AT1G61670	AT2G15960	AT3G02645	AT4G00050	AT5G64050	AT5G58860	AT5G57770	AT4G33590	AT5G02220	AT5G01130	AT1G64700
No annotations were retrieved for the following entities:
AT5G06839	AT3G21090	AT4G31940	AT2G37460	AT3G23550	AT3G26300	AT3G21770	AT3G25855	AT1G52800	AT2G18660	AT3G15000	AT5G10770	AT4G37360	AT3G11680	AT2G26720	AT1G53210	AT3G43430	AT1G02260	AT3G13228	AT3G55700	AT3G11600	AT2G44310	AT3G50930	AT2G23690	AT3G48280	AT2G38600	AT1G11670	AT5G47550	AT3G54340	AT1G30690	AT5G16990	AT4G03500	AT2G16630	AT1G17010	AT5G17600	AT2G15780	AT1G71050	AT5G56300	AT5G36110	AT4G37370	AT5G04660	AT3G14680	AT4G28706	AT5G01670	AT5G51890	AT1G24620	AT2G22590	AT3G30387	AT1G09360	AT2G41705
GO-ID	p-value	corr p-value	x	n	X	N	Description	Genes in test set
19748	6.5843e-19	7.46e-16	50	196	678	11237	secondary metabolic process	AT5G41040|AT1G61120|AT4G02780|AT4G16740|AT2G45400|AT1G18140|AT1G51990|AT2G47460|AT1G74590|AT5G23960|AT5G51810|AT3G51430|AT5G24530|AT1G64160|AT5G49330|AT5G09360|AT1G49390|AT5G13930|AT4G39950|AT2G21100|AT1G24100|AT1G02930|AT2G20610|AT1G17020|AT3G50740|AT2G07050|AT2G24210|AT1G22640|AT1G58170|AT5G54160|AT3G55120|AT1G06570|AT4G32810|AT1G32100|AT3G53260|AT3G24503|AT5G62480|AT5G23190|AT1G52340|AT2G40890…
9699	7.3635e-15	4.1714e-12	26	69	678	11237	phenylpropanoid biosynthetic process	AT5G41040|AT3G55120|AT1G32100|AT3G53260|AT3G24503|AT5G23190|AT2G45400|AT1G51990|AT2G47460|AT2G40890|AT5G24530|AT1G65870|AT1G64160|AT5G49330|AT1G49390|AT5G13930|AT2G21100|AT5G58860|AT5G08640|AT1G17020|AT5G07990|AT3G29590|AT5G42800|AT1G22640|AT1G58170|AT5G54160
9698	2.4094e-14	9.0995e-12	29	90	678	11237	phenylpropanoid metabolic process	AT5G41040|AT3G55120|AT1G32100|AT3G53260|AT3G24503|AT5G23190|AT2G45400|AT1G18140|AT1G51990|AT2G47460|AT2G40890|AT5G24530|AT1G65870|AT1G64160|AT5G49330|AT5G09360|AT1G49390|AT5G13930|AT2G21100|AT5G58860|AT5G08640|AT1G17020|AT5G07990|AT3G29590|AT3G50740|AT5G42800|AT1G22640|AT1G58170|AT5G54160
6725	2.6172e-11	7.4132e-09	40	205	678	11237	cellular aromatic compound metabolic process	AT5G41040|AT3G55120|AT1G32100|AT3G53260|AT3G24503|AT5G23190|AT2G45400|AT1G18140|AT1G51990|AT5G56970|AT2G43820|AT1G09830|AT2G47460|AT2G40890|AT5G24530|AT1G59870|AT5G21482|AT1G65870|AT2G38660|AT1G64160|AT5G49330|AT5G09360|AT1G49390|AT5G13930|AT2G23620|AT4G39950|AT2G21100|AT5G58860|AT4G37150|AT2G20610|AT5G08640|AT1G17020|AT5G07990|AT3G29590|AT5G28237|AT3G50740|AT5G42800|AT1G22640|AT1G58170|AT5G54160
6575	9.3893e-11	1.9313e-08	33	153	678	11237	cellular amino acid derivative metabolic process	AT5G41040|AT3G55120|AT1G32100|AT3G53260|AT3G24503|AT5G23190|AT2G45400|AT1G18140|AT1G51990|AT2G47460|AT2G40890|AT3G15820|AT5G24530|AT1G65870|AT3G61530|AT1G64160|AT5G49330|AT5G09360|AT1G49390|AT5G13930|AT4G39950|AT2G21100|AT5G58860|AT5G08640|AT1G17020|AT5G07990|AT3G29590|AT5G28237|AT3G50740|AT5G42800|AT1G22640|AT1G58170|AT5G54160
42398	1.0227e-10	1.9313e-08	28	114	678	11237	cellular amino acid derivative biosynthetic process	AT5G41040|AT3G55120|AT1G32100|AT3G53260|AT3G24503|AT5G23190|AT2G45400|AT1G51990|AT2G47460|AT2G40890|AT5G24530|AT1G65870|AT3G61530|AT1G64160|AT5G49330|AT1G49390|AT5G13930|AT2G21100|AT5G58860|AT5G08640|AT1G17020|AT5G07990|AT3G29590|AT5G28237|AT5G42800|AT1G22640|AT1G58170|AT5G54160
19438	4.5539e-10	6.6147e-08	28	121	678	11237	aromatic compound biosynthetic process	AT5G41040|AT3G55120|AT1G32100|AT3G53260|AT3G24503|AT5G23190|AT2G45400|AT1G51990|AT2G47460|AT2G40890|AT5G24530|AT1G65870|AT1G64160|AT5G49330|AT1G49390|AT5G13930|AT4G39950|AT2G21100|AT5G58860|AT5G08640|AT1G17020|AT5G07990|AT3G29590|AT5G28237|AT5G42800|AT1G22640|AT1G58170|AT5G54160
31326	5.3809e-10	6.6147e-08	92	795	678	11237	regulation of cellular biosynthetic process	AT5G65050|AT3G50330|AT3G23230|AT4G18170|AT4G22950|AT1G66370|AT5G63470|AT5G46690|AT4G28530|AT2G45400|AT2G22760|AT1G53130|AT5G06710|AT2G47460|AT1G80840|AT3G13540|AT3G09290|AT1G62300|AT1G64000|AT1G21910|AT1G68840|AT5G26594|AT4G29230|AT5G49330|AT1G29160|AT2G37430|AT2G34440|AT5G13930|AT2G22750|AT5G60830|AT2G18060|AT1G71450|AT5G13330|AT2G28610|AT2G44840|AT5G52260|AT1G22640|AT4G37850|AT4G38620|AT3G50700…
9889	5.3809e-10	6.6147e-08	92	795	678	11237	regulation of biosynthetic process	AT5G65050|AT3G50330|AT3G23230|AT4G18170|AT4G22950|AT1G66370|AT5G63470|AT5G46690|AT4G28530|AT2G45400|AT2G22760|AT1G53130|AT5G06710|AT2G47460|AT1G80840|AT3G13540|AT3G09290|AT1G62300|AT1G64000|AT1G21910|AT1G68840|AT5G26594|AT4G29230|AT5G49330|AT1G29160|AT2G37430|AT2G34440|AT5G13930|AT2G22750|AT5G60830|AT2G18060|AT1G71450|AT5G13330|AT2G28610|AT2G44840|AT5G52260|AT1G22640|AT4G37850|AT4G38620|AT3G50700…
45449	5.8382e-10	6.6147e-08	88	748	678	11237	regulation of transcription	AT5G65050|AT3G50330|AT3G23230|AT4G18170|AT4G22950|AT1G66370|AT5G63470|AT5G46690|AT4G28530|AT2G22760|AT5G06710|AT2G47460|AT1G80840|AT3G13540|AT3G09290|AT1G62300|AT1G64000|AT1G21910|AT1G68840|AT5G26594|AT4G29230|AT5G49330|AT1G29160|AT2G37430|AT2G34440|AT2G22750|AT5G60830|AT2G18060|AT1G71450|AT5G13330|AT2G28610|AT2G44840|AT5G52260|AT1G22640|AT4G37850|AT4G38620|AT3G50700|AT3G01140|AT3G23250|AT3G56770…
9813	2.0808e-09	2.1432e-07	14	33	678	11237	flavonoid biosynthetic process	AT3G55120|AT5G24530|AT5G49330|AT1G49390|AT5G13930|AT2G45400|AT5G08640|AT1G17020|AT5G07990|AT3G29590|AT2G47460|AT5G42800|AT2G40890|AT5G54160
10556	2.6866e-09	2.5366e-07	88	771	678	11237	regulation of macromolecule biosynthetic process	AT5G65050|AT3G50330|AT3G23230|AT4G18170|AT4G22950|AT1G66370|AT5G63470|AT5G46690|AT4G28530|AT2G22760|AT5G06710|AT2G47460|AT1G80840|AT3G13540|AT3G09290|AT1G62300|AT1G64000|AT1G21910|AT1G68840|AT5G26594|AT4G29230|AT5G49330|AT1G29160|AT2G37430|AT2G34440|AT2G22750|AT5G60830|AT2G18060|AT1G71450|AT5G13330|AT2G28610|AT2G44840|AT5G52260|AT1G22640|AT4G37850|AT4G38620|AT3G50700|AT3G01140|AT3G23250|AT3G56770…
80090	4.0384e-09	3.4959e-07	93	839	678	11237	regulation of primary metabolic process	AT5G65050|AT3G50330|AT3G23230|AT4G18170|AT4G22950|AT1G66370|AT5G63470|AT5G46690|AT4G28530|AT2G45400|AT2G22760|AT1G53130|AT5G06710|AT2G47460|AT1G80840|AT3G13540|AT3G09290|AT1G62300|AT1G64000|AT1G21910|AT1G68840|AT5G26594|AT4G29230|AT5G49330|AT1G29160|AT2G37430|AT2G34440|AT5G13930|AT2G22750|AT5G60830|AT2G18060|AT1G71450|AT5G13330|AT2G28610|AT2G44840|AT5G52260|AT1G22640|AT4G37850|AT4G38620|AT3G50700…
42221	4.3197e-09	3.4959e-07	113	1094	678	11237	response to chemical stimulus	AT3G22060|AT5G23570|AT5G42650|AT1G05260|AT1G61120|AT5G60360|AT2G18420|AT4G02780|AT1G66370|AT2G14580|AT5G06950|AT1G80840|AT2G06050|AT2G26560|AT3G03670|AT5G42380|AT5G51810|AT5G45890|AT5G43750|AT5G25220|AT2G14610|AT5G24090|AT5G13930|AT5G07010|AT1G02930|AT2G26710|AT5G06720|AT2G44840|AT2G26150|AT3G48030|AT2G41690|AT4G38620|AT1G14870|AT1G55020|AT4G32810|AT4G35090|AT4G08500|AT1G28480|AT4G26010|AT3G15540…
51171	4.8832e-09	3.6884e-07	90	805	678	11237	regulation of nitrogen compound metabolic process	AT5G65050|AT3G50330|AT3G23230|AT4G18170|AT4G22950|AT1G66370|AT5G63470|AT5G46690|AT4G28530|AT2G22760|AT5G06710|AT2G47460|AT1G80840|AT3G13540|AT3G09290|AT1G62300|AT1G64000|AT1G21910|AT1G68840|AT5G26594|AT4G29230|AT5G49330|AT1G29160|AT2G37430|AT2G34440|AT2G22750|AT5G60830|AT2G18060|AT5G56860|AT1G71450|AT5G13330|AT2G28610|AT2G44840|AT5G52260|AT1G22640|AT4G37850|AT4G38620|AT3G50700|AT3G01140|AT3G23250…
19219	9.4118e-09	6.6647e-07	88	791	678	11237	regulation of nucleobase, nucleoside, nucleotide and nucleic acid metabolic process	AT5G65050|AT3G50330|AT3G23230|AT4G18170|AT4G22950|AT1G66370|AT5G63470|AT5G46690|AT4G28530|AT2G22760|AT5G06710|AT2G47460|AT1G80840|AT3G13540|AT3G09290|AT1G62300|AT1G64000|AT1G21910|AT1G68840|AT5G26594|AT4G29230|AT5G49330|AT1G29160|AT2G37430|AT2G34440|AT2G22750|AT5G60830|AT2G18060|AT1G71450|AT5G13330|AT2G28610|AT2G44840|AT5G52260|AT1G22640|AT4G37850|AT4G38620|AT3G50700|AT3G01140|AT3G23250|AT3G56770…
9812	1.2377e-08	8.2489e-07	14	37	678	11237	flavonoid metabolic process	AT3G55120|AT5G24530|AT5G49330|AT1G49390|AT5G13930|AT2G45400|AT5G08640|AT1G17020|AT5G07990|AT3G29590|AT2G47460|AT5G42800|AT2G40890|AT5G54160
9611	1.7779e-08	1.1191e-06	22	92	678	11237	response to wounding	AT5G20230|AT1G55020|AT5G42650|AT1G61120|AT3G51660|AT4G08500|AT3G53260|AT4G21440|AT5G24090|AT5G13930|AT4G16740|AT3G11480|AT5G01650|AT1G80840|AT1G01720|AT2G24210|AT2G26690|AT1G22640|AT2G06050|AT4G10270|AT3G61190|AT3G12500
50896	2.1355e-08	1.2734e-06	179	2035	678	11237	response to stimulus	AT5G50950|AT3G22060|AT5G23570|AT5G42650|AT1G59960|AT1G05260|AT1G61120|AT1G72930|AT4G22950|AT5G60360|AT1G27170|AT2G18420|AT4G02780|AT1G66370|AT2G14580|AT3G44400|AT1G50460|AT3G18990|AT5G52450|AT5G06950|AT1G80840|AT2G06050|AT3G45290|AT2G26560|AT3G17700|AT3G03670|AT1G58360|AT5G42380|AT5G51810|AT5G45890|AT5G43750|AT5G24530|AT1G65850|AT5G25220|AT2G14610|AT1G11310|AT5G24090|AT5G13930|AT5G07010|AT4G39950…
31323	3.7097e-08	2.1015e-06	94	890	678	11237	regulation of cellular metabolic process	AT5G65050|AT3G50330|AT3G23230|AT4G18170|AT4G22950|AT1G66370|AT5G63470|AT5G46690|AT4G28530|AT2G45400|AT2G22760|AT1G53130|AT5G06710|AT2G47460|AT1G80840|AT3G13540|AT3G09290|AT1G62300|AT1G64000|AT1G21910|AT1G68840|AT5G26594|AT4G29230|AT5G49330|AT1G29160|AT2G37430|AT2G34440|AT5G13930|AT2G22750|AT5G60830|AT2G18060|AT1G71450|AT5G13330|AT2G28610|AT2G44840|AT5G52260|AT1G22640|AT4G37850|AT4G38620|AT3G50700…
10468	4.9964e-08	2.6957e-06	89	832	678	11237	regulation of gene expression	AT5G65050|AT3G50330|AT5G23570|AT3G23230|AT4G18170|AT4G22950|AT1G66370|AT5G63470|AT5G46690|AT4G28530|AT2G22760|AT5G06710|AT2G47460|AT1G80840|AT3G13540|AT3G09290|AT1G62300|AT1G64000|AT1G21910|AT1G68840|AT5G26594|AT4G29230|AT5G49330|AT1G29160|AT2G37430|AT2G34440|AT2G22750|AT5G60830|AT2G18060|AT1G71450|AT5G13330|AT2G28610|AT2G44840|AT5G52260|AT1G22640|AT4G37850|AT4G38620|AT3G50700|AT3G01140|AT3G23250…
6952	1.3339e-07	6.8697e-06	48	358	678	11237	defense response	AT1G55020|AT5G15130|AT5G23570|AT5G42650|AT1G61560|AT3G51660|AT1G72930|AT1G70830|AT1G27170|AT1G70850|AT3G53260|AT4G24250|AT1G49430|AT3G44400|AT3G61220|AT3G11480|AT1G53130|AT5G06950|AT5G37770|AT1G80840|AT3G45290|AT2G26560|AT5G45890|AT1G59870|AT1G65850|AT2G35930|AT1G65870|AT2G14610|AT5G63660|AT2G15220|AT1G64160|AT1G11310|AT2G39730|AT3G04720|AT2G23620|AT4G39950|AT2G21100|AT1G19180|AT1G24100|AT1G02930…
6950	2.3912e-07	1.1311e-05	111	1150	678	11237	response to stress	AT5G50950|AT5G23570|AT5G42650|AT1G59960|AT1G05260|AT1G61120|AT1G72930|AT4G22950|AT1G27170|AT3G44400|AT1G50460|AT3G18990|AT5G06950|AT1G80840|AT2G06050|AT3G45290|AT2G26560|AT3G03670|AT5G45890|AT5G43750|AT1G65850|AT2G14610|AT1G11310|AT5G24090|AT5G13930|AT4G39950|AT1G24100|AT1G02930|AT1G29630|AT4G10310|AT2G19190|AT5G06720|AT1G01720|AT2G26150|AT3G48030|AT4G10270|AT1G14870|AT1G55020|AT5G15130|AT4G35090…
60255	2.3961e-07	1.1311e-05	89	861	678	11237	regulation of macromolecule metabolic process	AT5G65050|AT3G50330|AT5G23570|AT3G23230|AT4G18170|AT4G22950|AT1G66370|AT5G63470|AT5G46690|AT4G28530|AT2G22760|AT5G06710|AT2G47460|AT1G80840|AT3G13540|AT3G09290|AT1G62300|AT1G64000|AT1G21910|AT1G68840|AT5G26594|AT4G29230|AT5G49330|AT1G29160|AT2G37430|AT2G34440|AT2G22750|AT5G60830|AT2G18060|AT1G71450|AT5G13330|AT2G28610|AT2G44840|AT5G52260|AT1G22640|AT4G37850|AT4G38620|AT3G50700|AT3G01140|AT3G23250…
19222	4.3725e-07	1.9816e-05	96	964	678	11237	regulation of metabolic process	AT5G65050|AT3G50330|AT5G23570|AT3G23230|AT4G18170|AT4G22950|AT1G66370|AT5G63470|AT5G46690|AT4G28530|AT2G45400|AT2G22760|AT1G53130|AT5G06710|AT2G47460|AT1G80840|AT3G13540|AT3G09290|AT1G62300|AT1G64000|AT1G21910|AT1G68840|AT5G26594|AT4G29230|AT5G49330|AT1G29160|AT2G37430|AT2G34440|AT5G13930|AT2G22750|AT5G60830|AT2G18060|AT5G56860|AT1G71450|AT5G13330|AT2G28610|AT2G44840|AT5G52260|AT1G22640|AT4G37850…
10033	6.1271e-07	2.67e-05	72	663	678	11237	response to organic substance	AT3G22060|AT5G23570|AT1G56010|AT3G23230|AT5G42650|AT1G61120|AT5G59845|AT5G60360|AT2G18420|AT4G02780|AT1G66370|AT2G14580|AT3G16770|AT1G53130|AT1G04240|AT5G06950|AT5G37770|AT1G80840|AT5G20820|AT5G51810|AT1G62300|AT5G45890|AT5G25220|AT2G35930|AT2G37030|AT2G37430|AT3G04720|AT5G13930|AT5G07010|AT1G21270|AT2G18060|AT5G56860|AT1G43040|AT2G26710|AT2G44840|AT2G26150|AT2G24210|AT1G22640|AT4G38620|AT3G61190…
9607	2.0423e-06	8.5702e-05	45	358	678	11237	response to biotic stimulus	AT1G15520|AT1G55020|AT5G23570|AT5G42650|AT1G61560|AT3G51660|AT1G70850|AT3G16770|AT1G49430|AT4G16740|AT5G57685|AT3G11480|AT1G53130|AT5G52450|AT5G06950|AT1G80840|AT2G06050|AT2G26560|AT3G17700|AT1G58360|AT5G45890|AT4G19690|AT5G24530|AT1G59870|AT2G14610|AT1G11310|AT2G39730|AT5G46040|AT3G04720|AT2G23620|AT4G39950|AT1G19180|AT1G24100|AT1G02930|AT4G37150|AT1G24020|AT2G38290|AT2G19190|AT3G06490|AT1G79670…
6519	2.2276e-06	9.0139e-05	41	314	678	11237	cellular amino acid and derivative metabolic process	AT5G41040|AT3G55120|AT1G32100|AT3G53260|AT3G24503|AT5G23190|AT2G45400|AT1G18140|AT4G20930|AT1G51990|AT1G52340|AT2G43820|AT2G47460|AT2G40890|AT3G15820|AT5G24530|AT1G65870|AT3G61530|AT1G64160|AT1G31860|AT2G22910|AT5G49330|AT5G09360|AT5G17920|AT5G64050|AT1G49390|AT5G13930|AT4G39950|AT2G21100|AT5G58860|AT5G65940|AT5G08640|AT1G17020|AT5G07990|AT3G29590|AT5G28237|AT3G50740|AT5G42800|AT1G22640|AT1G58170…
9806	4.4954e-06	0.00016978	5	6	678	11237	lignan metabolic process	AT2G21100|AT1G65870|AT1G64160|AT1G32100|AT1G58170
9807	4.4954e-06	0.00016978	5	6	678	11237	lignan biosynthetic process	AT2G21100|AT1G65870|AT1G64160|AT1G32100|AT1G58170
9753	1.6508e-05	0.0005988	17	88	678	11237	response to jasmonic acid stimulus	AT1G15520|AT3G23250|AT1G55020|AT5G42650|AT1G61120|AT1G28480|AT1G66370|AT2G14580|AT5G13930|AT5G07010|AT1G19180|AT1G53130|AT3G06490|AT1G47510|AT2G24210|AT2G26690|AT4G38620
44283	1.6912e-05	0.0005988	49	436	678	11237	small molecule biosynthetic process	AT5G40390|AT5G41040|AT5G42650|AT4G02780|AT1G49430|AT2G45400|AT1G51990|AT2G47460|AT2G06050|AT2G26560|AT5G51810|AT5G24530|AT1G64160|AT1G31860|AT2G22910|AT5G49330|AT5G17920|AT1G49390|AT5G13930|AT4G39950|AT2G21100|AT2G20610|AT1G17020|AT1G22640|AT1G58170|AT5G54160|AT4G24510|AT3G55120|AT1G06570|AT1G55020|AT1G32100|AT3G53260|AT3G24503|AT5G23190|AT1G02205|AT1G52340|AT1G09830|AT2G40890|AT1G67730|AT1G65870…
6355	2.0733e-05	0.00071185	45	391	678	11237	regulation of transcription, DNA-dependent	AT5G65050|AT3G01140|AT3G23250|AT5G15130|AT3G23230|AT4G18170|AT5G20240|AT4G22950|AT5G62165|AT5G63470|AT4G34590|AT1G16060|AT1G05230|AT5G06710|AT2G47460|AT1G80840|AT3G13540|AT4G37940|AT3G49690|AT1G62300|AT3G04100|AT1G64000|AT1G21910|AT1G68840|AT3G54320|AT5G51870|AT5G26594|AT1G69310|AT5G49330|AT3G57230|AT1G17950|AT2G18550|AT2G34440|AT5G60830|AT4G37790|AT2G47810|AT1G71450|AT5G13330|AT3G06490|AT4G18770…
51707	2.2846e-05	0.00076132	41	345	678	11237	response to other organism	AT1G55020|AT5G23570|AT5G42650|AT1G61560|AT3G51660|AT3G16770|AT1G49430|AT4G16740|AT5G57685|AT3G11480|AT1G53130|AT5G52450|AT5G06950|AT1G80840|AT2G06050|AT2G26560|AT3G17700|AT1G58360|AT5G45890|AT4G19690|AT5G24530|AT1G59870|AT2G14610|AT1G11310|AT2G39730|AT5G46040|AT3G04720|AT2G23620|AT4G39950|AT1G19180|AT1G24100|AT1G02930|AT4G37150|AT2G38290|AT2G19190|AT3G06490|AT1G79670|AT5G47910|AT5G01650|AT3G12500…
51252	2.5115e-05	0.00081301	45	394	678	11237	regulation of RNA metabolic process	AT5G65050|AT3G01140|AT3G23250|AT5G15130|AT3G23230|AT4G18170|AT5G20240|AT4G22950|AT5G62165|AT5G63470|AT4G34590|AT1G16060|AT1G05230|AT5G06710|AT2G47460|AT1G80840|AT3G13540|AT4G37940|AT3G49690|AT1G62300|AT3G04100|AT1G64000|AT1G21910|AT1G68840|AT3G54320|AT5G51870|AT5G26594|AT1G69310|AT5G49330|AT3G57230|AT1G17950|AT2G18550|AT2G34440|AT5G60830|AT4G37790|AT2G47810|AT1G71450|AT5G13330|AT3G06490|AT4G18770…
9719	3.8859e-05	0.001223	55	525	678	11237	response to endogenous stimulus	AT3G22060|AT1G56010|AT3G23230|AT5G42650|AT1G61120|AT5G59845|AT5G60360|AT2G18420|AT4G02780|AT1G66370|AT2G14580|AT3G16770|AT1G53130|AT1G04240|AT5G37770|AT5G20820|AT5G51810|AT5G45890|AT5G25220|AT2G37030|AT3G04720|AT5G13930|AT5G07010|AT1G43040|AT2G26710|AT2G44840|AT2G24210|AT1G22640|AT4G38620|AT3G12500|AT1G15520|AT3G23250|AT1G55020|AT4G32810|AT1G28480|AT3G04730|AT3G24500|AT4G21440|AT5G14920|AT1G22690…
9620	6.9894e-05	0.0021403	17	98	678	11237	response to fungus	AT5G45890|AT5G24530|AT1G59870|AT5G42650|AT1G61560|AT1G11310|AT3G04720|AT2G23620|AT1G49430|AT4G37150|AT3G06490|AT1G79670|AT5G47910|AT1G80840|AT2G06050|AT3G12500|AT4G16990
6979	7.9639e-05	0.0023745	23	159	678	11237	response to oxidative stress	AT3G03670|AT5G15180|AT5G20230|AT1G14870|AT5G43750|AT3G01190|AT2G47180|AT1G61120|AT2G34060|AT4G35090|AT1G30870|AT3G53260|AT5G24070|AT4G26010|AT5G13930|AT1G24110|AT1G02930|AT1G78410|AT3G20340|AT5G06720|AT5G37770|AT1G78380|AT2G26150
9817	0.0001778	0.0051652	8	28	678	11237	defense response to fungus, incompatible interaction	AT2G23620|AT5G45890|AT1G59870|AT4G37150|AT1G61560|AT1G11310|AT4G16990|AT3G04720
6869	0.00023908	0.0067718	12	61	678	11237	lipid transport	AT1G15520|AT1G62510|AT5G48485|AT4G12520|AT5G54740|AT3G22142|AT4G30880|AT3G51600|AT5G62065|AT1G17840|AT2G37870|AT5G52160
50794	0.00028265	0.0078109	110	1330	678	11237	regulation of cellular process	AT5G22400|AT4G18170|AT1G72930|AT4G22950|AT1G27170|AT1G66370|AT5G63470|AT5G46690|AT4G28530|AT2G45400|AT2G22760|AT5G06710|AT1G80840|AT4G18960|AT1G64000|AT1G21910|AT1G65850|AT1G68840|AT4G29230|AT5G49330|AT5G13930|AT2G22750|AT2G20610|AT1G71450|AT2G28610|AT2G44840|AT1G01720|AT4G38620|AT3G50700|AT3G01140|AT3G24140|AT5G15130|AT3G56970|AT4G35090|AT4G08500|AT5G62165|AT5G06250|AT2G03500|AT5G57520|AT1G52340…
44255	0.00038736	0.01045	32	281	678	11237	cellular lipid metabolic process	AT5G41040|AT4G24510|AT1G65520|AT1G06570|AT1G55020|AT5G42650|AT4G32810|AT1G61120|AT4G02780|AT5G23190|AT1G49430|AT4G16740|AT1G02205|AT1G52340|AT1G47510|AT2G06050|AT1G76490|AT3G15820|AT2G26560|AT5G23960|AT5G51810|AT1G67730|AT3G54320|AT3G25820|AT5G07010|AT5G58860|AT4G35790|AT4G37150|AT5G65940|AT2G07050|AT2G24210|AT4G33790
10876	0.000443	0.011485	12	65	678	11237	lipid localization	AT1G15520|AT1G62510|AT5G48485|AT4G12520|AT5G54740|AT3G22142|AT4G30880|AT3G51600|AT5G62065|AT1G17840|AT2G37870|AT5G52160
6629	0.00044602	0.011485	40	382	678	11237	lipid metabolic process	AT5G67050|AT5G41040|AT4G24510|AT1G65520|AT1G06570|AT1G55020|AT5G42650|AT4G32810|AT1G61120|AT4G02780|AT5G23190|AT1G49430|AT5G37710|AT4G16740|AT2G45400|AT1G02205|AT1G52340|AT1G47510|AT5G42930|AT2G06050|AT1G76490|AT3G15820|AT2G26560|AT5G23960|AT5G51810|AT1G67730|AT3G54320|AT5G15720|AT3G25820|AT1G53920|AT5G07010|AT5G58860|AT4G35790|AT4G37150|AT5G65940|AT2G26710|AT4G18550|AT2G07050|AT2G24210|AT4G33790
16114	0.00048338	0.01217	10	48	678	11237	terpenoid biosynthetic process	AT5G23960|AT5G51810|AT4G16740|AT1G06570|AT1G61120|AT1G52340|AT2G07050|AT2G24210|AT4G02780|AT3G25820
15849	0.00057507	0.013863	10	49	678	11237	organic acid transport	AT1G58360|AT1G47670|AT4G31730|AT5G40780|AT5G63850|AT5G16740|AT1G31830|AT5G47560|AT1G17840|AT1G77380
46942	0.00057507	0.013863	10	49	678	11237	carboxylic acid transport	AT1G58360|AT1G47670|AT4G31730|AT5G40780|AT5G63850|AT5G16740|AT1G31830|AT5G47560|AT1G17840|AT1G77380
65007	0.00059636	0.014077	142	1830	678	11237	biological regulation	AT5G22400|AT5G23570|AT4G18170|AT1G72930|AT1G65680|AT4G22950|AT1G27170|AT1G66370|AT5G63470|AT5G46690|AT4G28530|AT2G45400|AT2G22760|AT5G06710|AT1G80840|AT4G18960|AT5G51810|AT1G64000|AT1G21910|AT1G65850|AT1G68840|AT4G29230|AT5G49330|AT1G11310|AT5G13930|AT2G22750|AT4G39950|AT2G26710|AT2G20610|AT1G71450|AT2G28610|AT2G44840|AT1G01720|AT5G60910|AT4G38620|AT3G50700|AT3G01140|AT3G24140|AT5G15130|AT3G56970…
50789	0.0006331	0.014639	122	1535	678	11237	regulation of biological process	AT5G22400|AT5G23570|AT4G18170|AT1G72930|AT4G22950|AT1G27170|AT1G66370|AT5G63470|AT5G46690|AT4G28530|AT2G45400|AT2G22760|AT5G06710|AT1G80840|AT4G18960|AT1G64000|AT1G21910|AT1G65850|AT1G68840|AT4G29230|AT5G49330|AT1G11310|AT5G13930|AT2G22750|AT2G20610|AT1G71450|AT2G28610|AT2G44840|AT1G01720|AT5G60910|AT4G38620|AT3G50700|AT3G01140|AT3G24140|AT5G15130|AT3G56970|AT4G35090|AT4G08500|AT5G62165|AT5G06250…
32890	0.00083553	0.017862	3	4	678	11237	regulation of organic acid transport	AT4G25760|AT4G31730|AT5G57685
80143	0.00083553	0.017862	3	4	678	11237	regulation of amino acid export	AT4G25760|AT4G31730|AT5G57685
51952	0.00083553	0.017862	3	4	678	11237	regulation of amine transport	AT4G25760|AT4G31730|AT5G57685
51955	0.00083553	0.017862	3	4	678	11237	regulation of amino acid transport	AT4G25760|AT4G31730|AT5G57685
32787	0.00098854	0.020741	25	212	678	11237	monocarboxylic acid metabolic process	AT5G41040|AT4G24510|AT1G65520|AT1G55020|AT5G42650|AT4G02780|AT5G23190|AT1G49430|AT1G02205|AT1G52340|AT2G43820|AT2G06050|AT2G26560|AT5G51810|AT1G67730|AT2G38660|AT5G07010|AT2G23620|AT4G39950|AT5G58860|AT4G37150|AT5G65940|AT2G20610|AT1G22640|AT4G33790
9814	0.001011	0.020827	12	71	678	11237	defense response, incompatible interaction	AT2G23620|AT5G45890|AT1G55020|AT1G59870|AT4G37150|AT1G61560|AT2G14610|AT5G06950|AT1G11310|AT3G12500|AT4G16990|AT3G04720
6721	0.0012314	0.024913	11	63	678	11237	terpenoid metabolic process	AT5G23960|AT5G51810|AT4G16740|AT1G06570|AT4G32810|AT1G61120|AT1G52340|AT2G07050|AT2G24210|AT4G02780|AT3G25820
31407	0.0015294	0.029875	6	22	678	11237	oxylipin metabolic process	AT5G07010|AT1G55020|AT4G37150|AT5G42650|AT2G06050|AT2G26560
9627	0.0015294	0.029875	6	22	678	11237	systemic acquired resistance	AT2G23620|AT1G59870|AT4G37150|AT2G14610|AT5G06950|AT3G04720
44281	0.0016028	0.030779	72	845	678	11237	small molecule metabolic process	AT5G40390|AT5G50950|AT5G41040|AT1G65520|AT5G42650|AT4G02780|AT1G49430|AT2G45400|AT1G18140|AT4G20930|AT1G51990|AT2G43820|AT2G47460|AT2G06050|AT1G76490|AT2G26560|AT4G28940|AT5G51810|AT5G24530|AT1G64160|AT1G31860|AT2G22910|AT5G49330|AT5G09360|AT1G08080|AT5G17920|AT1G49390|AT5G13930|AT5G07010|AT4G39950|AT2G21100|AT4G35790|AT2G20610|AT1G17020|AT3G50740|AT1G22640|AT1G58170|AT5G54160|AT5G26667|AT1G12570…
8299	0.0018226	0.033852	11	66	678	11237	isoprenoid biosynthetic process	AT5G23960|AT5G51810|AT4G16740|AT1G06570|AT1G61120|AT1G52340|AT2G07050|AT2G24210|AT4G02780|AT3G25820|AT1G76490
10200	0.0018226	0.033852	11	66	678	11237	response to chitin	AT3G46080|AT1G62300|AT2G18060|AT3G23250|AT3G56770|AT3G23230|AT2G35930|AT1G80840|AT2G44840|AT2G26150|AT2G37430
50832	0.0018602	0.033994	12	76	678	11237	defense response to fungus	AT2G23620|AT1G49430|AT5G45890|AT1G59870|AT4G37150|AT1G61560|AT5G47910|AT1G80840|AT1G11310|AT3G12500|AT4G16990|AT3G04720
10345	0.001995	0.035878	3	5	678	11237	suberin biosynthetic process	AT5G58860|AT5G41040|AT5G23190
51704	0.0022108	0.039137	43	455	678	11237	multi-organism process	AT1G55020|AT5G23570|AT5G42650|AT1G61560|AT3G51660|AT3G16770|AT1G49430|AT4G16740|AT5G57685|AT3G11480|AT1G53130|AT5G52450|AT5G06950|AT1G80840|AT2G06050|AT2G26560|AT3G17700|AT1G58360|AT5G45890|AT4G19690|AT5G24530|AT1G59870|AT2G14610|AT3G57670|AT1G11310|AT2G39730|AT5G46040|AT3G04720|AT2G23620|AT4G39950|AT1G19180|AT1G24100|AT1G02930|AT4G37150|AT2G38290|AT2G19190|AT3G06490|AT4G18770|AT1G79670|AT5G47910…
9723	0.0023331	0.040668	12	78	678	11237	response to ethylene stimulus	AT3G16770|AT1G15520|AT5G45890|AT3G23250|AT3G23230|AT3G06490|AT5G60360|AT2G44840|AT3G24500|AT3G12500|AT3G04720|AT2G14580
[truncated: 205 more columns]

## Sheet: Class 2
File created with bingo (c) on 06 Oct 2015 at 10:43:58 AM
Selected statistical test : Hypergeometric test
Selected correction : Benjamini & Hochberg False Discovery Rate (FDR) correction
Selected significance level : 0.05
The selected cluster :
AT1G32240	AT5G17450	AT1G59960	AT5G42650	AT3G53480	AT1G23760	AT2G02230	AT2G47140	AT5G45920	AT5G13080	AT1G77380	AT4G00350	AT1G57790	AT2G36026	AT1G59970	AT3G54340	AT5G15020	AT2G19900	AT2G14210	AT2G15780	AT4G39830	AT1G22440	AT4G13420	AT5G06320	AT5G54880	AT5G55730	AT3G43660	AT4G11480	AT2G01150	AT3G12955	AT3G56970	AT5G43760	AT1G59740	AT1G69780	AT4G12320	AT1G19250	AT2G45180	AT1G47710	AT3G12710	AT2G47120	AT5G42680	AT5G41590	AT5G40020	AT5G42200	AT1G69310	AT1G33540	AT1G68460	AT4G11460	AT4G37670	AT4G34160
AT4G34950	AT5G57480	AT3G16510	AT3G45070	AT1G05675	AT3G24130	AT1G64660	AT3G51970	AT3G26310	AT4G21410	AT3G57030	AT3G55090	AT1G60060	AT2G23620	AT5G37820	AT2G19130	AT3G16520	AT2G47810	AT5G01650	AT4G32300	AT1G16110	AT2G36970	AT4G22990	AT3G17860	AT5G60440	AT2G01620	AT1G52680	AT5G01860	AT2G46770	AT1G62420	AT3G26570	AT3G51550	AT1G16120	AT5G09360	AT4G05200	AT4G08950	AT5G36950	AT5G37800	AT3G58190	AT1G20860	AT1G05680	AT1G03020	AT3G54820	AT1G58170	AT3G03480	AT3G02150	AT4G05430	AT4G21200	AT4G21440	AT3G07600
AT3G11760	AT2G42610	AT1G75280	AT5G46940	AT3G59710	AT2G39210	AT1G64160	AT2G15220	AT1G21270	AT1G22360	AT4G37330	AT1G20180	AT4G35150	AT2G37280	AT5G39300	AT2G40200	AT4G27300	AT5G41020	AT4G23180	AT3G56891	AT1G31050	AT3G09220	AT3G19270	AT5G24280	AT1G14950	AT4G37340	AT4G36250	AT4G35160	AT1G21240	AT5G56510	AT5G03100	AT1G09157	AT5G52390	AT1G14960	AT1G30190	AT4G18180	AT5G25120	AT4G14815	AT1G22340	AT5G06860	AT1G44350	AT2G28790	AT2G28550	AT3G05200	AT5G21430	AT2G27260	AT1G18210	AT1G65680	AT5G60360	AT3G20840
AT3G51895	AT2G45550	AT1G80160	AT2G38830	AT4G25940	AT3G49940	AT2G37740	AT1G75800	AT5G66460	AT2G27930	AT5G57500	AT5G05500	AT5G11180	AT2G45360	AT5G42260	AT1G12480	AT3G21360	AT5G67300	AT3G57330	AT3G59990	AT4G02010	AT1G68040	AT1G27970	AT5G57510	AT2G19070	AT1G61415	AT4G36600	AT4G12290	AT4G35750	AT5G60910	AT5G45540	AT1G15960	AT4G25960	AT5G43120	AT1G14870	AT1G62510	AT3G55120	AT2G34690	AT1G52900	AT2G32030	AT1G73880	AT4G14465	AT1G24430	AT1G02205	AT5G36220	AT2G25770	AT4G36610	AT5G05960	AT3G09270	AT4G17970
No annotations were retrieved for the following entities:
AT5G17050	AT4G19380	AT5G21430	AT1G66930	AT2G38830	AT4G25940	AT5G17450	AT4G31940	AT5G51520	AT4G06744	AT1G18210	AT3G26300	AT1G52800	AT2G18660	AT2G38310	AT2G42250	AT1G53210	AT4G16380	AT5G45920	AT5G20740	AT3G55700	AT2G23450	AT2G23690	AT4G36430	AT3G48280	AT4G00350	AT5G47550	AT1G04280	AT3G54340	AT5G16990	AT4G03500	AT1G14700	AT2G15780	AT5G03170	AT5G36110	AT4G39955	AT4G37370	AT5G55730	AT5G09430	AT5G03610	AT2G01150	AT3G48270	AT5G43120	AT2G33640	AT3G28580	AT4G05230	AT3G01660	AT1G75388	AT2G18570	AT4G12320
GO-ID	p-value	corr p-value	x	n	X	N	Description	Genes in test set
45449	1.1621e-13	1.2225e-10	101	748	713	11237	regulation of transcription	AT1G32240|AT3G24120|AT2G37740|AT1G66370|AT3G20840|AT4G08250|AT2G01940|AT5G57620|AT5G35550|AT3G50410|AT2G23290|AT1G80840|AT1G75240|AT2G42410|AT1G46768|AT5G13080|AT4G01720|AT5G15020|AT4G24060|AT4G32800|AT5G67300|AT3G18400|AT4G13940|AT4G31550|AT5G11590|AT2G44840|AT2G31220|AT5G49620|AT3G56970|AT4G03170|AT1G69780|AT3G30530|AT5G43650|AT1G69310|AT4G00050|AT5G13910|AT4G04890|AT2G47810|AT3G13890|AT1G75390…
19748	3.8037e-13	1.9218e-10	43	196	713	11237	secondary metabolic process	AT5G41040|AT3G55120|AT5G17230|AT4G32810|AT1G61120|AT3G09220|AT1G67980|AT5G60020|AT1G32100|AT3G24503|AT1G02400|AT4G16740|AT1G02920|AT5G35550|AT1G52340|AT3G09270|AT2G46770|AT5G23960|AT4G23690|AT5G51810|AT3G51430|AT1G15550|AT1G65870|AT1G64160|AT5G09360|AT3G25820|AT5G13930|AT4G39950|AT4G36220|AT2G22330|AT1G17180|AT5G05390|AT1G02930|AT1G78960|AT5G08640|AT1G17020|AT5G07990|AT3G50740|AT1G78380|AT2G07050…
10556	7.9263e-13	1.9218e-10	101	771	713	11237	regulation of macromolecule biosynthetic process	AT1G32240|AT3G24120|AT2G37740|AT1G66370|AT3G20840|AT4G08250|AT2G01940|AT5G57620|AT5G35550|AT3G50410|AT2G23290|AT1G80840|AT1G75240|AT2G42410|AT1G46768|AT5G13080|AT4G01720|AT5G15020|AT4G24060|AT4G32800|AT5G67300|AT3G18400|AT4G13940|AT4G31550|AT5G11590|AT2G44840|AT2G31220|AT5G49620|AT3G56970|AT4G03170|AT1G69780|AT3G30530|AT5G43650|AT1G69310|AT4G00050|AT5G13910|AT4G04890|AT2G47810|AT3G13890|AT1G75390…
31326	9.1339e-13	1.9218e-10	103	795	713	11237	regulation of cellular biosynthetic process	AT1G32240|AT3G24120|AT2G37740|AT1G66370|AT3G20840|AT4G08250|AT2G01940|AT5G57620|AT5G35550|AT3G50410|AT2G23290|AT1G80840|AT1G75240|AT2G42410|AT1G46768|AT5G13080|AT4G01720|AT5G15020|AT4G24060|AT4G32800|AT5G67300|AT5G13930|AT3G18400|AT4G13940|AT4G31550|AT5G11590|AT2G44840|AT2G31220|AT5G49620|AT3G56970|AT4G03170|AT1G69780|AT1G52340|AT3G30530|AT5G43650|AT1G69310|AT4G00050|AT5G13910|AT4G04890|AT2G47810…
9889	9.1339e-13	1.9218e-10	103	795	713	11237	regulation of biosynthetic process	AT1G32240|AT3G24120|AT2G37740|AT1G66370|AT3G20840|AT4G08250|AT2G01940|AT5G57620|AT5G35550|AT3G50410|AT2G23290|AT1G80840|AT1G75240|AT2G42410|AT1G46768|AT5G13080|AT4G01720|AT5G15020|AT4G24060|AT4G32800|AT5G67300|AT5G13930|AT3G18400|AT4G13940|AT4G31550|AT5G11590|AT2G44840|AT2G31220|AT5G49620|AT3G56970|AT4G03170|AT1G69780|AT1G52340|AT3G30530|AT5G43650|AT1G69310|AT4G00050|AT5G13910|AT4G04890|AT2G47810…
19219	3.861e-12	6.7697e-10	101	791	713	11237	regulation of nucleobase, nucleoside, nucleotide and nucleic acid metabolic process	AT1G32240|AT3G24120|AT2G37740|AT1G66370|AT3G20840|AT4G08250|AT2G01940|AT5G57620|AT5G35550|AT3G50410|AT2G23290|AT1G80840|AT1G75240|AT2G42410|AT1G46768|AT5G13080|AT4G01720|AT5G15020|AT4G24060|AT4G32800|AT5G67300|AT3G18400|AT4G13940|AT4G31550|AT5G11590|AT2G44840|AT2G31220|AT5G49620|AT3G56970|AT4G03170|AT1G69780|AT3G30530|AT5G43650|AT1G69310|AT4G00050|AT5G13910|AT4G04890|AT2G47810|AT3G13890|AT1G75390…
80090	1.1043e-11	1.4699e-09	104	839	713	11237	regulation of primary metabolic process	AT1G32240|AT3G24120|AT2G37740|AT1G66370|AT3G20840|AT4G08250|AT2G01940|AT5G57620|AT5G35550|AT3G50410|AT2G23290|AT1G80840|AT1G75240|AT2G42410|AT1G46768|AT5G13080|AT4G01720|AT5G15020|AT4G24060|AT4G32800|AT5G67300|AT5G13930|AT3G18400|AT4G13940|AT4G31550|AT5G11590|AT2G44840|AT3G50820|AT2G31220|AT5G49620|AT3G56970|AT4G03170|AT1G69780|AT1G52340|AT3G30530|AT5G43650|AT1G69310|AT4G00050|AT5G13910|AT4G04890…
51171	1.1178e-11	1.4699e-09	101	805	713	11237	regulation of nitrogen compound metabolic process	AT1G32240|AT3G24120|AT2G37740|AT1G66370|AT3G20840|AT4G08250|AT2G01940|AT5G57620|AT5G35550|AT3G50410|AT2G23290|AT1G80840|AT1G75240|AT2G42410|AT1G46768|AT5G13080|AT4G01720|AT5G15020|AT4G24060|AT4G32800|AT5G67300|AT3G18400|AT4G13940|AT4G31550|AT5G11590|AT2G44840|AT2G31220|AT5G49620|AT3G56970|AT4G03170|AT1G69780|AT3G30530|AT5G43650|AT1G69310|AT4G00050|AT5G13910|AT4G04890|AT2G47810|AT3G13890|AT1G75390…
10468	3.484e-11	4.0725e-09	102	832	713	11237	regulation of gene expression	AT1G32240|AT3G24120|AT2G37740|AT1G66370|AT3G20840|AT4G08250|AT2G01940|AT5G57620|AT5G35550|AT3G50410|AT2G23290|AT1G80840|AT1G75240|AT2G42410|AT1G46768|AT5G13080|AT4G01720|AT5G15020|AT4G24060|AT4G32800|AT5G67300|AT3G18400|AT4G13940|AT4G31550|AT5G11590|AT2G44840|AT2G31220|AT5G49620|AT3G56970|AT4G03170|AT1G69780|AT3G30530|AT1G55670|AT5G43650|AT1G69310|AT4G00050|AT5G13910|AT4G04890|AT2G47810|AT3G13890…
60255	1.1718e-10	1.2327e-08	103	861	713	11237	regulation of macromolecule metabolic process	AT1G32240|AT3G24120|AT2G37740|AT1G66370|AT3G20840|AT4G08250|AT2G01940|AT5G57620|AT5G35550|AT3G50410|AT2G23290|AT1G80840|AT1G75240|AT2G42410|AT1G46768|AT5G13080|AT4G01720|AT5G15020|AT4G24060|AT4G32800|AT5G67300|AT3G18400|AT4G13940|AT4G31550|AT5G11590|AT2G44840|AT3G50820|AT2G31220|AT5G49620|AT3G56970|AT4G03170|AT1G69780|AT3G30530|AT1G55670|AT5G43650|AT1G69310|AT4G00050|AT5G13910|AT4G04890|AT2G47810…
31323	1.7059e-10	1.5594e-08	105	890	713	11237	regulation of cellular metabolic process	AT1G32240|AT3G24120|AT2G37740|AT1G66370|AT3G20840|AT4G08250|AT2G01940|AT5G57620|AT5G35550|AT3G50410|AT2G23290|AT1G80840|AT1G75240|AT2G42410|AT1G46768|AT5G13080|AT4G01720|AT5G15020|AT4G24060|AT4G32800|AT5G67300|AT5G13930|AT3G18400|AT4G13940|AT4G31550|AT5G11590|AT2G44840|AT3G50820|AT2G31220|AT5G49620|AT3G56970|AT4G03170|AT1G69780|AT1G52340|AT3G30530|AT1G55670|AT5G43650|AT1G69310|AT4G00050|AT5G13910…
42221	1.7788e-10	1.5594e-08	122	1094	713	11237	response to chemical stimulus	AT1G12110|AT3G05200|AT3G22060|AT5G42650|AT1G61120|AT5G60360|AT3G53480|AT2G18420|AT1G66370|AT5G46050|AT3G60690|AT2G05620|AT3G50410|AT1G80840|AT1G46768|AT2G06050|AT4G17870|AT4G34770|AT2G26560|AT3G03670|AT5G42380|AT5G51810|AT1G12480|AT4G24180|AT1G18100|AT5G67300|AT2G14210|AT5G24090|AT5G07010|AT5G13930|AT1G48130|AT1G02930|AT2G26710|AT4G31550|AT2G44840|AT2G26150|AT2G29420|AT2G04160|AT2G35940|AT1G14870…
10033	1.9913e-10	1.6114e-08	85	663	713	11237	response to organic substance	AT3G05200|AT3G22060|AT5G24860|AT3G23230|AT5G42650|AT1G30260|AT1G61120|AT4G26150|AT1G71520|AT5G59845|AT5G60360|AT3G53480|AT2G18420|AT1G66370|AT5G46050|AT3G17860|AT5G57420|AT3G60690|AT3G61460|AT2G03760|AT3G07390|AT3G53600|AT3G50410|AT1G80840|AT4G17870|AT5G20820|AT4G34770|AT5G44120|AT5G51810|AT1G12480|AT1G15550|AT4G24180|AT1G18100|AT3G19380|AT5G67300|AT4G08950|AT2G37430|AT3G04720|AT2G32020|AT5G07010…
50896	3.6358e-10	2.732e-08	194	2035	713	11237	response to stimulus	AT3G22060|AT1G59960|AT5G42650|AT1G61120|AT3G53480|AT1G66370|AT5G05580|AT2G01940|AT1G77700|AT3G60690|AT2G05620|AT3G50410|AT1G46768|AT2G06050|AT5G13080|AT2G26560|AT3G03670|AT5G51810|AT2G14210|AT5G24090|AT4G39950|AT1G48130|AT1G02930|AT5G06320|AT4G31550|AT1G03220|AT2G35940|AT3G12955|AT5G25610|AT5G49620|AT5G43760|AT1G59740|AT1G69780|AT1G19250|AT2G30810|AT3G12710|AT1G51090|AT4G32890|AT5G40020|AT1G64780…
9719	1.0012e-08	7.0218e-07	68	525	713	11237	response to endogenous stimulus	AT3G22060|AT5G24860|AT3G23230|AT5G42650|AT1G30260|AT1G61120|AT4G26150|AT5G59845|AT5G60360|AT3G53480|AT2G18420|AT1G66370|AT5G46050|AT3G17860|AT5G57420|AT3G60690|AT3G61460|AT3G07390|AT3G50410|AT4G17870|AT5G20820|AT4G34770|AT5G44120|AT5G51810|AT1G12480|AT1G15550|AT4G24180|AT1G18100|AT5G67300|AT4G08950|AT3G04720|AT2G32020|AT5G07010|AT5G13930|AT1G48130|AT2G26710|AT2G44840|AT3G12500|AT2G04160|AT4G26850…
19222	1.5158e-08	9.9665e-07	105	964	713	11237	regulation of metabolic process	AT1G32240|AT3G24120|AT2G37740|AT1G66370|AT3G20840|AT4G08250|AT2G01940|AT5G57620|AT5G35550|AT3G50410|AT2G23290|AT1G80840|AT1G75240|AT2G42410|AT1G46768|AT5G13080|AT4G01720|AT5G15020|AT4G24060|AT4G32800|AT5G67300|AT5G13930|AT3G18400|AT4G13940|AT4G31550|AT5G11590|AT2G44840|AT3G50820|AT2G31220|AT5G49620|AT3G56970|AT4G03170|AT1G69780|AT1G52340|AT3G30530|AT1G55670|AT5G43650|AT1G69310|AT4G00050|AT5G13910…
9698	2.8596e-08	1.7696e-06	22	90	713	11237	phenylpropanoid metabolic process	AT4G23690|AT5G41040|AT3G55120|AT3G09220|AT1G65870|AT1G67980|AT1G64160|AT5G60020|AT5G09360|AT1G32100|AT3G24503|AT5G13930|AT4G36220|AT5G05390|AT5G35550|AT5G08640|AT1G17020|AT5G07990|AT3G50740|AT2G46770|AT1G58170|AT5G54160
6725	6.4769e-08	3.7854e-06	35	205	713	11237	cellular aromatic compound metabolic process	AT5G41040|AT3G55120|AT1G69500|AT3G09220|AT1G67980|AT5G60020|AT1G32100|AT3G24503|AT5G56970|AT5G35550|AT2G43820|AT2G43840|AT3G10870|AT5G19040|AT2G46770|AT4G23690|AT1G65870|AT3G19160|AT1G64160|AT5G09360|AT1G68460|AT5G13930|AT2G23620|AT4G39950|AT4G36220|AT2G22330|AT5G05390|AT1G48850|AT5G08640|AT1G17020|AT5G07990|AT5G28237|AT3G50740|AT1G58170|AT5G54160
6575	8.6849e-08	4.8087e-06	29	153	713	11237	cellular amino acid derivative metabolic process	AT5G41040|AT3G55120|AT3G09220|AT1G67980|AT5G60020|AT1G32100|AT3G24503|AT5G35550|AT1G23820|AT2G46770|AT4G23690|AT1G65870|AT1G64160|AT5G09360|AT5G13930|AT4G39950|AT4G36220|AT4G37770|AT2G22330|AT5G05390|AT5G08640|AT2G19070|AT1G17020|AT5G07990|AT1G77330|AT5G28237|AT3G50740|AT1G58170|AT5G54160
9607	9.5216e-08	5.0084e-06	50	358	713	11237	response to biotic stimulus	AT5G42650|AT5G61890|AT1G75800|AT2G36450|AT5G46050|AT4G16740|AT4G11650|AT1G77700|AT3G11480|AT1G80840|AT2G06050|AT2G26560|AT4G19690|AT4G24180|AT3G24550|AT3G04720|AT4G39950|AT1G02930|AT5G06320|AT1G24020|AT2G38290|AT4G31550|AT2G26150|AT3G12500|AT4G26850|AT2G35940|AT1G15520|AT1G59740|AT1G74930|AT2G34690|AT1G02920|AT1G19250|AT1G20030|AT5G57685|AT3G11660|AT1G51090|AT5G38280|AT3G10985|AT5G40020|AT1G64780…
9611	2.0871e-07	1.0455e-05	21	92	713	11237	response to wounding	AT3G24550|AT5G42650|AT1G61120|AT1G19640|AT1G74930|AT4G21440|AT5G24090|AT5G46050|AT5G13930|AT2G22330|AT4G16740|AT3G13790|AT3G11480|AT2G44810|AT5G01650|AT1G80840|AT3G45140|AT2G26690|AT2G06050|AT3G61190|AT3G12500
6355	2.5822e-07	1.2348e-05	52	391	713	11237	regulation of transcription, DNA-dependent	AT5G19790|AT3G23230|AT1G71520|AT4G10920|AT5G48670|AT5G61890|AT3G01320|AT2G36450|AT3G20840|AT5G57620|AT5G35550|AT2G23290|AT1G80840|AT3G13540|AT1G46768|AT5G13080|AT4G01720|AT5G15020|AT4G32800|AT5G26594|AT5G67300|AT1G29280|AT4G13940|AT4G31550|AT5G11590|AT2G44840|AT5G45980|AT3G23250|AT5G49620|AT5G20240|AT4G03170|AT5G22260|AT1G74930|AT3G01220|AT4G28110|AT1G79700|AT1G69780|AT5G58890|AT3G30530|AT5G21960…
51252	3.2935e-07	1.5064e-05	52	394	713	11237	regulation of RNA metabolic process	AT5G19790|AT3G23230|AT1G71520|AT4G10920|AT5G48670|AT5G61890|AT3G01320|AT2G36450|AT3G20840|AT5G57620|AT5G35550|AT2G23290|AT1G80840|AT3G13540|AT1G46768|AT5G13080|AT4G01720|AT5G15020|AT4G32800|AT5G26594|AT5G67300|AT1G29280|AT4G13940|AT4G31550|AT5G11590|AT2G44840|AT5G45980|AT3G23250|AT5G49620|AT5G20240|AT4G03170|AT5G22260|AT1G74930|AT3G01220|AT4G28110|AT1G79700|AT1G69780|AT5G58890|AT3G30530|AT5G21960…
9699	9.5524e-07	4.1872e-05	17	69	713	11237	phenylpropanoid biosynthetic process	AT4G23690|AT5G41040|AT3G55120|AT1G65870|AT1G67980|AT1G64160|AT1G32100|AT3G24503|AT5G13930|AT4G36220|AT5G35550|AT5G08640|AT1G17020|AT5G07990|AT2G46770|AT1G58170|AT5G54160
51707	1.1998e-06	5.0489e-05	46	345	713	11237	response to other organism	AT4G26850|AT2G35940|AT5G42650|AT1G59740|AT5G61890|AT1G75800|AT2G34690|AT2G36450|AT5G46050|AT4G16740|AT4G11650|AT1G77700|AT1G02920|AT1G19250|AT1G20030|AT5G57685|AT3G11480|AT3G11660|AT1G80840|AT1G51090|AT2G06050|AT5G38280|AT2G26560|AT3G10985|AT4G19690|AT5G40020|AT1G64780|AT4G24180|AT3G24550|AT3G04720|AT2G23620|AT4G39950|AT4G37990|AT2G22330|AT1G02930|AT5G06320|AT1G01580|AT2G38290|AT4G31550|AT5G01650…
42398	2.2889e-06	9.2614e-05	22	114	713	11237	cellular amino acid derivative biosynthetic process	AT4G23690|AT5G41040|AT3G55120|AT1G65870|AT1G67980|AT1G64160|AT1G32100|AT3G24503|AT5G13930|AT4G36220|AT4G37770|AT5G35550|AT5G08640|AT2G19070|AT1G17020|AT5G07990|AT1G23820|AT1G77330|AT5G28237|AT2G46770|AT1G58170|AT5G54160
10200	2.5078e-06	9.7711e-05	16	66	713	11237	response to chitin	AT3G05200|AT3G46080|AT3G23250|AT3G23230|AT3G19380|AT1G71520|AT5G67300|AT4G28110|AT2G37430|AT3G61460|AT4G31550|AT3G53600|AT1G80840|AT2G44840|AT2G26150|AT3G16720
9725	4.5537e-06	0.00017109	57	487	713	11237	response to hormone stimulus	AT3G22060|AT5G24860|AT3G23230|AT1G30260|AT4G26150|AT5G59845|AT5G60360|AT3G53480|AT2G18420|AT5G46050|AT5G57420|AT3G60690|AT3G61460|AT3G07390|AT3G50410|AT4G17870|AT5G20820|AT4G34770|AT5G44120|AT5G51810|AT1G12480|AT1G15550|AT4G24180|AT1G18100|AT5G67300|AT4G08950|AT3G04720|AT2G32020|AT1G48130|AT2G26710|AT2G44840|AT3G12500|AT2G04160|AT2G35940|AT1G15520|AT1G56150|AT3G12955|AT5G25610|AT3G23250|AT5G49620…
9806	5.7703e-06	0.00020234	5	6	713	11237	lignan metabolic process	AT4G23690|AT1G65870|AT1G64160|AT1G32100|AT1G58170
9807	5.7703e-06	0.00020234	5	6	713	11237	lignan biosynthetic process	AT4G23690|AT1G65870|AT1G64160|AT1G32100|AT1G58170
19438	6.364e-06	0.00021597	22	121	713	11237	aromatic compound biosynthetic process	AT4G23690|AT5G41040|AT3G55120|AT1G69500|AT1G65870|AT1G67980|AT1G64160|AT1G32100|AT3G24503|AT5G13930|AT4G39950|AT4G36220|AT2G22330|AT1G48850|AT5G35550|AT5G08640|AT1G17020|AT5G07990|AT5G28237|AT2G46770|AT1G58170|AT5G54160
9620	3.7858e-05	0.0012446	18	98	713	11237	response to fungus	AT3G10985|AT2G35940|AT3G24550|AT5G42650|AT5G61890|AT2G36450|AT3G04720|AT2G23620|AT4G11650|AT1G02920|AT1G19250|AT1G80840|AT3G45140|AT1G51090|AT2G06050|AT5G55390|AT5G38280|AT3G12500
65007	5.061e-05	0.0016134	155	1830	713	11237	biological regulation	AT1G32240|AT5G48630|AT3G24120|AT1G65680|AT3G53480|AT2G37740|AT1G66370|AT3G20840|AT4G08250|AT2G01940|AT5G57620|AT5G35550|AT5G02110|AT3G10870|AT5G11180|AT3G50410|AT2G23290|AT1G80840|AT1G75240|AT2G42410|AT1G46768|AT5G13080|AT5G51810|AT4G01720|AT1G12480|AT5G15020|AT4G24060|AT4G32800|AT1G18100|AT5G67300|AT5G13930|AT4G39950|AT3G18400|AT4G13940|AT2G26710|AT5G10260|AT4G31550|AT5G11590|AT2G44840|AT5G60910…
9808	6.7638e-05	0.0020928	9	30	713	11237	lignin metabolic process	AT4G36220|AT5G05390|AT3G09220|AT1G67980|AT5G60020|AT5G09360|AT3G50740|AT2G46770|AT5G54160
50794	7.2477e-05	0.0021784	118	1330	713	11237	regulation of cellular process	AT1G32240|AT5G48630|AT3G24120|AT2G37740|AT1G66370|AT3G20840|AT4G08250|AT2G01940|AT5G57620|AT5G35550|AT5G02110|AT3G50410|AT2G23290|AT1G80840|AT1G75240|AT2G42410|AT1G46768|AT5G13080|AT4G01720|AT5G15020|AT4G24060|AT4G32800|AT5G67300|AT5G13930|AT3G18400|AT4G13940|AT5G10260|AT4G31550|AT5G11590|AT2G44840|AT3G50820|AT2G31220|AT5G49620|AT3G56970|AT4G35090|AT4G03170|AT3G50070|AT1G52900|AT1G69780|AT1G52340…
19439	7.4565e-05	0.002179	6	13	713	11237	aromatic compound catabolic process	AT4G39950|AT2G22330|AT5G05390|AT3G09220|AT5G60020|AT5G09360
6952	7.9116e-05	0.0022495	42	358	713	11237	defense response	AT4G26850|AT5G42650|AT5G15410|AT5G61890|AT2G34690|AT1G52900|AT2G36450|AT5G46050|AT4G11650|AT1G02920|AT1G19250|AT3G61220|AT3G11480|AT2G03760|AT3G11660|AT1G80840|AT1G51090|AT1G61105|AT2G26560|AT3G54420|AT4G23690|AT4G24180|AT1G65870|AT1G64160|AT2G15220|AT1G64060|AT3G04720|AT2G23620|AT4G39950|AT4G37990|AT2G22330|AT1G02930|AT5G06320|AT5G06860|AT1G24020|AT4G31550|AT5G01650|AT5G42500|AT3G16720|AT5G55390…
51704	9.2539e-05	0.0025619	50	455	713	11237	multi-organism process	AT5G42650|AT5G61890|AT1G75800|AT2G36450|AT5G46050|AT4G16740|AT4G11650|AT1G77700|AT3G11480|AT1G80840|AT2G06050|AT2G26560|AT4G19690|AT4G24180|AT3G24550|AT3G51550|AT3G04720|AT4G39950|AT1G02930|AT5G06320|AT2G38290|AT4G31550|AT3G12500|AT4G26850|AT4G27300|AT2G35940|AT1G59740|AT5G22260|AT2G34690|AT1G02920|AT1G19250|AT1G20030|AT5G57685|AT3G11660|AT1G51090|AT5G38280|AT3G10985|AT5G40020|AT1G64780|AT2G23620…
9743	0.00012335	0.0033274	20	126	713	11237	response to carbohydrate stimulus	AT3G05200|AT3G46080|AT3G23250|AT3G23230|AT3G19380|AT1G71520|AT5G67300|AT4G28110|AT2G37430|AT4G34160|AT1G69780|AT3G61460|AT1G52340|AT4G31550|AT2G24150|AT3G53600|AT1G80840|AT2G44840|AT2G26150|AT3G16720
42219	0.00019484	0.0051242	6	15	713	11237	cellular amino acid derivative catabolic process	AT4G39950|AT2G22330|AT5G05390|AT3G09220|AT5G60020|AT5G09360
31407	0.00029557	0.007584	7	22	713	11237	oxylipin metabolic process	AT5G07010|AT5G42650|AT1G19640|AT2G44810|AT3G45140|AT2G06050|AT2G26560
42445	0.0003418	0.0085613	11	52	713	11237	hormone metabolic process	AT4G39950|AT2G22330|AT1G44350|AT5G56970|AT2G26710|AT2G36800|AT2G03760|AT3G19160|AT3G10870|AT1G68460|AT5G19040
50789	0.00035277	0.0086306	129	1535	713	11237	regulation of biological process	AT1G32240|AT5G48630|AT3G24120|AT2G37740|AT1G66370|AT3G20840|AT4G08250|AT2G01940|AT5G57620|AT5G35550|AT5G02110|AT3G50410|AT2G23290|AT1G80840|AT1G75240|AT2G42410|AT1G46768|AT5G13080|AT4G01720|AT5G15020|AT4G24060|AT4G32800|AT1G18100|AT5G67300|AT5G13930|AT3G18400|AT4G13940|AT5G10260|AT4G31550|AT5G11590|AT2G44840|AT5G60910|AT3G50820|AT2G31220|AT5G49620|AT3G56970|AT4G35090|AT4G03170|AT3G50070|AT1G52900…
9753	0.00038678	0.0091898	15	88	713	11237	response to jasmonic acid stimulus	AT4G26850|AT1G15520|AT3G23250|AT5G42650|AT1G61120|AT1G19640|AT1G28480|AT5G67300|AT1G66370|AT5G46050|AT5G07010|AT5G13930|AT3G17860|AT3G45140|AT2G26690
6519	0.00039484	0.0091898	36	314	713	11237	cellular amino acid and derivative metabolic process	AT5G41040|AT3G55120|AT3G09220|AT1G67980|AT5G60020|AT1G32100|AT3G24503|AT5G35550|AT1G52340|AT2G43820|AT1G23820|AT2G43840|AT2G46770|AT4G23690|AT1G64660|AT1G65870|AT1G64160|AT5G09360|AT5G13930|AT4G39950|AT4G36220|AT4G37770|AT4G37670|AT2G22330|AT5G05390|AT1G48850|AT5G08640|AT2G19070|AT1G17020|AT5G07990|AT1G77330|AT5G28237|AT3G50740|AT1G74040|AT1G58170|AT5G54160
34754	0.00040183	0.0091898	7	23	713	11237	cellular hormone metabolic process	AT4G39950|AT2G22330|AT5G56970|AT3G19160|AT3G10870|AT1G68460|AT5G19040
6721	0.00051749	0.011583	12	63	713	11237	terpenoid metabolic process	AT5G23960|AT1G02400|AT5G51810|AT4G16740|AT1G78960|AT1G15550|AT5G17230|AT4G32810|AT1G61120|AT1G52340|AT2G07050|AT3G25820
6950	0.00056841	0.012458	100	1150	713	11237	response to stress	AT1G12110|AT1G59960|AT5G42650|AT1G61120|AT3G23430|AT5G46050|AT4G11650|AT2G05620|AT5G04530|AT1G80840|AT1G46768|AT2G06050|AT5G13080|AT2G26560|AT3G03670|AT4G24180|AT5G67300|AT5G24090|AT5G13930|AT4G39950|AT1G48130|AT1G02930|AT5G06320|AT4G31550|AT1G03220|AT2G26150|AT1G14870|AT5G25610|AT5G49620|AT5G43760|AT1G19640|AT4G35090|AT5G15410|AT4G26010|AT2G34690|AT1G52900|AT1G19250|AT1G52340|AT2G44810|AT3G12710…
31408	0.00061311	0.0129	6	18	713	11237	oxylipin biosynthetic process	AT5G42650|AT1G19640|AT2G44810|AT3G45140|AT2G06050|AT2G26560
9694	0.00061311	0.0129	6	18	713	11237	jasmonic acid metabolic process	AT5G07010|AT5G42650|AT1G19640|AT2G44810|AT3G45140|AT2G06050
16114	0.00071751	0.0148	10	48	713	11237	terpenoid biosynthetic process	AT5G23960|AT5G51810|AT4G16740|AT1G78960|AT1G15550|AT5G17230|AT1G61120|AT1G52340|AT2G07050|AT3G25820
10817	0.00079533	0.015912	15	94	713	11237	regulation of hormone levels	AT4G32810|AT2G36800|AT5G16530|AT3G19160|AT3G53480|AT1G68460|AT5G13930|AT4G39950|AT2G22330|AT1G44350|AT5G56970|AT2G26710|AT2G03760|AT3G10870|AT5G19040
9415	0.00080166	0.015912	18	124	713	11237	response to water	AT1G12110|AT5G25610|AT1G12480|AT3G50980|AT3G53420|AT4G25490|AT5G67300|AT1G56600|AT3G24500|AT5G24090|AT2G38760|AT1G48130|AT1G02930|AT1G52340|AT2G05620|AT3G45140|AT1G46768|AT1G78380
46271	0.00091562	0.017513	4	8	713	11237	phenylpropanoid catabolic process	AT5G05390|AT3G09220|AT5G60020|AT5G09360
46274	0.00091562	0.017513	4	8	713	11237	lignin catabolic process	AT5G05390|AT3G09220|AT5G60020|AT5G09360
9404	0.0011476	0.021181	6	20	713	11237	toxin metabolic process	AT1G17180|AT1G02930|AT1G02920|AT1G78380|AT3G09270|AT2G29420
9407	0.0011476	0.021181	6	20	713	11237	toxin catabolic process	AT1G17180|AT1G02930|AT1G02920|AT1G78380|AT3G09270|AT2G29420
6869	0.0014057	0.025496	11	61	713	11237	lipid transport	AT1G12100|AT1G15520|AT1G62510|AT4G12520|AT3G08770|AT2G45180|AT4G14815|AT5G05960|AT1G17840|AT2G38540|AT3G22600
44283	0.0014524	0.025897	44	436	713	11237	small molecule biosynthetic process	AT4G26850|AT5G41040|AT3G55120|AT5G42650|AT1G67980|AT1G19640|AT1G32100|AT3G24503|AT5G05580|AT1G02205|AT5G35550|AT1G52340|AT2G44810|AT1G23820|AT5G38020|AT2G06050|AT2G46770|AT2G26560|AT4G23690|AT5G51810|AT5G23940|AT1G15550|AT1G67730|AT1G65870|AT1G64160|AT3G57330|AT4G27030|AT5G13930|AT4G39950|AT4G36220|AT4G37770|AT4G37670|AT2G22330|AT1G48850|AT5G08640|AT2G19070|AT1G17020|AT5G07990|AT1G77330|AT5G28237…
6829	0.0015656	0.027451	4	9	713	11237	zinc ion transport	AT5G59520|AT2G47600|AT4G19690|AT3G12750
9695	0.0017839	0.030766	5	15	713	11237	jasmonic acid biosynthetic process	AT5G42650|AT1G19640|AT2G44810|AT3G45140|AT2G06050
6720	0.0018498	0.031387	13	82	713	11237	isoprenoid metabolic process	AT5G23960|AT5G51810|AT1G15550|AT5G17230|AT4G32810|AT1G61120|AT3G25820|AT1G02400|AT4G16740|AT1G78960|AT1G52340|AT2G07050|AT1G76490
32787	0.0019856	0.033157	25	212	713	11237	monocarboxylic acid metabolic process	AT5G41040|AT5G42650|AT3G03480|AT1G19640|AT1G02400|AT5G05580|AT1G02205|AT1G52340|AT2G43820|AT2G44810|AT2G43840|AT5G38020|AT3G10870|AT2G06050|AT2G26560|AT5G51810|AT5G23940|AT1G15550|AT1G67730|AT4G27030|AT5G07010|AT2G23620|AT4G39950|AT2G22330|AT3G45140
6629	0.0021542	0.03541	39	382	713	11237	lipid metabolic process	AT5G67050|AT5G41040|AT5G17230|AT5G42650|AT4G32810|AT1G61120|AT3G03480|AT1G19640|AT1G56630|AT3G23510|AT1G02400|AT5G05580|AT4G16740|AT1G02205|AT1G52340|AT2G44810|AT2G03760|AT5G38020|AT5G42930|AT2G06050|AT1G76490|AT2G26560|AT5G23960|AT5G51810|AT5G23940|AT1G15550|AT1G67730|AT2G36800|AT4G27030|AT4G10955|AT5G15720|AT3G25820|AT1G53920|AT5G07010|AT1G78960|AT2G26710|AT3G04290|AT3G45140|AT2G07050
10876	0.0023898	0.038678	11	65	713	11237	lipid localization	AT1G12100|AT1G15520|AT1G62510|AT4G12520|AT3G08770|AT2G45180|AT4G14815|AT5G05960|AT1G17840|AT2G38540|AT3G22600
6857	0.0026801	0.041886	8	39	713	11237	oligopeptide transport	AT1G65730|AT5G64410|AT1G59740|AT3G45650|AT5G19640|AT3G54140|AT5G46050|AT2G40460
15833	0.0026801	0.041886	8	39	713	11237	peptide transport	AT1G65730|AT5G64410|AT1G59740|AT3G45650|AT5G19640|AT3G54140|AT5G46050|AT2G40460
8299	0.0027074	0.041886	11	66	713	11237	isoprenoid biosynthetic process	AT5G23960|AT5G51810|AT4G16740|AT1G78960|AT1G15550|AT5G17230|AT1G61120|AT1G52340|AT2G07050|AT3G25820|AT1G76490
[truncated: 205 more columns]

## Sheet: Class 3
File created with bingo (c) on 06 Oct 2015 at 10:46:38 AM
Selected statistical test : Hypergeometric test
Selected correction : Benjamini & Hochberg False Discovery Rate (FDR) correction
Selected significance level : 0.05
The selected cluster :
AT1G32240	AT1G59960	AT5G42650	AT5G62020	AT1G23760	AT1G21340	AT1G80320	AT2G02230	AT2G47140	AT3G11840	AT1G57790	AT1G68440	AT5G65760	AT5G10820	AT4G37650	AT4G13420	AT3G10520	AT4G10390	AT2G01150	AT5G18520	AT5G40010	AT5G42430	AT1G09240	AT2G45190	AT1G30040	AT1G34640	AT5G65550	AT1G68450	AT4G25440	AT4G12560	AT4G12320	AT3G18010	AT1G19250	AT2G27310	AT5G38360	AT1G23740	AT2G27550	AT4G23030	AT2G23190	AT5G44620	AT3G09550	AT5G27220	AT5G19600	AT1G68460	AT5G05690	AT4G34160	AT1G19020	AT3G20340	AT5G56840	AT5G06300
AT3G60670	AT1G50680	AT4G17690	AT5G57480	AT5G55060	AT4G18540	AT3G45070	AT5G45275	AT5G25840	AT2G34740	AT3G51970	AT3G26310	AT5G23660	AT1G15690	AT2G28080	AT4G21410	AT5G47450	AT5G15800	AT5G37820	AT2G19130	AT2G42360	AT3G16520	AT2G47810	AT3G52820	AT2G35640	AT1G64830	AT5G22560	AT1G19860	AT1G28580	AT5G08260	AT2G34790	AT5G14940	AT5G11420	AT3G63520	AT3G15680	AT3G53720	AT5G57260	AT2G45680	AT3G02380	AT3G25240	AT3G51550	AT4G05200	AT5G09360	AT5G47230	AT1G72460	AT4G15480	AT1G04350	AT1G05680	AT4G36920	AT1G03020
AT1G10370	AT4G27520	AT5G40390	AT5G15110	AT2G38110	AT3G21570	AT3G30280	AT1G63060	AT3G21330	AT2G20825	AT5G62180	AT3G49900	AT4G24250	AT4G37320	AT1G24530	AT5G01180	AT1G04920	AT3G19000	AT5G56970	AT4G13510	AT1G80400	AT2G42850	AT2G27690	AT2G04570	AT1G75280	AT4G26200	AT4G00430	AT1G68765	AT1G10380	AT2G39210	AT5G19700	AT1G71930	AT2G15460	AT1G22360	AT1G21270	AT1G20180	AT4G37330	AT4G35150	AT5G56980	AT1G69850	AT5G37360	AT4G02600	AT4G23180	AT1G80660	AT3G01500	AT2G39420	AT4G37340	AT4G36250	AT4G35160	AT3G10450
AT3G51895	AT4G33550	AT5G06839	AT1G80160	AT3G49940	AT4G00080	AT5G66460	AT2G01300	AT3G44480	AT4G34410	AT2G22240	AT3G50930	AT2G38600	AT3G49950	AT4G22200	AT1G68040	AT5G66690	AT1G27970	AT4G32480	AT1G71450	AT5G60910	AT5G43360	AT1G15960	AT5G45540	AT3G24420	AT3G26600	AT2G36870	AT1G73880	AT1G47790	AT5G58850	AT5G54250	AT1G06800	AT1G70370	AT1G24430	AT2G03500	AT5G57520	AT5G36220	AT3G14610	AT2G25770	AT4G36610	AT5G05960	AT3G09270	AT4G15550	AT1G05950	AT5G65380	AT5G46880	AT1G64940	AT3G55370	AT3G02645	AT1G25530
No annotations were retrieved for the following entities:
AT5G06839	AT5G17050	AT4G01970	AT4G31940	AT3G01400	AT3G05600	AT1G14930	AT2G20340	AT1G73340	AT5G10770	AT4G13310	AT3G62230	AT3G25180	AT3G50930	AT4G36430	AT3G48280	AT2G38600	AT5G47550	AT1G80670	AT1G66540	AT4G03500	AT4G28780	AT1G10585	AT1G68170	AT4G20820	AT5G36110	AT4G37370	AT3G60220	AT4G10390	AT2G01150	AT5G55050	AT3G48270	AT1G60690	AT5G18520	AT3G03280	AT5G40010	AT4G05230	AT1G34640	AT2G18570	AT5G06490	AT4G12320	AT1G24430	AT2G27830	AT5G05320	AT5G36220	AT3G14610	AT5G57480	AT5G51260	AT1G23740	AT3G63380
GO-ID	p-value	corr p-value	x	n	X	N	Description	Genes in test set
45449	1.476e-14	1.6531e-11	102	748	701	11237	regulation of transcription	AT1G32240|AT1G32640|AT3G24520|AT1G73500|AT1G21340|AT5G57620|AT4G36710|AT4G34410|AT1G46768|AT5G24930|AT1G21910|AT5G43630|AT3G49950|AT5G65640|AT5G49330|AT1G51700|AT2G20570|AT4G11880|AT3G18400|AT4G13940|AT3G47620|AT1G71450|AT5G11590|AT2G44840|AT2G29660|AT4G38620|AT2G31220|AT5G15130|AT5G52510|AT5G62165|AT2G33480|AT5G58850|AT2G03500|AT5G57520|AT1G50680|AT2G26580|AT5G46880|AT3G02000|AT3G55370|AT2G35270…
31326	4.8886e-14	1.8251e-11	105	795	701	11237	regulation of cellular biosynthetic process	AT1G32240|AT1G32640|AT3G24520|AT1G73500|AT2G45400|AT1G21340|AT5G57620|AT4G36710|AT4G34410|AT1G46768|AT5G24930|AT1G21910|AT5G43630|AT3G49950|AT5G65640|AT5G49330|AT1G51700|AT5G13930|AT2G20570|AT4G11880|AT3G18400|AT4G13940|AT3G47620|AT1G71450|AT5G11590|AT2G44840|AT2G29660|AT4G38620|AT2G31220|AT5G15130|AT5G52510|AT5G62165|AT2G33480|AT5G58850|AT2G03500|AT5G57520|AT1G50680|AT1G52340|AT2G26580|AT5G46880…
9889	4.8886e-14	1.8251e-11	105	795	701	11237	regulation of biosynthetic process	AT1G32240|AT1G32640|AT3G24520|AT1G73500|AT2G45400|AT1G21340|AT5G57620|AT4G36710|AT4G34410|AT1G46768|AT5G24930|AT1G21910|AT5G43630|AT3G49950|AT5G65640|AT5G49330|AT1G51700|AT5G13930|AT2G20570|AT4G11880|AT3G18400|AT4G13940|AT3G47620|AT1G71450|AT5G11590|AT2G44840|AT2G29660|AT4G38620|AT2G31220|AT5G15130|AT5G52510|AT5G62165|AT2G33480|AT5G58850|AT2G03500|AT5G57520|AT1G50680|AT1G52340|AT2G26580|AT5G46880…
10556	1.0733e-13	3.0052e-11	102	771	701	11237	regulation of macromolecule biosynthetic process	AT1G32240|AT1G32640|AT3G24520|AT1G73500|AT1G21340|AT5G57620|AT4G36710|AT4G34410|AT1G46768|AT5G24930|AT1G21910|AT5G43630|AT3G49950|AT5G65640|AT5G49330|AT1G51700|AT2G20570|AT4G11880|AT3G18400|AT4G13940|AT3G47620|AT1G71450|AT5G11590|AT2G44840|AT2G29660|AT4G38620|AT2G31220|AT5G15130|AT5G52510|AT5G62165|AT2G33480|AT5G58850|AT2G03500|AT5G57520|AT1G50680|AT2G26580|AT5G46880|AT3G02000|AT3G55370|AT2G35270…
19219	2.2278e-13	4.4714e-11	103	791	701	11237	regulation of nucleobase, nucleoside, nucleotide and nucleic acid metabolic process	AT1G32240|AT1G32640|AT3G24520|AT1G73500|AT1G21340|AT5G57620|AT3G17660|AT4G36710|AT4G34410|AT1G46768|AT5G24930|AT1G21910|AT5G43630|AT3G49950|AT5G65640|AT5G49330|AT1G51700|AT2G20570|AT4G11880|AT3G18400|AT4G13940|AT3G47620|AT1G71450|AT5G11590|AT2G44840|AT2G29660|AT4G38620|AT2G31220|AT5G15130|AT5G52510|AT5G62165|AT2G33480|AT5G58850|AT2G03500|AT5G57520|AT1G50680|AT2G26580|AT5G46880|AT3G02000|AT3G55370…
51171	2.7842e-13	4.4714e-11	104	805	701	11237	regulation of nitrogen compound metabolic process	AT1G32240|AT1G32640|AT3G24520|AT1G73500|AT1G21340|AT5G57620|AT3G17660|AT4G36710|AT4G34410|AT1G46768|AT5G24930|AT1G21910|AT5G43630|AT3G49950|AT5G65640|AT5G49330|AT1G51700|AT2G20570|AT4G11880|AT3G18400|AT4G13940|AT3G47620|AT1G71450|AT5G11590|AT2G44840|AT2G29660|AT4G38620|AT2G31220|AT5G15130|AT5G52510|AT5G62165|AT2G33480|AT5G58850|AT2G03500|AT5G57520|AT1G50680|AT2G26580|AT5G46880|AT3G02000|AT3G55370…
80090	2.7946e-13	4.4714e-11	107	839	701	11237	regulation of primary metabolic process	AT1G32240|AT1G32640|AT3G24520|AT1G73500|AT2G45400|AT1G21340|AT5G57620|AT3G17660|AT4G36710|AT4G34410|AT1G46768|AT5G24930|AT1G21910|AT5G43630|AT3G49950|AT5G65640|AT5G49330|AT1G51700|AT5G13930|AT2G20570|AT4G11880|AT3G18400|AT4G13940|AT3G47620|AT1G71450|AT5G11590|AT2G44840|AT2G29660|AT4G38620|AT2G31220|AT5G15130|AT5G52510|AT5G62165|AT2G33480|AT5G58850|AT2G03500|AT5G57520|AT1G50680|AT1G52340|AT2G26580…
31323	9.9016e-13	1.3862e-10	110	890	701	11237	regulation of cellular metabolic process	AT1G32240|AT1G32640|AT3G24520|AT1G73500|AT2G45400|AT1G21340|AT5G57620|AT3G17660|AT4G36710|AT4G34410|AT1G46768|AT5G24930|AT1G21910|AT5G43630|AT3G49950|AT5G65640|AT5G49330|AT1G51700|AT5G13930|AT2G20570|AT4G11880|AT3G18400|AT4G13940|AT3G47620|AT1G49620|AT1G71450|AT5G11590|AT2G44840|AT2G29660|AT4G38620|AT2G31220|AT5G15130|AT5G52510|AT5G62165|AT2G33480|AT5G58850|AT2G03500|AT5G57520|AT1G50680|AT1G52340…
10468	1.2538e-11	1.5603e-09	102	832	701	11237	regulation of gene expression	AT1G32240|AT1G32640|AT3G24520|AT1G73500|AT1G21340|AT5G57620|AT4G36710|AT4G34410|AT1G46768|AT5G24930|AT1G21910|AT5G43630|AT3G49950|AT5G65640|AT5G49330|AT1G51700|AT2G20570|AT4G11880|AT3G18400|AT4G13940|AT3G47620|AT1G71450|AT5G11590|AT2G44840|AT2G29660|AT4G38620|AT2G31220|AT5G15130|AT5G52510|AT5G62165|AT2G33480|AT5G58850|AT2G03500|AT5G57520|AT1G50680|AT2G26580|AT5G46880|AT3G02000|AT3G55370|AT2G35270…
19748	6.8256e-11	7.3603e-09	39	196	701	11237	secondary metabolic process	AT1G10370|AT4G25300|AT5G41040|AT1G30040|AT1G61120|AT2G37040|AT1G73500|AT1G32100|AT1G65060|AT1G02400|AT2G45400|AT1G18140|AT3G63520|AT1G52340|AT2G47460|AT1G04220|AT3G09270|AT2G40890|AT1G15950|AT5G23960|AT5G48100|AT1G15550|AT5G24530|AT1G65870|AT3G21780|AT5G49330|AT5G09360|AT5G66690|AT5G13930|AT1G72680|AT4G39950|AT4G36220|AT1G17180|AT1G02930|AT1G17020|AT4G01900|AT3G50740|AT4G10490|AT5G54160
19222	7.2288e-11	7.3603e-09	111	964	701	11237	regulation of metabolic process	AT1G32240|AT1G32640|AT3G24520|AT1G73500|AT2G45400|AT1G21340|AT5G57620|AT3G17660|AT4G36710|AT4G34410|AT1G46768|AT5G24930|AT1G21910|AT5G43630|AT3G49950|AT5G65640|AT5G49330|AT1G51700|AT4G37650|AT5G13930|AT2G20570|AT4G11880|AT3G18400|AT4G13940|AT3G47620|AT1G49620|AT1G71450|AT5G11590|AT2G44840|AT2G29660|AT4G38620|AT2G31220|AT5G15130|AT5G52510|AT5G62165|AT2G33480|AT5G58850|AT2G03500|AT5G57520|AT1G50680…
60255	9.5647e-11	8.927e-09	102	861	701	11237	regulation of macromolecule metabolic process	AT1G32240|AT1G32640|AT3G24520|AT1G73500|AT1G21340|AT5G57620|AT4G36710|AT4G34410|AT1G46768|AT5G24930|AT1G21910|AT5G43630|AT3G49950|AT5G65640|AT5G49330|AT1G51700|AT2G20570|AT4G11880|AT3G18400|AT4G13940|AT3G47620|AT1G71450|AT5G11590|AT2G44840|AT2G29660|AT4G38620|AT2G31220|AT5G15130|AT5G52510|AT5G62165|AT2G33480|AT5G58850|AT2G03500|AT5G57520|AT1G50680|AT2G26580|AT5G46880|AT3G02000|AT3G55370|AT2G35270…
9698	7.1226e-10	6.1364e-08	24	90	701	11237	phenylpropanoid metabolic process	AT1G15950|AT4G25300|AT5G41040|AT5G48100|AT5G24530|AT1G65870|AT5G49330|AT2G37040|AT5G09360|AT1G32100|AT1G65060|AT5G66690|AT5G13930|AT1G72680|AT4G36220|AT2G45400|AT1G18140|AT1G17020|AT4G01900|AT2G47460|AT1G04220|AT3G50740|AT2G40890|AT5G54160
6575	9.6701e-10	7.7361e-08	32	153	701	11237	cellular amino acid derivative metabolic process	AT4G25300|AT5G41040|AT1G09240|AT2G37040|AT1G73500|AT1G32100|AT1G65060|AT2G45400|AT1G18140|AT1G05010|AT2G47460|AT1G04220|AT2G40890|AT1G15950|AT4G26200|AT5G48100|AT5G24530|AT1G65870|AT5G18930|AT5G49330|AT5G09360|AT5G66690|AT5G13930|AT1G72680|AT4G39950|AT4G36220|AT1G17020|AT4G01900|AT1G77330|AT5G28237|AT3G50740|AT5G54160
65007	4.3245e-09	3.2289e-07	172	1830	701	11237	biological regulation	AT1G32240|AT5G65090|AT3G51860|AT4G35900|AT1G32640|AT1G65680|AT3G24520|AT1G73500|AT2G45400|AT1G21340|AT5G57620|AT3G17660|AT4G36710|AT4G34410|AT1G46768|AT5G45650|AT5G24930|AT1G21910|AT5G43630|AT3G49950|AT5G65640|AT5G49330|AT4G22200|AT1G51700|AT5G66330|AT4G37650|AT5G13930|AT4G39950|AT2G20570|AT4G11880|AT3G18400|AT5G59810|AT4G13940|AT3G47620|AT1G49620|AT1G71450|AT5G11590|AT2G44840|AT2G29660|AT4G13260…
42398	5.3763e-09	3.7634e-07	26	114	701	11237	cellular amino acid derivative biosynthetic process	AT4G25300|AT5G41040|AT1G09240|AT2G37040|AT1G73500|AT1G32100|AT2G45400|AT1G05010|AT2G47460|AT1G04220|AT2G40890|AT1G15950|AT4G26200|AT5G48100|AT5G24530|AT1G65870|AT5G18930|AT5G49330|AT5G13930|AT1G72680|AT4G36220|AT1G17020|AT4G01900|AT1G77330|AT5G28237|AT5G54160
9699	2.4104e-08	1.588e-06	19	69	701	11237	phenylpropanoid biosynthetic process	AT1G15950|AT4G25300|AT5G41040|AT5G48100|AT5G24530|AT1G65870|AT5G49330|AT2G37040|AT1G32100|AT5G13930|AT1G72680|AT4G36220|AT2G45400|AT1G17020|AT4G01900|AT2G47460|AT1G04220|AT2G40890|AT5G54160
6725	1.3722e-07	8.5379e-06	34	205	701	11237	cellular aromatic compound metabolic process	AT4G25300|AT5G41040|AT2G37040|AT1G73500|AT1G32100|AT1G65060|AT1G10310|AT3G44720|AT2G45400|AT1G18140|AT5G56970|AT2G43820|AT2G47460|AT1G04220|AT2G40890|AT1G15950|AT5G48100|AT5G24530|AT1G65870|AT3G19160|AT5G49330|AT5G09360|AT1G68460|AT5G66690|AT5G13930|AT1G72680|AT4G39950|AT4G36220|AT1G17020|AT1G01280|AT4G01900|AT5G28237|AT3G50740|AT5G54160
50794	3.4416e-07	1.9424e-05	127	1330	701	11237	regulation of cellular process	AT1G32240|AT1G32640|AT3G24520|AT1G73500|AT2G45400|AT1G21340|AT5G57620|AT3G17660|AT4G36710|AT4G34410|AT1G46768|AT5G24930|AT1G21910|AT5G43630|AT3G49950|AT5G65640|AT5G49330|AT1G51700|AT5G66330|AT5G13930|AT2G20570|AT4G11880|AT3G18400|AT4G13940|AT3G47620|AT1G49620|AT1G71450|AT5G11590|AT2G44840|AT2G29660|AT4G38620|AT5G18360|AT2G31220|AT5G15130|AT5G52510|AT5G62165|AT2G33480|AT5G58850|AT2G03500|AT5G57520…
19438	3.4685e-07	1.9424e-05	24	121	701	11237	aromatic compound biosynthetic process	AT1G15950|AT4G25300|AT5G41040|AT5G48100|AT5G24530|AT1G65870|AT5G49330|AT2G37040|AT1G73500|AT1G32100|AT5G13930|AT3G44720|AT1G72680|AT4G39950|AT4G36220|AT2G45400|AT1G17020|AT1G01280|AT4G01900|AT2G47460|AT1G04220|AT5G28237|AT2G40890|AT5G54160
6355	8.7639e-07	4.6741e-05	50	391	701	11237	regulation of transcription, DNA-dependent	AT2G34830|AT2G16720|AT3G23230|AT1G32640|AT5G61890|AT5G48670|AT3G24520|AT2G36450|AT1G72570|AT5G57620|AT2G47460|AT4G34410|AT3G13540|AT1G46768|AT1G21910|AT5G49330|AT5G47230|AT2G20570|AT4G11880|AT4G13940|AT1G24260|AT1G71450|AT4G36920|AT5G11590|AT5G57390|AT2G44840|AT4G37730|AT5G18560|AT3G23250|AT5G15130|AT1G15360|AT5G62165|AT5G58850|AT1G50680|AT2G42830|AT4G27950|AT5G46880|AT3G30210|AT3G23240|AT5G14750…
51252	1.1019e-06	5.6096e-05	50	394	701	11237	regulation of RNA metabolic process	AT2G34830|AT2G16720|AT3G23230|AT1G32640|AT5G61890|AT5G48670|AT3G24520|AT2G36450|AT1G72570|AT5G57620|AT2G47460|AT4G34410|AT3G13540|AT1G46768|AT1G21910|AT5G49330|AT5G47230|AT2G20570|AT4G11880|AT4G13940|AT1G24260|AT1G71450|AT4G36920|AT5G11590|AT5G57390|AT2G44840|AT4G37730|AT5G18560|AT3G23250|AT5G15130|AT1G15360|AT5G62165|AT5G58850|AT1G50680|AT2G42830|AT4G27950|AT5G46880|AT3G30210|AT3G23240|AT5G14750…
50789	3.028e-06	0.00014745	138	1535	701	11237	regulation of biological process	AT1G32240|AT4G35900|AT1G32640|AT3G24520|AT1G73500|AT2G45400|AT1G21340|AT5G57620|AT3G17660|AT4G36710|AT4G34410|AT1G46768|AT5G24930|AT1G21910|AT5G43630|AT3G49950|AT5G65640|AT5G49330|AT1G51700|AT5G66330|AT4G37650|AT5G13930|AT2G20570|AT4G11880|AT3G18400|AT4G13940|AT3G47620|AT1G49620|AT1G71450|AT5G11590|AT2G44840|AT2G29660|AT5G60910|AT4G38620|AT5G18360|AT2G31220|AT5G15130|AT5G52510|AT2G45190|AT5G62165…
50896	4.2885e-06	0.00020013	173	2035	701	11237	response to stimulus	AT1G08490|AT3G05200|AT3G22060|AT3G51860|AT4G34810|AT1G59960|AT5G42650|AT1G05260|AT1G61120|AT4G35900|AT5G62020|AT1G32640|AT3G23430|AT4G38180|AT1G73500|AT4G25140|AT5G46050|AT4G11650|AT4G13830|AT5G38940|AT3G18990|AT1G05010|AT3G44480|AT4G34410|AT1G46768|AT2G22240|AT2G06050|AT4G14880|AT3G11840|AT2G26560|AT3G03670|AT5G50600|AT1G58360|AT5G45890|AT5G50200|AT5G24530|AT4G09600|AT4G22200|AT1G51700|AT5G07010…
6519	5.1123e-06	0.00022903	41	314	701	11237	cellular amino acid and derivative metabolic process	AT4G25300|AT5G41040|AT1G09240|AT2G37040|AT1G73500|AT1G32100|AT1G65060|AT3G44720|AT2G45400|AT1G18140|AT3G10050|AT1G52340|AT2G43820|AT1G05010|AT2G47460|AT1G04220|AT4G14880|AT2G40890|AT1G58080|AT1G43710|AT1G15950|AT4G26200|AT5G48100|AT5G24530|AT1G65870|AT5G18930|AT5G49330|AT5G09360|AT3G02760|AT5G66690|AT5G13930|AT1G72680|AT4G39950|AT4G36220|AT5G65940|AT1G17020|AT4G01900|AT1G77330|AT5G28237|AT3G50740…
9808	8.0206e-06	0.0003455	10	30	701	11237	lignin metabolic process	AT1G15950|AT1G72680|AT4G36220|AT1G18140|AT5G48100|AT5G09360|AT3G50740|AT2G40890|AT5G54160|AT5G66690
10033	1.5094e-05	0.00062611	69	663	701	11237	response to organic substance	AT3G05200|AT3G22060|AT2G47190|AT5G24860|AT2G16720|AT3G23230|AT4G34810|AT5G42650|AT1G61120|AT5G62020|AT1G32640|AT5G59845|AT1G73500|AT2G38750|AT5G46050|AT5G59320|AT2G03760|AT4G34410|AT2G22240|AT3G11840|AT5G50600|AT5G45890|AT1G68765|AT1G15550|AT2G35930|AT4G09600|AT1G71930|AT4G05320|AT4G22200|AT5G47230|AT1G51700|AT2G37430|AT3G04720|AT5G07010|AT5G13930|AT1G21270|AT3G47620|AT2G44840|AT3G10520|AT2G26150…
42221	1.7086e-05	0.00068342	102	1094	701	11237	response to chemical stimulus	AT1G08490|AT3G05200|AT3G22060|AT3G51860|AT4G34810|AT5G42650|AT1G05260|AT1G61120|AT5G62020|AT1G32640|AT1G73500|AT5G46050|AT4G34410|AT1G46768|AT2G22240|AT2G06050|AT4G14880|AT3G11840|AT2G26560|AT3G03670|AT5G50600|AT5G45890|AT5G50200|AT4G09600|AT4G22200|AT1G51700|AT5G07010|AT5G13930|AT1G02930|AT3G47620|AT5G06720|AT2G44840|AT3G10520|AT2G26150|AT4G38620|AT2G04160|AT1G68850|AT2G37040|AT1G52340|AT4G17690…
9813	2.0825e-05	0.00080428	10	33	701	11237	flavonoid biosynthetic process	AT5G13930|AT4G25300|AT2G45400|AT5G24530|AT1G17020|AT4G01900|AT2G47460|AT5G49330|AT2G40890|AT5G54160
9620	3.0246e-05	0.0011292	18	98	701	11237	response to fungus	AT5G45890|AT5G24530|AT5G42650|AT4G20970|AT3G01500|AT5G61890|AT2G36450|AT3G04720|AT4G11650|AT1G19250|AT1G05010|AT3G44480|AT4G34410|AT5G52020|AT3G45140|AT2G22240|AT2G06050|AT3G12500
10200	4.4233e-05	0.0015981	14	66	701	11237	response to chitin	AT3G05200|AT3G23250|AT3G23230|AT2G35930|AT5G62020|AT1G32640|AT5G47230|AT1G51700|AT2G37430|AT5G56960|AT4G34410|AT2G44840|AT2G26150|AT3G11840
10817	6.1325e-05	0.0021184	17	94	701	11237	regulation of hormone levels	AT2G34650|AT1G15690|AT3G19160|AT5G16530|AT5G65980|AT3G30180|AT1G68460|AT5G13930|AT4G39950|AT5G05690|AT5G11320|AT2G45400|AT5G56970|AT1G76520|AT2G03760|AT4G13260|AT4G36760
9812	6.2416e-05	0.0021184	10	37	701	11237	flavonoid metabolic process	AT5G13930|AT4G25300|AT2G45400|AT5G24530|AT1G17020|AT4G01900|AT2G47460|AT5G49330|AT2G40890|AT5G54160
65001	6.7775e-05	0.0021688	6	13	701	11237	specification of axis polarity	AT5G55250|AT2G41370|AT1G65620|AT1G32240|AT5G16560|AT2G45190
9944	6.7775e-05	0.0021688	6	13	701	11237	polarity specification of adaxial/abaxial axis	AT5G55250|AT2G41370|AT1G65620|AT1G32240|AT5G16560|AT2G45190
44283	8.0907e-05	0.0025171	48	436	701	11237	small molecule biosynthetic process	AT4G26850|AT5G40390|AT4G25300|AT5G41040|AT4G04640|AT4G00400|AT5G42650|AT1G09240|AT1G15360|AT2G38110|AT2G37040|AT1G73500|AT1G32100|AT3G44720|AT2G45400|AT3G10050|AT1G52340|AT1G05010|AT2G47460|AT1G04220|AT2G22240|AT2G06050|AT4G14880|AT2G40890|AT1G58080|AT2G26560|AT1G15950|AT4G26200|AT5G48100|AT1G15550|AT1G67730|AT5G24530|AT1G65870|AT5G18930|AT5G49330|AT4G27030|AT4G05160|AT5G63380|AT5G13930|AT1G72680…
6952	0.0001131	0.0034235	41	358	701	11237	defense response	AT5G18360|AT4G26850|AT1G33590|AT4G02600|AT5G15130|AT5G42650|AT4G20970|AT3G01500|AT5G15410|AT2G37040|AT5G61890|AT4G24250|AT2G36450|AT5G46050|AT3G20820|AT5G54250|AT4G11650|AT1G19250|AT3G11480|AT3G44480|AT2G03760|AT4G34410|AT2G22240|AT1G61105|AT3G11840|AT2G26560|AT3G54420|AT5G45890|AT2G35930|AT3G23240|AT1G65870|AT5G63660|AT3G04720|AT4G39950|AT5G33340|AT4G37990|AT1G02930|AT5G06860|AT3G11650|AT5G52020…
32787	0.00013049	0.0038459	28	212	701	11237	monocarboxylic acid metabolic process	AT5G41040|AT4G00400|AT5G42650|AT1G09240|AT1G30040|AT1G15360|AT2G38110|AT1G10310|AT1G02400|AT1G52340|AT2G43820|AT3G16910|AT1G04220|AT2G06050|AT2G26560|AT1G15550|AT1G67730|AT3G21780|AT4G27030|AT4G05160|AT5G63380|AT5G07010|AT4G39950|AT2G16280|AT5G65940|AT1G01280|AT3G45140|AT4G15440
9611	0.00016184	0.0046478	16	92	701	11237	response to wounding	AT5G50200|AT5G42650|AT1G61120|AT1G32640|AT2G37040|AT1G73500|AT4G21440|AT5G46050|AT5G13930|AT3G11480|AT1G04220|AT3G45140|AT4G15440|AT5G09810|AT2G06050|AT3G12500
9943	0.00017743	0.0049681	6	15	701	11237	adaxial/abaxial axis specification	AT5G55250|AT2G41370|AT1G65620|AT1G32240|AT5G16560|AT2G45190
6950	0.00020005	0.0054648	101	1150	701	11237	response to stress	AT1G59960|AT5G42650|AT1G05260|AT1G61120|AT1G32640|AT3G23430|AT1G73500|AT4G25140|AT5G46050|AT4G11650|AT4G13830|AT5G38940|AT3G18990|AT3G44480|AT4G34410|AT1G46768|AT2G22240|AT2G06050|AT3G11840|AT2G26560|AT3G03670|AT5G45890|AT5G50200|AT5G13930|AT4G39950|AT1G02930|AT4G10310|AT5G06720|AT2G24370|AT1G03220|AT4G15440|AT2G26150|AT5G18360|AT5G15130|AT1G68850|AT5G15410|AT2G37040|AT5G54250|AT1G19250|AT1G52340…
51707	0.00021701	0.0057868	39	345	701	11237	response to other organism	AT4G26850|AT3G51860|AT5G42650|AT4G20970|AT3G01500|AT5G61890|AT5G14940|AT2G36450|AT5G46050|AT4G11650|AT1G19250|AT1G20030|AT3G11480|AT1G05010|AT3G44480|AT4G34410|AT2G22240|AT2G06050|AT2G21050|AT2G26560|AT1G58360|AT5G45890|AT4G19690|AT5G24530|AT3G04720|AT4G39950|AT5G33340|AT4G37990|AT2G15490|AT1G02930|AT1G01580|AT5G02140|AT2G38290|AT1G69850|AT3G11650|AT1G75030|AT5G52020|AT3G45140|AT3G12500
9607	0.00023123	0.0060227	40	358	701	11237	response to biotic stimulus	AT4G26850|AT3G51860|AT5G42650|AT4G20970|AT3G01500|AT5G61890|AT5G14940|AT2G36450|AT5G46050|AT4G11650|AT1G19250|AT1G20030|AT3G11480|AT1G05010|AT3G44480|AT4G34410|AT2G22240|AT2G06050|AT2G21050|AT2G26560|AT1G58360|AT5G45890|AT4G19690|AT5G24530|AT3G04720|AT4G39950|AT5G33340|AT4G37990|AT2G15490|AT1G02930|AT1G01580|AT5G02140|AT2G38290|AT1G69850|AT3G11650|AT1G75030|AT5G52020|AT3G45140|AT2G26150|AT3G12500
31407	0.00026619	0.0067758	7	22	701	11237	oxylipin metabolic process	AT5G07010|AT5G42650|AT3G45140|AT4G05160|AT2G06050|AT5G63380|AT2G26560
9723	0.0002918	0.006968	14	78	701	11237	response to ethylene stimulus	AT5G45890|AT2G47190|AT3G23250|AT1G68765|AT3G23230|AT3G23240|AT1G15360|AT1G73500|AT5G47230|AT1G14920|AT3G04720|AT1G25560|AT2G44840|AT3G12500
9873	0.00029241	0.006968	8	29	701	11237	ethylene mediated signaling pathway	AT3G23230|AT1G25560|AT3G23240|AT1G15360|AT1G73500|AT2G44840|AT5G47230|AT3G12500
71369	0.00029241	0.006968	8	29	701	11237	cellular response to ethylene stimulus	AT3G23230|AT1G25560|AT3G23240|AT1G15360|AT1G73500|AT2G44840|AT5G47230|AT3G12500
9719	0.00032444	0.0075703	53	525	701	11237	response to endogenous stimulus	AT3G22060|AT2G47190|AT5G24860|AT3G23230|AT4G34810|AT5G42650|AT1G61120|AT1G32640|AT5G59845|AT1G73500|AT2G38750|AT5G46050|AT5G59320|AT2G22240|AT5G50600|AT5G45890|AT1G68765|AT1G15550|AT4G09600|AT1G71930|AT4G22200|AT5G47230|AT3G04720|AT5G07010|AT5G13930|AT3G47620|AT2G44840|AT3G10520|AT4G14550|AT4G38620|AT3G12500|AT2G04160|AT4G26850|AT2G34650|AT3G23250|AT1G15360|AT4G21440|AT1G25560|AT4G34750|AT4G03400…
6629	0.00045067	0.010301	41	382	701	11237	lipid metabolic process	AT5G41040|AT4G00400|AT1G61680|AT5G42650|AT1G30040|AT1G61120|AT1G15360|AT2G38110|AT3G30180|AT1G02400|AT4G16820|AT2G45400|AT1G06800|AT3G63520|AT4G37060|AT1G52340|AT2G03760|AT1G04220|AT2G22240|AT2G06050|AT1G76490|AT2G26560|AT5G23960|AT1G15550|AT1G67730|AT3G56960|AT1G30370|AT3G21780|AT4G27030|AT4G05160|AT4G10955|AT5G63380|AT5G07010|AT5G05690|AT2G16280|AT4G38460|AT5G65940|AT1G01280|AT4G18550|AT3G45140…
48878	0.00049735	0.011141	14	82	701	11237	chemical homeostasis	AT1G15960|AT4G19690|AT3G51860|AT5G16530|AT1G62280|AT4G22200|AT4G37650|AT1G21270|AT5G05690|AT1G01580|AT2G01770|AT3G53720|AT2G29120|AT3G09390
31408	0.00055992	0.011613	6	18	701	11237	oxylipin biosynthetic process	AT5G42650|AT3G45140|AT4G05160|AT2G06050|AT5G63380|AT2G26560
9694	0.00055992	0.011613	6	18	701	11237	jasmonic acid metabolic process	AT5G07010|AT5G42650|AT3G45140|AT4G05160|AT2G06050|AT5G63380
9809	0.00055992	0.011613	6	18	701	11237	lignin biosynthetic process	AT1G15950|AT1G72680|AT4G36220|AT5G48100|AT2G40890|AT5G54160
9955	0.00055992	0.011613	6	18	701	11237	adaxial/abaxial pattern formation	AT5G55250|AT2G41370|AT1G65620|AT1G32240|AT5G16560|AT2G45190
48437	0.00059455	0.012107	15	93	701	11237	floral organ development	AT1G65620|AT3G02000|AT1G32240|AT5G16560|AT1G68765|AT3G50330|AT2G17950|AT2G35270|AT5G15800|AT5G05690|AT2G41370|AT1G24260|AT2G03710|AT4G36920|AT2G42830
50832	0.00076757	0.015176	13	76	701	11237	defense response to fungus	AT5G45890|AT4G20970|AT3G01500|AT5G61890|AT2G36450|AT3G04720|AT4G11650|AT1G19250|AT3G44480|AT4G34410|AT5G52020|AT2G22240|AT3G12500
51704	0.00077234	0.015176	46	455	701	11237	multi-organism process	AT4G26850|AT1G61480|AT3G51860|AT5G42650|AT4G20970|AT3G01500|AT5G61890|AT5G14940|AT2G36450|AT5G46050|AT4G11650|AT5G01180|AT1G19250|AT1G20030|AT3G11480|AT1G05010|AT3G44480|AT4G34410|AT2G22240|AT2G06050|AT2G21050|AT2G26560|AT1G58360|AT5G45890|AT4G19690|AT5G24530|AT3G56960|AT3G51550|AT2G13680|AT3G04720|AT1G11410|AT4G39950|AT2G19130|AT5G33340|AT4G37990|AT2G15490|AT1G02930|AT1G01580|AT5G02140|AT2G38290…
8300	0.00085846	0.016296	4	8	701	11237	isoprenoid catabolic process	AT1G02400|AT3G63520|AT1G30040|AT3G21780
16115	0.00085846	0.016296	4	8	701	11237	terpenoid catabolic process	AT1G02400|AT3G63520|AT1G30040|AT3G21780
9628	0.00091879	0.016931	71	787	701	11237	response to abiotic stimulus	AT5G40390|AT2G47190|AT2G16720|AT1G59960|AT1G05260|AT4G35900|AT1G32640|AT4G38180|AT1G73500|AT4G25140|AT2G38750|AT5G46050|AT5G59320|AT4G11650|AT5G38940|AT3G63520|AT3G18990|AT2G03760|AT2G26640|AT1G46768|AT2G22240|AT1G15950|AT4G00430|AT1G15550|AT2G35930|AT5G47230|AT3G04720|AT5G13930|AT1G76500|AT2G16280|AT1G02930|AT4G10310|AT4G15480|AT3G51630|AT4G17260|AT1G03220|AT2G26150|AT4G38620|AT4G26850|AT2G34650…
32350	0.00092213	0.016931	3	4	701	11237	regulation of hormone metabolic process	AT4G37650|AT1G75500|AT2G45400
9753	0.0010293	0.018465	14	88	701	11237	response to jasmonic acid stimulus	AT4G26850|AT3G23250|AT5G42650|AT1G61120|AT3G23240|AT1G32640|AT1G14920|AT5G46050|AT5G07010|AT5G13930|AT5G10280|AT3G45140|AT1G08810|AT4G38620
3002	0.001041	0.018465	12	69	701	11237	regionalization	AT4G37650|AT5G55250|AT2G41370|AT1G65620|AT3G54720|AT1G69560|AT1G32240|AT5G16560|AT1G24260|AT2G45190|AT4G36920|AT1G19300
6631	0.0010552	0.018465	18	129	701	11237	fatty acid metabolic process	AT5G41040|AT4G00400|AT1G67730|AT5G42650|AT1G15360|AT2G38110|AT4G27030|AT4G05160|AT5G63380|AT5G07010|AT2G16280|AT5G65940|AT1G01280|AT1G04220|AT3G45140|AT4G15440|AT2G06050|AT2G26560
9908	0.0012051	0.020585	20	152	701	11237	flower development	AT5G18560|AT1G65620|AT3G54720|AT3G02000|AT1G32240|AT5G16560|AT1G68765|AT3G50330|AT2G38110|AT2G17950|AT2G35270|AT1G67260|AT5G15800|AT5G05690|AT2G41370|AT1G24260|AT5G35770|AT2G03710|AT4G36920|AT2G42830
42445	0.0012131	0.020585	10	52	701	11237	hormone metabolic process	AT4G39950|AT5G05690|AT5G11320|AT2G45400|AT5G56970|AT2G03760|AT3G19160|AT3G30180|AT1G68460|AT4G13260
9414	0.0013315	0.022258	17	121	701	11237	response to water deprivation	AT5G40390|AT4G00430|AT2G47190|AT2G35930|AT1G05260|AT1G15690|AT1G15360|AT1G32640|AT1G56600|AT2G38750|AT5G59320|AT1G02930|AT3G63520|AT1G52340|AT3G45140|AT1G46768|AT1G08810
9798	0.0013934	0.02265	6	21	701	11237	axis specification	AT5G55250|AT2G41370|AT1G65620|AT1G32240|AT5G16560|AT2G45190
44255	0.0013954	0.02265	31	281	701	11237	cellular lipid metabolic process	AT5G41040|AT4G00400|AT1G61680|AT5G42650|AT1G30040|AT1G61120|AT1G15360|AT2G38110|AT1G02400|AT3G63520|AT1G52340|AT1G04220|AT2G22240|AT2G06050|AT1G76490|AT2G26560|AT5G23960|AT1G15550|AT1G67730|AT3G56960|AT3G21780|AT4G27030|AT4G05160|AT5G63380|AT5G07010|AT2G16280|AT4G38460|AT5G65940|AT1G01280|AT3G45140|AT4G15440
48449	0.0016536	0.026085	5	15	701	11237	floral organ formation	AT5G05690|AT3G02000|AT3G50330|AT1G24260|AT4G36920
9695	0.0016536	0.026085	5	15	701	11237	jasmonic acid biosynthetic process	AT5G42650|AT3G45140|AT4G05160|AT2G06050|AT5G63380
9415	0.0017476	0.027185	17	124	701	11237	response to water	AT5G40390|AT4G00430|AT2G47190|AT2G35930|AT1G05260|AT1G15690|AT1G15360|AT1G32640|AT1G56600|AT2G38750|AT5G59320|AT1G02930|AT3G63520|AT1G52340|AT3G45140|AT1G46768|AT1G08810
48569	0.0019426	0.029804	18	136	701	11237	post-embryonic organ development	AT2G04160|AT5G18560|AT1G65620|AT3G02000|AT1G32240|AT5G16560|AT1G68765|AT3G50330|AT2G17950|AT2G35270|AT5G15800|AT5G05690|AT2G41370|AT1G24260|AT2G03710|AT4G36920|AT2G42830|AT4G14550
160	0.0020245	0.030418	8	38	701	11237	two-component signal transduction system (phosphorelay)	AT3G23230|AT1G25560|AT3G23240|AT1G15360|AT1G73500|AT2G44840|AT5G47230|AT3G12500
42446	0.0020526	0.030418	7	30	701	11237	hormone biosynthetic process	AT4G39950|AT5G05690|AT5G11320|AT3G19160|AT3G30180|AT1G68460|AT4G13260
9743	0.0020818	0.030418	17	126	701	11237	response to carbohydrate stimulus	AT3G05200|AT3G23250|AT3G23230|AT2G35930|AT5G62020|AT1G32640|AT5G47230|AT1G51700|AT2G37430|AT4G34160|AT5G56960|AT1G52340|AT4G01900|AT4G34410|AT2G44840|AT2G26150|AT3G11840
50801	0.0020912	0.030418	11	65	701	11237	ion homeostasis	AT4G37650|AT1G15960|AT4G19690|AT1G01580|AT3G51860|AT1G62280|AT2G01770|AT3G53720|AT4G22200|AT2G29120|AT3G09390
55082	0.0021802	0.031283	10	56	701	11237	cellular chemical homeostasis	AT1G21270|AT1G15960|AT4G19690|AT3G51860|AT1G62280|AT2G01770|AT3G53720|AT4G22200|AT2G29120|AT3G09390
65008	0.0022066	0.031283	39	389	701	11237	regulation of biological quality	AT2G34650|AT1G15960|AT5G65090|AT3G51860|AT1G65680|AT3G30180|AT1G75500|AT5G11320|AT2G45400|AT5G01180|AT5G56970|AT2G03760|AT3G53720|AT3G09390|AT5G39270|AT4G19690|AT3G56960|AT1G15690|AT3G21460|AT3G19160|AT5G16530|AT1G62280|AT2G13680|AT5G65980|AT4G22200|AT1G68460|AT4G37650|AT5G13930|AT4G39950|AT1G21270|AT5G05690|AT1G01580|AT1G76520|AT2G01770|AT2G26650|AT5G09810|AT2G29120|AT4G13260|AT4G36760
55072	0.0023284	0.032597	4	10	701	11237	iron ion homeostasis	AT4G37650|AT4G19690|AT1G01580|AT2G01770
48440	0.0033533	0.046366	8	41	701	11237	carpel development	AT1G32240|AT5G16560|AT3G50330|AT1G24260|AT2G03710|AT2G42830|AT2G35270|AT5G15800
[truncated: 205 more columns]

## Sheet: Class 4
File created with bingo (c) on 06 Oct 2015 at 10:48:25 AM
Selected statistical test : Hypergeometric test
Selected correction : Benjamini & Hochberg False Discovery Rate (FDR) correction
Selected significance level : 0.05
The selected cluster :
AT4G00120	AT3G09520	AT5G42650	AT1G59960	AT1G67100	AT3G51060	AT1G03910	AT2G47140	AT1G77380	AT3G11840	AT4G23493	AT4G28940	AT3G53010	AT4G28700	AT5G17680	AT1G57790	AT2G36026	AT3G55430	AT4G37650	AT4G13420	AT3G43660	AT2G29940	AT1G01720	AT4G10390	AT5G20610	AT1G73805	AT1G80580	AT5G40010	AT2G45190	AT5G66400	AT4G14746	AT5G27230	AT1G12610	AT2G39980	AT4G12560	AT4G12320	AT1G19250	AT1G80100	AT4G10380	AT4G37420	AT2G27550	AT4G28720	AT4G23030	AT2G23190	AT1G32450	AT1G68460	AT2G16890	AT4G27870	AT4G33070	AT5G56840
AT2G24950	AT2G19130	AT2G45630	AT3G16520	AT1G74460	AT4G28290	AT1G76880	AT5G10120	AT3G47000	AT5G23650	AT1G61560	AT1G29670	AT4G03270	AT4G29140	AT3G07820	AT3G18950	AT1G73300	AT1G72210	AT3G15680	AT4G15250	AT3G53720	AT4G33880	AT2G45440	AT1G62420	AT5G22550	AT1G62660	AT3G51550	AT5G09360	AT4G05200	AT5G36950	AT4G15480	AT1G05680	AT1G04110	AT4G34980	AT1G58170	AT3G25030	AT3G07840	AT5G52830	AT1G06570	AT2G14960	AT5G67090	AT1G04150	AT3G26120	AT5G49665	AT4G01070	AT4G21200	AT4G21440	AT3G20820	AT2G45420	AT1G27461
AT1G69850	AT4G15920	AT5G37360	AT5G38450	AT5G13170	AT5G12080	AT1G75290	AT4G23180	AT3G09220	AT5G18600	AT1G68530	AT3G23770	AT5G24280	AT4G36010	AT1G22330	AT3G45310	AT4G35160	AT5G38200	AT2G40890	AT5G52390	AT1G31280	AT4G30960	AT3G57510	AT1G31040	AT1G34790	AT5G22090	AT2G15490	AT1G21010	AT1G69870	AT5G02020	AT1G79430	AT2G42840	AT5G07710	AT5G38430	AT3G45780	AT1G26945	AT1G01420	AT4G01970	AT1G67623	AT4G24050	AT4G18170	AT1G65680	AT1G31670	AT5G46050	AT5G10530	AT5G10770	AT4G11530	AT2G39490	AT1G43650	AT1G22710
AT1G64940	AT5G25320	AT3G55370	AT3G24650	AT3G02645	AT1G09070	AT2G36640	AT5G65140	AT5G58860	AT4G33590	AT1G25530	AT5G03790	AT5G03795	AT3G44250	AT5G04885	AT4G34440	AT4G21380	AT5G47500	AT1G72970	AT5G10050	AT2G26640	AT1G03790	AT3G13540	AT4G36870	AT3G43190	AT4G24660	AT3G03990	AT1G15550	AT3G50980	AT1G13130	AT5G14890	AT5G17920	AT1G68480	AT4G35790	AT5G59730	AT1G01120	AT1G24260	AT5G05950	AT2G26870	AT3G50740	AT4G15760	AT4G32285	AT1G15520	AT1G14430	AT3G27970	AT3G24220	AT5G14400	AT2G36430	AT1G23380	AT4G15755
No annotations were retrieved for the following entities:
AT2G02080	AT1G06070	AT4G19380	AT5G17050	AT4G01970	AT5G23730	AT4G31940	AT5G15790	AT4G06744	AT2G37460	AT3G26300	AT1G25270	AT1G52800	AT4G22790	AT2G20340	AT4G36670	AT2G42250	AT5G10770	AT1G74790	AT4G31380	AT1G03910	AT1G43650	AT3G55700	AT1G03870	AT4G36430	AT3G48280	AT2G38600	AT1G64640	AT5G16990	AT1G14700	AT2G16990	AT2G36780	AT1G68170	AT5G55690	AT1G71691	AT5G36110	AT4G10390	AT4G15680	AT5G01830	AT5G22100	AT1G60690	AT3G28580	AT5G40010	AT3G21790	AT1G18310	AT2G39980	AT3G14690	AT3G22800	AT5G06490	AT4G12320
GO-ID	p-value	corr p-value	x	n	X	N	Description	Genes in test set
10033	7.7343e-13	8.8326e-10	86	663	654	11237	response to organic substance	AT5G24860|AT3G23230|AT4G34810|AT5G42650|AT1G67100|AT1G32640|AT5G54510|AT5G25350|AT1G71960|AT1G66370|AT3G02850|AT5G46050|AT5G59320|AT1G26870|AT3G61460|AT3G12890|AT5G61850|AT2G47260|AT5G43700|AT5G03840|AT3G11840|AT4G33880|AT5G50600|AT5G44120|AT3G56400|AT2G37710|AT1G62300|AT5G45890|AT2G33310|AT1G15550|AT2G35930|AT5G50760|AT4G22880|AT3G04720|AT2G32460|AT5G07010|AT5G13930|AT1G21270|AT1G27730|AT3G58070…
42221	2.285e-12	1.3047e-09	120	1094	654	11237	response to chemical stimulus	AT4G34810|AT5G42650|AT1G05260|AT1G67100|AT1G32640|AT5G54510|AT5G25350|AT1G71960|AT1G66370|AT3G02850|AT5G46050|AT1G26870|AT3G12890|AT5G61850|AT2G47260|AT2G06050|AT5G03840|AT3G11840|AT2G26560|AT3G03670|AT5G50600|AT3G56400|AT5G45890|AT2G33310|AT2G32460|AT5G07010|AT5G13930|AT1G27730|AT5G13530|AT1G70000|AT5G01550|AT2G29940|AT2G44840|AT2G26150|AT2G04160|AT1G14870|AT1G80580|AT1G68850|AT5G66400|AT3G27810…
9719	4.8938e-12	1.8629e-09	72	525	654	11237	response to endogenous stimulus	AT5G24860|AT3G23230|AT4G34810|AT5G42650|AT1G67100|AT1G32640|AT5G54510|AT5G25350|AT1G71960|AT1G66370|AT3G02850|AT5G46050|AT5G59320|AT1G26870|AT3G61460|AT5G61850|AT2G47260|AT5G43700|AT4G33880|AT5G50600|AT5G44120|AT3G56400|AT5G45890|AT2G33310|AT1G15550|AT5G50760|AT4G22880|AT3G04720|AT2G32460|AT5G07010|AT5G13930|AT1G27730|AT3G58070|AT5G13530|AT4G37050|AT1G70000|AT5G01550|AT2G44840|AT1G22640|AT2G47750…
50896	2.9369e-11	8.3848e-09	185	2035	654	11237	response to stimulus	AT4G34810|AT5G42650|AT1G59960|AT1G05260|AT1G67100|AT1G32640|AT3G23430|AT5G54510|AT5G25350|AT1G71960|AT1G66370|AT3G02850|AT5G46050|AT1G26870|AT4G11650|AT1G71040|AT5G04770|AT3G12890|AT5G61850|AT1G05010|AT2G47260|AT2G06050|AT5G03840|AT3G11840|AT2G26560|AT3G03670|AT5G50600|AT3G56400|AT5G17680|AT5G45890|AT2G33310|AT5G43350|AT3G54220|AT2G32460|AT5G07010|AT5G13930|AT4G39950|AT1G27730|AT1G23010|AT1G76500…
9725	1.3291e-09	3.0356e-07	63	487	654	11237	response to hormone stimulus	AT5G24860|AT3G23230|AT4G34810|AT1G67100|AT1G32640|AT5G54510|AT5G25350|AT1G71960|AT3G02850|AT5G46050|AT5G59320|AT1G26870|AT3G61460|AT5G61850|AT2G47260|AT5G43700|AT4G33880|AT5G50600|AT5G44120|AT5G45890|AT2G33310|AT1G15550|AT5G50760|AT3G04720|AT2G32460|AT1G27730|AT3G58070|AT5G13530|AT4G37050|AT1G70000|AT5G01550|AT2G44840|AT1G22640|AT2G47750|AT3G12500|AT2G04160|AT1G15520|AT1G80580|AT5G52830|AT2G14960…
31326	2.035e-09	3.3199e-07	88	795	654	11237	regulation of cellular biosynthetic process	AT4G00120|AT3G03660|AT5G23650|AT3G23230|AT4G18170|AT1G32640|AT4G20970|AT5G48670|AT2G37740|AT3G51060|AT1G66370|AT1G68150|AT2G18350|AT5G62940|AT4G08250|AT2G22760|AT2G45400|AT5G06710|AT2G47260|AT5G43700|AT1G03790|AT3G13540|AT1G51190|AT5G18270|AT4G33880|AT3G56400|AT1G68800|AT1G62300|AT3G49950|AT5G49330|AT4G09960|AT2G32460|AT5G13930|AT1G25550|AT3G58070|AT4G13940|AT3G60580|AT1G24260|AT2G01430|AT1G70000…
9889	2.035e-09	3.3199e-07	88	795	654	11237	regulation of biosynthetic process	AT4G00120|AT3G03660|AT5G23650|AT3G23230|AT4G18170|AT1G32640|AT4G20970|AT5G48670|AT2G37740|AT3G51060|AT1G66370|AT1G68150|AT2G18350|AT5G62940|AT4G08250|AT2G22760|AT2G45400|AT5G06710|AT2G47260|AT5G43700|AT1G03790|AT3G13540|AT1G51190|AT5G18270|AT4G33880|AT3G56400|AT1G68800|AT1G62300|AT3G49950|AT5G49330|AT4G09960|AT2G32460|AT5G13930|AT1G25550|AT3G58070|AT4G13940|AT3G60580|AT1G24260|AT2G01430|AT1G70000…
45449	5.5491e-09	7.8853e-07	83	748	654	11237	regulation of transcription	AT4G00120|AT3G03660|AT5G23650|AT3G23230|AT4G18170|AT1G32640|AT4G20970|AT5G48670|AT2G37740|AT3G51060|AT1G66370|AT1G68150|AT2G18350|AT5G62940|AT4G08250|AT2G22760|AT5G06710|AT2G47260|AT1G03790|AT3G13540|AT1G51190|AT5G18270|AT4G33880|AT3G56400|AT1G68800|AT1G62300|AT3G49950|AT5G49330|AT4G09960|AT2G32460|AT1G25550|AT3G58070|AT4G13940|AT3G60580|AT1G24260|AT2G01430|AT1G70000|AT3G10480|AT1G75250|AT2G44840…
65007	6.2144e-09	7.8853e-07	162	1830	654	11237	biological regulation	AT4G00120|AT3G03660|AT2G16920|AT4G18170|AT1G32640|AT5G54510|AT1G65680|AT5G25350|AT2G37740|AT3G51060|AT1G66370|AT1G68150|AT5G62940|AT4G08250|AT1G26870|AT2G22760|AT2G45400|AT5G61850|AT5G06710|AT2G47260|AT5G03840|AT5G18270|AT3G56400|AT5G17680|AT4G00230|AT3G54220|AT3G49950|AT5G53950|AT5G49330|AT4G09960|AT2G32460|AT4G37650|AT5G13930|AT4G39950|AT1G25550|AT5G56660|AT4G13940|AT3G60580|AT1G49620|AT2G01430…
10556	1.0515e-08	1.2008e-06	84	771	654	11237	regulation of macromolecule biosynthetic process	AT4G00120|AT3G03660|AT5G23650|AT3G23230|AT4G18170|AT1G32640|AT4G20970|AT5G48670|AT2G37740|AT3G51060|AT1G66370|AT1G68150|AT2G18350|AT5G62940|AT4G08250|AT2G22760|AT5G06710|AT2G47260|AT5G43700|AT1G03790|AT3G13540|AT1G51190|AT5G18270|AT4G33880|AT3G56400|AT1G68800|AT1G62300|AT3G49950|AT5G49330|AT4G09960|AT2G32460|AT1G25550|AT3G58070|AT4G13940|AT3G60580|AT1G24260|AT2G01430|AT1G70000|AT3G10480|AT1G75250…
80090	1.3279e-08	1.3786e-06	89	839	654	11237	regulation of primary metabolic process	AT4G00120|AT3G03660|AT2G16920|AT5G23650|AT3G23230|AT4G18170|AT1G32640|AT4G20970|AT5G48670|AT2G37740|AT3G51060|AT1G66370|AT1G68150|AT2G18350|AT5G62940|AT4G08250|AT2G22760|AT2G45400|AT5G06710|AT2G47260|AT5G43700|AT1G03790|AT3G13540|AT1G51190|AT5G18270|AT4G33880|AT3G56400|AT1G68800|AT1G62300|AT3G49950|AT5G49330|AT4G09960|AT2G32460|AT5G13930|AT1G25550|AT3G58070|AT4G13940|AT3G60580|AT1G24260|AT2G01430…
51171	3.6421e-08	3.4661e-06	85	805	654	11237	regulation of nitrogen compound metabolic process	AT4G00120|AT3G03660|AT5G23650|AT3G23230|AT4G18170|AT1G32640|AT4G20970|AT5G48670|AT2G37740|AT3G51060|AT1G66370|AT1G68150|AT2G18350|AT5G62940|AT4G08250|AT2G22760|AT5G06710|AT2G47260|AT1G03790|AT3G13540|AT1G51190|AT5G18270|AT4G33880|AT3G56400|AT1G68800|AT1G62300|AT3G49950|AT5G49330|AT4G09960|AT2G32460|AT1G25550|AT3G58070|AT4G13940|AT3G60580|AT1G24260|AT5G56860|AT2G01430|AT1G70000|AT3G10480|AT1G75250…
19219	7.1143e-08	6.2496e-06	83	791	654	11237	regulation of nucleobase, nucleoside, nucleotide and nucleic acid metabolic process	AT4G00120|AT3G03660|AT5G23650|AT3G23230|AT4G18170|AT1G32640|AT4G20970|AT5G48670|AT2G37740|AT3G51060|AT1G66370|AT1G68150|AT2G18350|AT5G62940|AT4G08250|AT2G22760|AT5G06710|AT2G47260|AT1G03790|AT3G13540|AT1G51190|AT5G18270|AT4G33880|AT3G56400|AT1G68800|AT1G62300|AT3G49950|AT5G49330|AT4G09960|AT2G32460|AT1G25550|AT3G58070|AT4G13940|AT3G60580|AT1G24260|AT2G01430|AT1G70000|AT3G10480|AT1G75250|AT2G44840…
31323	1.0523e-07	8.5839e-06	90	890	654	11237	regulation of cellular metabolic process	AT4G00120|AT3G03660|AT5G23650|AT3G23230|AT4G18170|AT1G32640|AT4G20970|AT5G48670|AT2G37740|AT3G51060|AT1G66370|AT1G68150|AT2G18350|AT5G62940|AT4G08250|AT2G22760|AT2G45400|AT5G06710|AT2G47260|AT5G43700|AT1G03790|AT3G13540|AT1G51190|AT5G18270|AT4G33880|AT3G56400|AT1G68800|AT1G62300|AT3G49950|AT5G49330|AT4G09960|AT2G32460|AT5G13930|AT1G25550|AT3G58070|AT4G13940|AT3G60580|AT1G24260|AT1G49620|AT2G01430…
10468	1.5985e-07	1.1505e-05	85	832	654	11237	regulation of gene expression	AT4G00120|AT3G03660|AT5G23650|AT3G23230|AT4G18170|AT1G32640|AT4G20970|AT5G48670|AT2G37740|AT3G51060|AT1G66370|AT1G68150|AT2G18350|AT5G62940|AT4G08250|AT2G22760|AT5G06710|AT2G47260|AT5G43700|AT1G03790|AT3G13540|AT1G51190|AT5G18270|AT4G33880|AT3G56400|AT1G68800|AT1G62300|AT3G49950|AT5G49330|AT4G09960|AT2G32460|AT4G10350|AT1G25550|AT3G58070|AT4G13940|AT3G60580|AT1G24260|AT2G01430|AT1G70000|AT3G10480…
9698	1.612e-07	1.1505e-05	20	90	654	11237	phenylpropanoid metabolic process	AT5G48930|AT5G41040|AT5G48100|AT3G09220|AT5G49330|AT2G37040|AT5G60020|AT5G09360|AT4G22880|AT5G13930|AT1G72680|AT5G58860|AT2G45400|AT5G07990|AT3G11430|AT3G50740|AT1G22640|AT2G40890|AT1G58170|AT5G54160
19222	2.9158e-07	1.9588e-05	94	964	654	11237	regulation of metabolic process	AT4G00120|AT3G03660|AT2G16920|AT5G23650|AT3G23230|AT4G18170|AT1G32640|AT4G20970|AT5G48670|AT2G37740|AT3G51060|AT1G66370|AT1G68150|AT2G18350|AT5G62940|AT4G08250|AT2G22760|AT2G45400|AT5G06710|AT2G47260|AT5G43700|AT1G03790|AT3G13540|AT1G51190|AT5G18270|AT4G33880|AT3G56400|AT1G68800|AT1G62300|AT3G49950|AT5G49330|AT4G09960|AT2G32460|AT4G37650|AT5G13930|AT4G10350|AT1G25550|AT3G58070|AT4G13940|AT3G60580…
19748	3.1662e-07	2.0088e-05	31	196	654	11237	secondary metabolic process	AT5G48930|AT5G41040|AT1G06570|AT1G65880|AT3G24220|AT3G09220|AT2G37040|AT5G60020|AT2G45400|AT3G09270|AT1G78390|AT2G40890|AT5G48100|AT3G51430|AT1G15550|AT2G29090|AT3G21780|AT5G49330|AT5G09360|AT4G22880|AT5G13930|AT1G72680|AT4G39950|AT5G58860|AT5G07990|AT3G11430|AT3G50740|AT1G78380|AT1G22640|AT1G58170|AT5G54160
60255	3.6033e-07	2.1658e-05	86	861	654	11237	regulation of macromolecule metabolic process	AT4G00120|AT3G03660|AT2G16920|AT5G23650|AT3G23230|AT4G18170|AT1G32640|AT4G20970|AT5G48670|AT2G37740|AT3G51060|AT1G66370|AT1G68150|AT2G18350|AT5G62940|AT4G08250|AT2G22760|AT5G06710|AT2G47260|AT5G43700|AT1G03790|AT3G13540|AT1G51190|AT5G18270|AT4G33880|AT3G56400|AT1G68800|AT1G62300|AT3G49950|AT5G49330|AT4G09960|AT2G32460|AT4G10350|AT1G25550|AT3G58070|AT4G13940|AT3G60580|AT1G24260|AT2G01430|AT1G70000…
9699	1.526e-06	8.7132e-05	16	69	654	11237	phenylpropanoid biosynthetic process	AT5G48930|AT5G41040|AT5G48100|AT5G49330|AT2G37040|AT4G22880|AT5G13930|AT1G72680|AT5G58860|AT2G45400|AT5G07990|AT3G11430|AT1G22640|AT2G40890|AT1G58170|AT5G54160
50789	2.4316e-05	0.0012676	126	1535	654	11237	regulation of biological process	AT4G00120|AT3G03660|AT2G16920|AT4G18170|AT1G32640|AT5G25350|AT2G37740|AT3G51060|AT1G66370|AT1G68150|AT5G62940|AT4G08250|AT1G26870|AT2G22760|AT2G45400|AT5G61850|AT5G06710|AT2G47260|AT5G03840|AT5G18270|AT3G56400|AT5G17680|AT3G49950|AT5G53950|AT5G49330|AT4G09960|AT2G32460|AT4G37650|AT5G13930|AT1G25550|AT4G13940|AT3G60580|AT1G49620|AT2G01430|AT5G10140|AT1G70000|AT3G10480|AT1G75250|AT2G44840|AT1G01720…
6575	2.4577e-05	0.0012676	23	153	654	11237	cellular amino acid derivative metabolic process	AT5G48930|AT5G41040|AT5G48100|AT3G51770|AT3G09220|AT5G49330|AT2G37040|AT5G60020|AT5G09360|AT4G22880|AT5G13930|AT1G72680|AT4G39950|AT5G58860|AT2G45400|AT5G07990|AT3G11430|AT1G05010|AT3G50740|AT1G22640|AT2G40890|AT1G58170|AT5G54160
10817	2.553e-05	0.0012676	17	94	654	11237	regulation of hormone levels	AT4G28720|AT4G30960|AT3G19160|AT5G16530|AT1G70940|AT3G02875|AT1G68460|AT1G53700|AT5G13930|AT4G39950|AT2G45400|AT5G56660|AT1G75450|AT5G56970|AT1G28230|AT5G57090|AT1G73590
6820	3.1312e-05	0.0014899	11	44	654	11237	anion transport	AT5G43360|AT2G38940|AT5G43350|AT1G32450|AT5G49630|AT1G69870|AT3G45650|AT3G23430|AT4G21120|AT3G54700|AT4G10380
9737	3.3164e-05	0.0015077	26	188	654	11237	response to abscisic acid stimulus	AT5G66400|AT1G32640|AT1G71960|AT4G21440|AT3G02850|AT5G46050|AT5G59320|AT2G40170|AT5G01560|AT1G05510|AT5G50600|AT3G03450|AT5G44120|AT1G34670|AT5G16770|AT3G21780|AT3G24650|AT2G40180|AT1G27730|AT3G47600|AT5G13530|AT4G37050|AT1G75750|AT1G70000|AT5G01550|AT1G22640
9808	3.4326e-05	0.0015077	9	30	654	11237	lignin metabolic process	AT1G72680|AT5G48930|AT5G48100|AT3G09220|AT5G60020|AT5G09360|AT3G50740|AT2G40890|AT5G54160
48513	3.6583e-05	0.0015473	51	491	654	11237	organ development	AT3G51060|AT5G62940|AT1G26870|AT1G71040|AT5G61850|AT1G13290|AT3G13540|AT1G51190|AT4G33880|AT4G36870|AT5G45890|AT5G53950|AT4G09960|AT1G68480|AT2G45650|AT4G10350|AT1G23010|AT3G58070|AT1G24260|AT1G76420|AT1G71692|AT5G41410|AT1G04110|AT1G73590|AT2G04160|AT1G55580|AT2G45190|AT1G62990|AT3G27810|AT3G02310|AT5G10510|AT2G45420|AT1G24590|AT5G12330|AT1G23380|AT2G26700|AT1G80100|AT1G05230|AT2G44810|AT5G59340…
48731	3.8609e-05	0.0015747	51	492	654	11237	system development	AT3G51060|AT5G62940|AT1G26870|AT1G71040|AT5G61850|AT1G13290|AT3G13540|AT1G51190|AT4G33880|AT4G36870|AT5G45890|AT5G53950|AT4G09960|AT1G68480|AT2G45650|AT4G10350|AT1G23010|AT3G58070|AT1G24260|AT1G76420|AT1G71692|AT5G41410|AT1G04110|AT1G73590|AT2G04160|AT1G55580|AT2G45190|AT1G62990|AT3G27810|AT3G02310|AT5G10510|AT2G45420|AT1G24590|AT5G12330|AT1G23380|AT2G26700|AT1G80100|AT1G05230|AT2G44810|AT5G59340…
9753	4.1032e-05	0.0016158	16	88	654	11237	response to jasmonic acid stimulus	AT3G03450|AT3G56400|AT1G15520|AT5G42650|AT1G32640|AT3G27810|AT1G66370|AT4G22880|AT5G46050|AT5G07010|AT5G13930|AT3G47600|AT5G13220|AT1G70000|AT5G10280|AT3G45140
32501	4.5838e-05	0.0017449	102	1202	654	11237	multicellular organismal process	AT4G00120|AT3G51060|AT4G03230|AT5G62940|AT1G26870|AT1G71040|AT5G61850|AT1G13290|AT5G18270|AT5G45890|AT3G54220|AT5G53950|AT4G09960|AT4G37650|AT2G45650|AT1G27730|AT1G23010|AT1G76500|AT4G13940|AT2G26830|AT1G19440|AT1G71692|AT3G10480|AT5G01550|AT1G01720|AT1G73590|AT2G04160|AT2G45190|AT1G62990|AT3G27810|AT1G33430|AT5G10510|AT2G40170|AT1G80100|AT2G44810|AT1G69940|AT1G06520|AT5G65380|AT3G02000|AT4G00730…
45730	5.4242e-05	0.0019982	4	5	654	11237	respiratory burst	AT3G52450|AT2G35930|AT5G64120|AT3G11840
6725	5.628e-05	0.0020085	27	205	654	11237	cellular aromatic compound metabolic process	AT5G48930|AT5G41040|AT3G09220|AT2G37040|AT5G60020|AT1G10310|AT2G45400|AT5G56970|AT2G40890|AT5G48100|AT3G19160|AT5G49330|AT5G09360|AT1G68460|AT4G22880|AT5G13930|AT1G72680|AT4G39950|AT5G58860|AT1G75450|AT5G07990|AT3G11430|AT1G05560|AT3G50740|AT1G22640|AT1G58170|AT5G54160
32502	7.22e-05	0.0024985	104	1245	654	11237	developmental process	AT4G00120|AT5G54510|AT1G65680|AT3G51060|AT5G62940|AT1G26870|AT1G71040|AT5G61850|AT1G13290|AT5G18270|AT5G45890|AT3G54220|AT5G53950|AT4G09960|AT4G37650|AT2G45650|AT1G23010|AT1G76500|AT4G13940|AT5G13530|AT2G26830|AT1G19440|AT1G71692|AT3G10480|AT5G01550|AT1G01720|AT1G73590|AT2G04160|AT2G45190|AT1G62990|AT3G27810|AT1G33430|AT5G10510|AT2G40170|AT1G75820|AT1G80100|AT2G44810|AT1G69940|AT1G06520|AT5G65380…
6355	8.4479e-05	0.0028375	42	391	654	11237	regulation of transcription, DNA-dependent	AT3G58710|AT3G03660|AT1G80580|AT5G52830|AT5G15130|AT3G23230|AT4G18170|AT1G15360|AT1G32640|AT3G27810|AT5G62165|AT5G48670|AT1G68150|AT5G10510|AT1G24590|AT1G05230|AT5G06710|AT2G47260|AT3G13540|AT1G51190|AT3G56400|AT3G49690|AT1G62300|AT1G34670|AT5G16770|AT3G58120|AT1G19210|AT3G24650|AT5G49330|AT4G09960|AT5G26170|AT2G32460|AT5G51190|AT4G13940|AT1G24260|AT2G01430|AT5G03790|AT5G51990|AT5G10280|AT2G44840…
42398	9.6652e-05	0.0031491	18	114	654	11237	cellular amino acid derivative biosynthetic process	AT5G48930|AT5G41040|AT5G48100|AT3G51770|AT5G49330|AT2G37040|AT4G22880|AT5G13930|AT1G72680|AT5G58860|AT2G45400|AT5G07990|AT3G11430|AT1G05010|AT1G22640|AT2G40890|AT1G58170|AT5G54160
51252	0.00010039	0.0031491	42	394	654	11237	regulation of RNA metabolic process	AT3G58710|AT3G03660|AT1G80580|AT5G52830|AT5G15130|AT3G23230|AT4G18170|AT1G15360|AT1G32640|AT3G27810|AT5G62165|AT5G48670|AT1G68150|AT5G10510|AT1G24590|AT1G05230|AT5G06710|AT2G47260|AT3G13540|AT1G51190|AT3G56400|AT3G49690|AT1G62300|AT1G34670|AT5G16770|AT3G58120|AT1G19210|AT3G24650|AT5G49330|AT4G09960|AT5G26170|AT2G32460|AT5G51190|AT4G13940|AT1G24260|AT2G01430|AT5G03790|AT5G51990|AT5G10280|AT2G44840…
15698	0.00010203	0.0031491	9	34	654	11237	inorganic anion transport	AT5G43360|AT2G38940|AT5G43350|AT1G32450|AT1G69870|AT3G45650|AT3G23430|AT3G54700|AT4G10380
6811	0.00011311	0.0033992	28	225	654	11237	ion transport	AT5G43360|AT1G15520|AT3G21490|AT3G23430|AT3G44900|AT4G21120|AT3G02850|AT2G37390|AT4G13510|AT3G45650|AT3G12750|AT3G53720|AT5G60800|AT4G10380|AT2G38940|AT5G43350|AT1G32450|AT5G49630|AT2G13620|AT4G13420|AT4G10310|AT1G69870|AT2G38170|AT2G38290|AT1G06970|AT5G41610|AT5G37060|AT3G54700
6817	0.00012969	0.0037976	5	10	654	11237	phosphate transport	AT5G43360|AT2G38940|AT5G43350|AT3G23430|AT3G54700
50794	0.0001608	0.004591	108	1330	654	11237	regulation of cellular process	AT4G00120|AT3G03660|AT4G18170|AT1G32640|AT5G25350|AT2G37740|AT3G51060|AT1G66370|AT1G68150|AT5G62940|AT4G08250|AT1G26870|AT2G22760|AT2G45400|AT5G61850|AT5G06710|AT2G47260|AT5G03840|AT5G18270|AT3G56400|AT5G17680|AT3G49950|AT5G49330|AT4G09960|AT2G32460|AT5G13930|AT1G25550|AT4G13940|AT3G60580|AT1G49620|AT2G01430|AT1G70000|AT3G10480|AT1G75250|AT2G44840|AT1G01720|AT3G56800|AT5G48930|AT1G80580|AT5G15130…
7275	0.00018039	0.0050245	95	1142	654	11237	multicellular organismal development	AT4G00120|AT5G23530|AT1G65480|AT3G51060|AT1G67260|AT5G62940|AT1G26870|AT1G71040|AT1G72970|AT5G61850|AT1G13290|AT3G13540|AT1G02065|AT1G51190|AT5G18270|AT4G33880|AT4G36870|AT3G54420|AT4G24660|AT5G45890|AT4G00310|AT3G54220|AT3G51550|AT5G53950|AT4G09960|AT1G68480|AT4G37650|AT2G45650|AT4G10350|AT1G23010|AT1G76500|AT3G58070|AT1G01120|AT4G13940|AT1G24260|AT5G06760|AT2G26830|AT1G19440|AT1G76420|AT1G71692…
32787	0.00024874	0.0067057	26	212	654	11237	monocarboxylic acid metabolic process	AT5G41040|AT3G24220|AT5G42650|AT1G15360|AT1G68530|AT1G10310|AT1G72970|AT2G44810|AT2G06050|AT1G78390|AT2G26560|AT1G15550|AT2G29090|AT3G21780|AT5G07010|AT4G39950|AT5G58860|AT2G45970|AT1G01120|AT1G19440|AT3G11430|AT1G05560|AT3G45140|AT2G26250|AT1G22640|AT1G63710
9611	0.00025249	0.0067057	15	92	654	11237	response to wounding	AT5G42650|AT1G32640|AT2G37040|AT4G21440|AT4G22880|AT5G46050|AT5G13930|AT1G27730|AT5G13220|AT2G44810|AT3G45140|AT1G01720|AT1G22640|AT2G06050|AT3G12500
65008	0.00031205	0.0080992	40	389	654	11237	regulation of biological quality	AT5G48930|AT5G23530|AT5G54510|AT1G68530|AT1G65680|AT3G02875|AT3G51060|AT1G12610|AT4G12420|AT2G45400|AT5G56970|AT1G28230|AT1G69940|AT4G17030|AT3G53720|AT4G33880|AT4G28720|AT1G12560|AT4G30960|AT3G54220|AT3G19160|AT5G16530|AT1G70940|AT1G62280|AT1G68460|AT1G53700|AT4G37650|AT5G13930|AT4G39950|AT1G21270|AT5G56660|AT1G75450|AT2G38170|AT1G75750|AT5G57090|AT2G01770|AT4G16370|AT1G73590|AT2G29120|AT2G29100
10200	0.00036988	0.0093866	12	66	654	11237	response to chitin	AT5G51190|AT3G56400|AT3G52450|AT1G27730|AT1G62300|AT3G61460|AT3G23230|AT2G35930|AT1G32640|AT2G44840|AT2G26150|AT3G11840
7389	0.00040887	0.010151	14	86	654	11237	pattern specification process	AT3G54220|AT2G45190|AT5G53950|AT1G70940|AT3G51060|AT1G68480|AT4G37650|AT1G24590|AT1G24260|AT1G76420|AT1G13290|AT1G73590|AT5G59340|AT1G51190
9620	0.00050945	0.012284	15	98	654	11237	response to fungus	AT3G56400|AT5G45890|AT2G34930|AT5G42650|AT1G61560|AT4G20970|AT5G64120|AT3G04720|AT4G11650|AT1G19250|AT1G05010|AT5G52020|AT3G45140|AT2G06050|AT3G12500
9723	0.00051632	0.012284	13	78	654	11237	response to ethylene stimulus	AT3G03450|AT1G15520|AT5G45890|AT1G80580|AT3G23230|AT1G15360|AT5G25350|AT3G04720|AT3G47600|AT1G70000|AT5G57090|AT2G44840|AT3G12500
9739	0.00056454	0.013157	12	69	654	11237	response to gibberellin stimulus	AT3G03450|AT3G58070|AT5G52830|AT1G15550|AT5G24860|AT5G61850|AT1G75750|AT1G70000|AT1G67100|AT3G27810|AT5G66350|AT2G32460
9751	0.00058584	0.013381	13	79	654	11237	response to salicylic acid stimulus	AT3G03450|AT3G56400|AT3G49690|AT2G37710|AT1G15520|AT1G34670|AT5G46050|AT1G21270|AT3G47600|AT1G70000|AT1G05560|AT5G10280|AT1G22640
19438	0.00061749	0.013827	17	121	654	11237	aromatic compound biosynthetic process	AT5G48930|AT5G41040|AT5G48100|AT5G49330|AT2G37040|AT4G22880|AT5G13930|AT1G72680|AT4G39950|AT5G58860|AT2G45400|AT5G07990|AT3G11430|AT1G22640|AT2G40890|AT1G58170|AT5G54160
6863	0.00065911	0.014202	4	8	654	11237	purine transport	AT1G28220|AT1G28230|AT3G10960|AT1G30840
15851	0.00065911	0.014202	4	8	654	11237	nucleobase transport	AT1G28220|AT1G28230|AT3G10960|AT1G30840
2679	0.00075104	0.015594	3	4	654	11237	respiratory burst involved in defense response	AT3G52450|AT2G35930|AT3G11840
51865	0.00075104	0.015594	3	4	654	11237	protein autoubiquitination	AT3G52450|AT2G35930|AT3G11840
48856	0.00084023	0.016901	80	972	654	11237	anatomical structure development	AT5G23530|AT5G54510|AT1G65680|AT1G65480|AT3G51060|AT1G67260|AT5G62940|AT4G12420|AT1G26870|AT1G71040|AT5G61850|AT1G13290|AT4G17030|AT3G13540|AT1G51190|AT4G33880|AT4G36870|AT3G54420|AT4G24660|AT5G45890|AT1G12560|AT4G00310|AT5G53950|AT4G09960|AT1G68480|AT2G45650|AT1G21270|AT4G10350|AT1G23010|AT3G58070|AT1G01120|AT4G13940|AT1G24260|AT5G06760|AT2G26830|AT1G19440|AT1G76420|AT1G71692|AT5G41410|AT5G05950…
48878	0.00084359	0.016901	13	82	654	11237	chemical homeostasis	AT5G48930|AT5G54510|AT5G16530|AT1G62280|AT3G51060|AT4G37650|AT1G21270|AT2G38170|AT2G01770|AT4G16370|AT3G53720|AT2G29120|AT2G29100
9740	0.00096997	0.018775	6	21	654	11237	gibberellic acid mediated signaling pathway	AT3G03450|AT1G15550|AT5G61850|AT3G27810|AT5G66350|AT2G32460
71370	0.00096997	0.018775	6	21	654	11237	cellular response to gibberellin stimulus	AT3G03450|AT1G15550|AT5G61850|AT3G27810|AT5G66350|AT2G32460
48507	0.0010774	0.020507	12	74	654	11237	meristem development	AT5G09970|AT1G23010|AT5G62940|AT1G71040|AT5G03150|AT1G23380|AT1G76420|AT5G61850|AT2G45190|AT5G53950|AT1G70940|AT5G10510
9962	0.0011319	0.021191	4	9	654	11237	regulation of flavonoid biosynthetic process	AT5G13930|AT5G48930|AT1G32640|AT1G66370
38	0.0012106	0.022298	5	15	654	11237	very long-chain fatty acid metabolic process	AT1G01120|AT1G19440|AT5G42650|AT1G68530|AT2G26250
31407	0.0012688	0.022908	6	22	654	11237	oxylipin metabolic process	AT5G07010|AT5G42650|AT2G44810|AT3G45140|AT2G06050|AT2G26560
6631	0.0012838	0.022908	17	129	654	11237	fatty acid metabolic process	AT5G41040|AT5G42650|AT1G15360|AT1G68530|AT5G07010|AT5G58860|AT2G45970|AT1G01120|AT1G72970|AT1G19440|AT3G11430|AT2G44810|AT3G45140|AT2G26250|AT2G06050|AT1G63710|AT2G26560
9628	0.0015183	0.02648	66	787	654	11237	response to abiotic stimulus	AT1G59960|AT1G05260|AT1G32640|AT1G65480|AT5G46050|AT5G59320|AT4G11650|AT3G45650|AT2G26640|AT4G00430|AT1G15550|AT3G50980|AT3G54220|AT2G35930|AT2G30520|AT5G17920|AT3G04720|AT5G13930|AT1G27730|AT4G35790|AT1G76500|AT1G01120|AT5G56860|AT4G10310|AT2G38170|AT5G10140|AT1G70000|AT4G15480|AT1G03220|AT1G73590|AT2G26150|AT1G22640|AT5G12080|AT2G29100|AT3G52450|AT3G24220|AT1G15360|AT5G66400|AT4G01070|AT1G68530…
6857	0.0015535	0.02648	8	39	654	11237	oligopeptide transport	AT1G65730|AT1G32450|AT1G69870|AT3G45650|AT5G62680|AT4G16370|AT5G46040|AT5G46050
15833	0.0015535	0.02648	8	39	654	11237	peptide transport	AT1G65730|AT1G32450|AT1G69870|AT3G45650|AT5G62680|AT4G16370|AT5G46040|AT5G46050
10476	0.0016332	0.027429	6	23	654	11237	gibberellin mediated signaling pathway	AT3G03450|AT1G15550|AT5G61850|AT3G27810|AT5G66350|AT2G32460
9888	0.0017852	0.028605	22	192	654	11237	tissue development	AT2G45190|AT1G62990|AT5G53950|AT1G70940|AT5G10510|AT5G09970|AT2G45420|AT1G23010|AT5G62940|AT3G58070|AT1G71040|AT5G03150|AT1G23380|AT1G76420|AT5G61850|AT1G80100|AT1G13290|AT1G05230|AT1G79430|AT3G13540|AT2G26250|AT4G33880
10345	0.0017962	0.028605	3	5	654	11237	suberin biosynthetic process	AT5G58860|AT5G41040|AT3G11430
15802	0.0017962	0.028605	3	5	654	11237	basic amino acid transport	AT1G44100|AT4G21120|AT1G77380
15849	0.0018285	0.028605	9	49	654	11237	organic acid transport	AT1G47670|AT1G71680|AT1G25530|AT5G49630|AT5G40780|AT1G44100|AT4G21120|AT1G17840|AT1G77380
46942	0.0018285	0.028605	9	49	654	11237	carboxylic acid transport	AT1G47670|AT1G71680|AT1G25530|AT5G49630|AT5G40780|AT1G44100|AT4G21120|AT1G17840|AT1G77380
70887	0.0018707	0.02887	27	255	654	11237	cellular response to chemical stimulus	AT1G80580|AT3G23230|AT1G15360|AT1G32640|AT4G01070|AT3G27810|AT5G54510|AT3G12890|AT5G61850|AT1G80100|AT5G01560|AT4G10380|AT4G28720|AT3G03450|AT3G56400|AT1G15550|AT3G51770|AT5G66350|AT2G32460|AT2G40180|AT5G13530|AT5G56860|AT5G01550|AT2G44840|AT1G78380|AT2G26150|AT3G12500
9733	0.0019271	0.029344	20	169	654	11237	response to auxin stimulus	AT2G04160|AT2G33310|AT2G14960|AT1G34670|AT4G34810|AT5G50760|AT5G54510|AT3G24650|AT1G26870|AT3G47600|AT1G24590|AT5G12330|AT1G70000|AT3G11260|AT2G47260|AT5G57090|AT5G43700|AT4G36740|AT2G47750|AT4G33880
9755	0.0021787	0.032738	18	147	654	11237	hormone-mediated signaling pathway	AT4G28720|AT3G03450|AT1G80580|AT1G15550|AT3G23230|AT1G15360|AT3G27810|AT5G54510|AT5G66350|AT2G32460|AT2G40180|AT5G13530|AT5G61850|AT1G80100|AT5G01560|AT5G01550|AT2G44840|AT3G12500
42545	0.0024412	0.035588	9	51	654	11237	cell wall modification	AT4G39950|AT1G12560|AT3G24130|AT3G57510|AT5G47500|AT1G65680|AT4G17030|AT4G34980|AT2G45220
9813	0.002478	0.035588	7	33	654	11237	flavonoid biosynthetic process	AT5G13930|AT2G45400|AT5G07990|AT5G49330|AT2G40890|AT4G22880|AT5G54160
32870	0.0025319	0.035588	18	149	654	11237	cellular response to hormone stimulus	AT4G28720|AT3G03450|AT1G80580|AT1G15550|AT3G23230|AT1G15360|AT3G27810|AT5G54510|AT5G66350|AT2G32460|AT2G40180|AT5G13530|AT5G61850|AT1G80100|AT5G01560|AT5G01550|AT2G44840|AT3G12500
71495	0.0025464	0.035588	20	173	654	11237	cellular response to endogenous stimulus	AT4G28720|AT3G03450|AT3G56400|AT1G80580|AT1G15550|AT3G23230|AT1G15360|AT1G32640|AT3G27810|AT5G54510|AT5G66350|AT2G32460|AT2G40180|AT5G13530|AT5G61850|AT1G80100|AT5G01560|AT5G01550|AT2G44840|AT3G12500
9914	0.0025553	0.035588	8	42	654	11237	hormone transport	AT5G13930|AT4G30960|AT1G28230|AT5G16530|AT1G70940|AT5G57090|AT1G73590|AT1G53700
10073	0.0025553	0.035588	8	42	654	11237	meristem maintenance	AT5G09970|AT1G23010|AT1G71040|AT5G03150|AT1G23380|AT5G61850|AT1G70940|AT5G10510
9743	0.0025923	0.035667	16	126	654	11237	response to carbohydrate stimulus	AT3G56400|AT3G52450|AT1G62300|AT3G23230|AT2G35930|AT3G51770|AT1G32640|AT5G51190|AT1G27730|AT3G61460|AT5G56860|AT3G12890|AT2G44840|AT2G26150|AT5G03840|AT3G11840
10252	0.0026993	0.036698	4	11	654	11237	auxin homeostasis	AT5G48930|AT5G54510|AT5G16530|AT3G51060
42445	0.0028032	0.037287	9	52	654	11237	hormone metabolic process	AT4G28720|AT4G39950|AT2G45400|AT5G56660|AT1G75450|AT5G56970|AT3G19160|AT3G02875|AT1G68460
6950	0.002808	0.037287	89	1150	654	11237	response to stress	AT5G42650|AT1G59960|AT1G05260|AT1G61560|AT1G32640|AT3G23430|AT4G20970|AT5G64120|AT5G46050|AT5G59320|AT4G11650|AT1G71040|AT2G26640|AT2G06050|AT3G11840|AT2G26560|AT3G03670|AT3G56400|AT3G54420|AT4G00430|AT5G17680|AT1G62300|AT5G45890|AT5G43350|AT3G50980|AT2G35930|AT4G22880|AT5G17920|AT3G04720|AT5G13930|AT4G39950|AT1G27730|AT4G35790|AT1G23010|AT1G01120|AT5G13530|AT4G10310|AT2G38170|AT5G10140|AT1G70000…
6865	0.0029827	0.037471	8	43	654	11237	amino acid transport	AT1G47670|AT1G71680|AT1G25530|AT5G49630|AT5G40780|AT1G44100|AT4G21120|AT1G77380
31408	0.0029859	0.037471	5	18	654	11237	oxylipin biosynthetic process	AT5G42650|AT2G44810|AT3G45140|AT2G06050|AT2G26560
9694	0.0029859	0.037471	5	18	654	11237	jasmonic acid metabolic process	AT5G07010|AT5G42650|AT2G44810|AT3G45140|AT2G06050
9809	0.0029859	0.037471	5	18	654	11237	lignin biosynthetic process	AT1G72680|AT5G48930|AT5G48100|AT2G40890|AT5G54160
48825	0.0029859	0.037471	5	18	654	11237	cotyledon development	AT1G24590|AT2G26700|AT1G73590|AT5G59340|AT1G53700
17145	0.0033824	0.041986	2	2	654	11237	stem cell division	AT1G26870|AT3G51770
15706	0.0034373	0.042081	3	6	654	11237	nitrate transport	AT1G32450|AT1G69870|AT3G45650
15837	0.0034637	0.042081	8	44	654	11237	amine transport	AT1G47670|AT1G71680|AT1G25530|AT5G49630|AT5G40780|AT1G44100|AT4G21120|AT1G77380
71310	0.0035209	0.042325	24	228	654	11237	cellular response to organic substance	AT4G28720|AT3G03450|AT3G56400|AT1G80580|AT1G15550|AT3G23230|AT3G51770|AT1G15360|AT1G32640|AT3G27810|AT5G54510|AT5G66350|AT2G32460|AT2G40180|AT5G13530|AT5G56860|AT3G12890|AT5G61850|AT1G80100|AT5G01560|AT5G01550|AT2G44840|AT2G26150|AT3G12500
10089	0.0038641	0.045755	4	12	654	11237	xylem development	AT2G45420|AT1G62990|AT1G80100|AT1G79430
44092	0.0039265	0.045755	6	27	654	11237	negative regulation of molecular function	AT4G00230|AT1G49620|AT2G05920|AT5G67090|AT5G51750|AT3G45780
48645	0.0039265	0.045755	6	27	654	11237	organ formation	AT3G02000|AT1G24260|AT1G76420|AT5G53950|AT1G73590|AT1G68480
50832	0.0043046	0.049655	11	76	654	11237	defense response to fungus	AT3G56400|AT4G11650|AT5G45890|AT2G34930|AT1G19250|AT1G61560|AT4G20970|AT5G64120|AT5G52020|AT3G12500|AT3G04720
[truncated: 205 more columns]

## Sheet: Overview
Cluster	Term	Match (class 1)	Match (class 2)	Match (class 3)	Match (class 4)	Length score		Summary table and binomial test of enrichment
1	anion transport	0	0	0	1	0.4		Cluster	Count	Enrichment (# terms) over expectation	Length score	Binomial test P-value
1	response to abscisic acid stimulus	0	0	0	1	0.4		Cluster 1	45	4.29936	0.4	< 2.2e-16
1	organ development	0	0	0	1	0.4		Cluster 2	5	0.477707	0.35	0.1062
1	system development	0	0	0	1	0.4		Cluster 3	6	0.573248	0.3	0.198
1	multicellular organismal process	0	0	0	1	0.4		Cluster 4	3	0.286624	0.3	0.01015
1	respiratory burst	0	0	0	1	0.4		Cluster 5	22	2.10191	0.3	0.001029
1	developmental process	0	0	0	1	0.4		Cluster 6	3	0.286624	0.266667	0.01015
1	inorganic anion transport	0	0	0	1	0.4		Cluster 7	34	3.24841	0.25	9.246e-10
1	ion transport	0	0	0	1	0.4		Cluster 8	2	0.191083	0.25	0.003322
1	phosphate transport	0	0	0	1	0.4		Cluster 9	3	0.286624	0.25	0.01015
1	multicellular organismal development	0	0	0	1	0.4		Cluster 10	0	0	0.233333	3.606e-05
1	pattern specification process	0	0	0	1	0.4		Cluster 11	7	0.66879	0.2	0.3364
1	response to gibberellin stimulus	0	0	0	1	0.4		Cluster 12	2	0.191083	0.2	0.003322
1	response to salicylic acid stimulus	0	0	0	1	0.4		Cluster 13	9	0.859873	0.2	0.7501
1	purine transport	0	0	0	1	0.4		Cluster 14	7	0.66879	0.15	0.3364
1	nucleobase transport	0	0	0	1	0.4		Cluster 15	9	0.859873	0.1	0.7501
1	respiratory burst involved in defense response	0	0	0	1	0.4
1	protein autoubiquitination	0	0	0	1	0.4
1	anatomical structure development	0	0	0	1	0.4
1	gibberellic acid mediated signaling pathway	0	0	0	1	0.4
1	cellular response to gibberellin stimulus	0	0	0	1	0.4
1	meristem development	0	0	0	1	0.4
1	regulation of flavonoid biosynthetic process	0	0	0	1	0.4
1	very long-chain fatty acid metabolic process	0	0	0	1	0.4
1	gibberellin mediated signaling pathway	0	0	0	1	0.4
1	tissue development	0	0	0	1	0.4
1	basic amino acid transport	0	0	0	1	0.4
1	cellular response to chemical stimulus	0	0	0	1	0.4
1	response to auxin stimulus	0	0	0	1	0.4
1	hormone-mediated signaling pathway	0	0	0	1	0.4
1	cell wall modification	0	0	0	1	0.4
1	cellular response to hormone stimulus	0	0	0	1	0.4
1	cellular response to endogenous stimulus	0	0	0	1	0.4
1	hormone transport	0	0	0	1	0.4
1	meristem maintenance	0	0	0	1	0.4
1	auxin homeostasis	0	0	0	1	0.4
1	amino acid transport	0	0	0	1	0.4
1	cotyledon development	0	0	0	1	0.4
1	stem cell division	0	0	0	1	0.4
1	nitrate transport	0	0	0	1	0.4
1	amine transport	0	0	0	1	0.4
1	cellular response to organic substance	0	0	0	1	0.4
1	xylem development	0	0	0	1	0.4
1	negative regulation of molecular function	0	0	0	1	0.4
1	organ formation	0	0	0	1	0.4
2	chemical homeostasis	0	0	1	1	0.35
2	lignin biosynthetic process	0	0	1	1	0.35
2	response to abiotic stimulus	0	0	1	1	0.35
2	fatty acid metabolic process	0	0	1	1	0.35
2	regulation of biological quality	0	0	1	1	0.35
3	lignin metabolic process	0	1	1	1	0.3
3	response to carbohydrate stimulus	0	1	1	1	0.3
3	hormone metabolic process	0	1	1	1	0.3
3	oxylipin biosynthetic process	0	1	1	1	0.3
3	jasmonic acid metabolic process	0	1	1	1	0.3
3	regulation of hormone levels	0	1	1	1	0.3
4	response to hormone stimulus	0	1	0	1	0.3
4	oligopeptide transport	0	1	0	1	0.3
4	peptide transport	0	1	0	1	0.3
5	specification of axis polarity	0	0	1	0	0.3
5	polarity specification of adaxial/abaxial axis	0	0	1	0	0.3
5	adaxial/abaxial axis specification	0	0	1	0	0.3
5	ethylene mediated signaling pathway	0	0	1	0	0.3
5	cellular response to ethylene stimulus	0	0	1	0	0.3
5	adaxial/abaxial pattern formation	0	0	1	0	0.3
5	floral organ development	0	0	1	0	0.3
5	isoprenoid catabolic process	0	0	1	0	0.3
5	terpenoid catabolic process	0	0	1	0	0.3
5	regulation of hormone metabolic process	0	0	1	0	0.3
5	regionalization	0	0	1	0	0.3
5	flower development	0	0	1	0	0.3
5	response to water deprivation	0	0	1	0	0.3
5	axis specification	0	0	1	0	0.3
5	floral organ formation	0	0	1	0	0.3
5	post-embryonic organ development	0	0	1	0	0.3
5	two-component signal transduction system (phosphorelay)	0	0	1	0	0.3
5	hormone biosynthetic process	0	0	1	0	0.3
5	ion homeostasis	0	0	1	0	0.3
5	cellular chemical homeostasis	0	0	1	0	0.3
5	iron ion homeostasis	0	0	1	0	0.3
5	carpel development	0	0	1	0	0.3
6	flavonoid biosynthetic process	1	0	1	1	0.266667
6	defense response to fungus	1	0	1	1	0.266667
6	response to ethylene stimulus	1	0	1	1	0.266667
7	secondary metabolic process	1	1	1	1	0.25
7	phenylpropanoid biosynthetic process	1	1	1	1	0.25
7	phenylpropanoid metabolic process	1	1	1	1	0.25
7	cellular aromatic compound metabolic process	1	1	1	1	0.25
7	cellular amino acid derivative metabolic process	1	1	1	1	0.25
7	cellular amino acid derivative biosynthetic process	1	1	1	1	0.25
7	aromatic compound biosynthetic process	1	1	1	1	0.25
7	regulation of cellular biosynthetic process	1	1	1	1	0.25
7	regulation of biosynthetic process	1	1	1	1	0.25
7	regulation of transcription	1	1	1	1	0.25
7	regulation of macromolecule biosynthetic process	1	1	1	1	0.25
7	regulation of primary metabolic process	1	1	1	1	0.25
7	response to chemical stimulus	1	1	1	1	0.25
7	regulation of nitrogen compound metabolic process	1	1	1	1	0.25
7	regulation of nucleobase, nucleoside, nucleotide and nucleic acid metabolic process	1	1	1	1	0.25
7	response to wounding	1	1	1	1	0.25
7	response to stimulus	1	1	1	1	0.25
7	regulation of cellular metabolic process	1	1	1	1	0.25
7	regulation of gene expression	1	1	1	1	0.25
7	response to stress	1	1	1	1	0.25
7	regulation of macromolecule metabolic process	1	1	1	1	0.25
7	regulation of metabolic process	1	1	1	1	0.25
7	response to organic substance	1	1	1	1	0.25
7	response to jasmonic acid stimulus	1	1	1	1	0.25
7	regulation of transcription, DNA-dependent	1	1	1	1	0.25
7	regulation of RNA metabolic process	1	1	1	1	0.25
7	response to endogenous stimulus	1	1	1	1	0.25
7	response to fungus	1	1	1	1	0.25
7	regulation of cellular process	1	1	1	1	0.25
7	biological regulation	1	1	1	1	0.25
7	regulation of biological process	1	1	1	1	0.25
7	monocarboxylic acid metabolic process	1	1	1	1	0.25
7	oxylipin metabolic process	1	1	1	1	0.25
7	response to chitin	1	1	1	1	0.25
8	response to water	0	1	1	0	0.25
8	jasmonic acid biosynthetic process	0	1	1	0	0.25
9	organic acid transport	1	0	0	1	0.25
9	carboxylic acid transport	1	0	0	1	0.25
9	suberin biosynthetic process	1	0	0	1	0.25
11	defense response	1	1	1	0	0.2
11	response to biotic stimulus	1	1	1	0	0.2
11	cellular amino acid and derivative metabolic process	1	1	1	0	0.2
11	small molecule biosynthetic process	1	1	1	0	0.2
11	response to other organism	1	1	1	0	0.2
11	lipid metabolic process	1	1	1	0	0.2
11	multi-organism process	1	1	1	0	0.2
12	flavonoid metabolic process	1	0	1	0	0.2
12	cellular lipid metabolic process	1	0	1	0	0.2
13	aromatic compound catabolic process	0	1	0	0	0.2
13	cellular amino acid derivative catabolic process	0	1	0	0	0.2
13	cellular hormone metabolic process	0	1	0	0	0.2
13	phenylpropanoid catabolic process	0	1	0	0	0.2
13	lignin catabolic process	0	1	0	0	0.2
13	toxin metabolic process	0	1	0	0	0.2
13	toxin catabolic process	0	1	0	0	0.2
13	zinc ion transport	0	1	0	0	0.2
13	isoprenoid metabolic process	0	1	0	0	0.2
14	lignan metabolic process	1	1	0	0	0.15
14	lignan biosynthetic process	1	1	0	0	0.15
14	lipid transport	1	1	0	0	0.15
14	lipid localization	1	1	0	0	0.15
14	terpenoid biosynthetic process	1	1	0	0	0.15
14	terpenoid metabolic process	1	1	0	0	0.15
14	isoprenoid biosynthetic process	1	1	0	0	0.15
15	response to oxidative stress	1	0	0	0	0.1
15	defense response to fungus, incompatible interaction	1	0	0	0	0.1
15	regulation of organic acid transport	1	0	0	0	0.1
15	regulation of amino acid export	1	0	0	0	0.1
15	regulation of amine transport	1	0	0	0	0.1
15	regulation of amino acid transport	1	0	0	0	0.1
15	defense response, incompatible interaction	1	0	0	0	0.1
15	systemic acquired resistance	1	0	0	0	0.1
15	small molecule metabolic process	1	0	0	0	0.1
